# Supplementary material for: Leprosy in wild chimpanzees
Source: Nature. 2021 Oct 13;598(7882):652–6. doi: 10.1038/s41586-021-03968-4 (PMC8550970; doi:10.1038/s41586-021-03968-4)
Supplement: Supplementary file 4 — Supplementary Tables 1–10 [file 41586_2021_3968_MOESM4_ESM.xlsx]

## Sheet: Sup_table_1
ID#	Camera trap location	Used in multiple periods?	Community	Researcher(s)	Study period	Method	Set up date	Retriaval date	Camera trap days	N of chimpanzee images/videos	N of chimpanzee events	N of chimpanzee images/videos LEPROSY PRESENT	N of chimpanzee independent events LEPROSY PRESENT
1	CRIA 5	No	Caiquene-Cadique	JB e EB	1	targeted	2015-09-13	2015-11-14	35	0	0	0	0
2	CRIA 4	No	Lautchande	JB e EB	1	targeted	2015-09-14	2015-11-14	62	10	10	1	0
3	CRIA 6	No	Lautchande	JB e EB	1	targeted	2015-09-14	2015-11-14	62	4	4	1	1
4	CRIA 10	No	Caiquene-Cadique	JB e EB	1	targeted	2015-09-16	2015-12-15	61	37	18	0	0
5	CRIA 11	No	Caiquene-Cadique	JB e EB	1	targeted	2015-09-16	2015-11-12	58	0	0	0	0
6	CRIA 9	No	Caiquene-Cadique	JB e EB	1	targeted	2015-09-17	2015-12-16	61	1	1	0	0
7	CRIA 12	No	Caiquene-Cadique	JB e EB	1	targeted	2015-09-17	2015-12-04	79	15	5	0	0
8	FORMIGAS	No	Caiquene-Cadique	JB e EB	1	targeted	2015-09-17	2015-11-04	79	6	3	0	0
9	CRIA 8	No	Lautchande	JB e EB	1	targeted	2015-09-19	2015-11-13	56	10	6	0	0
10	CRIA 15	No	Caiquene-Cadique	JB e EB	1	targeted	2015-09-19	2015-12-16	89	101	34	2	2
11	CRIA 7	No	Caiquene-Cadique	JB e EB	1	targeted	2015-09-20	2015-12-16	58	8	6	0	0
12	CRIA 1	No	Lautchande	JB e EB	1	targeted	2015-09-23	2015-11-08	46	6	5	0	0
13	CRIA 13	No	Caiquene-Cadique	JB e EB	1	targeted	2015-09-23	2015-12-15	84	176	56	5	5
14	DB 14	No	Caiquene-Cadique	JB e EB	1	targeted	2015-11-22	2015-12-16	26	54	13	0	0
15	DB 16	No	Caiquene-Cadique	JB e EB	1	targeted	2015-11-22	2015-12-16	20	86	23	0	0
16	DB 10	No	Caiquene-Cadique	JB e EB	1	targeted	2015-11-23	2015-12-16	25	46	18	1	1
17	DB 18	No	Caiquene-Cadique	JB e EB	1	targeted	2015-11-25	2015-12-16	22	14	5	0	0
18	CRIA 17	No	Caiquene-Cadique	JB e EB	1	targeted	2015-12-01	2015-12-16	19	0	0	0	0
19	DB 05	No	Caiquene-Cadique	JB e EB	1	targeted	2015-12-01	2015-12-16	16	0	0	0	0
20	CRIA 16	No	Caiquene-Cadique	JB e EB	1	targeted	2015-12-02	2015-12-14	16	0	0	0	0
21	DB 12	No	Caiquene-Cadique	JB e EB	1	targeted	2015-12-03	2015-12-14	10	0	0	0	0
22	1CTT	Yes	Caiquene-Cadique	EB	2	systematic	2016-10-17	2016-12-17	61	135	12	6	2
23	2CTT	Yes	Caiquene-Cadique	EB	2	systematic	2016-10-17	2016-12-17	61	0	0	0	0
24	3CTT	Yes	Caiquene-Cadique	EB	2	systematic	2016-10-17	2016-12-15	59	39	7	0	0
25	4CTT	Yes	Caiquene-Cadique	EB	2	systematic	2016-10-18	2016-12-17	60	0	0	0	0
26	5CTT	Yes	Caiquene-Cadique	EB	2	systematic	2016-10-19	2016-12-15	57	541	67	6	2
27	6CTT	Yes	Lautchande	EB	2	systematic	2016-10-19	2016-11-30	42	43	6	0	0
28	7CTT	Yes	Lautchande	EB	2	systematic	2016-10-20	2016-12-18	59	11	4	0	0
29	8CTT	Yes	Lautchande	EB	2	systematic	2016-10-19	2016-12-17	59	2	1	0	0
30	9CTT	Yes	Lautchande	EB	2	systematic	2016-10-19	2016-12-17	59	0	0	0	0
31	10CTT	Yes	Madina	EB	2	systematic	2016-10-24	2016-12-15	52	0	0	0	0
32	11CTT	Yes	Madina	EB	2	systematic	2016-10-27	2016-12-22	56	0	0	0	0
33	12CTT	Yes	Madina	EB	2	systematic	2016-10-24	2016-12-15	52	0	0	0	0
34	13CTT	Yes	Madina	EB	2	systematic	2016-10-25	2016-12-15	51	51	9	0	0
35	14CTT	Yes	Madina	EB	2	systematic	2016-10-25	2016-12-19	55	0	0	0	0
36	15CTT	Yes	Madina	EB	2	systematic	2016-10-25	2016-12-15	51	8	3	0	0
52	29CTT	No	Caiquene-Cadique	EB	2	systematic	2016-11-07	2016-12-15	38	9	3	0	0
37	16CTT	Yes	Madina	EB	2	systematic	2016-10-27	2016-12-22	56	0	0	0	0
38	17CTT	Yes	Cambeque	EB	2	systematic	2016-10-31	2016-12-31	61	2	1	3	1
39	18CTT	Yes	Madina	EB	2	systematic	2016-10-27	2016-12-22	56	91	8	0	0
40	20CTT	Yes	Cambeque	EB	2	systematic	2016-10-31	2016-12-21	51	9	3	0	0
41	21CTT	Yes	Cambeque	EB	2	systematic	2016-10-31	2016-12-24	54	0	0	0	0
42	22CTT	Yes	Cambeque	EB	2	systematic	2016-11-01	2016-12-10	39	0	0	0	0
64	40 CTT	No	Canamine	EB	2	systematic	2016-12-29	2017-02-23	56	0	7	0	0
65	41 CTT	No	Amindara	EB	2	systematic	2017-01-07	2017-02-28	52	23	1	0	0
66	42 CTT	No	Amindara	EB	2	systematic	2017-01-07	2017-03-01	53	2	0	0	0
67	43 CTT	No	Amindara	EB	2	systematic	2017-01-07	2017-03-01	53	0	0	0	0
68	44 CTT	No	Amindara	EB	2	systematic	2017-01-09	2017-02-26	48	0	0	0	0
69	45 CTT	No	Amindara	EB	2	systematic	2017-01-09	2017-02-28	50	0	0	0	0
70	46 CTT	No	Amindara	EB	2	systematic	2017-01-09	2017-02-27	49	4	0	0	0
71	47 CTT	No	Amindara	EB	2	systematic	2017-01-09	2017-02-26	48	0	0	0	0
72	48 CTT	No	Amindara	EB	2	systematic	2017-01-14	2017-03-01	46	0	0	0	0
73	49 CTT	No	Amindara	EB	2	systematic	2017-01-10	2017-02-27	48	14	6	0	0
74	50 CTT	No	Amindara	EB	2	systematic	2017-01-10	2017-02-27	48	0	0	0	0
75	52 CTT	No	Amindara	EB	2	systematic	2017-01-15	2017-02-26	42	0	0	0	0
43	23CTT	Yes	Cambeque	EB	2	systematic	2016-11-01	2016-12-21	50	4	2	0	0
44	24CTT	Yes	Cambeque	EB	2	systematic	2016-11-01	2016-12-21	50	5	1	0	0
81	59 CTT	No	Cabante	EB	2	systematic	2017-01-19	2017-03-04	44	0	0	0	0
45	25CTT	Yes	Cambeque	EB	2	systematic	2016-11-02	2016-12-24	52	19	3	0	0
46	26CTT	Yes	Cambeque	EB	2	systematic	2016-11-02	2016-12-24	52	17	0	0	0
47	26.2CTT	Yes	Madina	EB	2	systematic	2016-11-09	2016-12-24	45	0	3	0	0
48	27CTT	Yes	Cambeque	EB	2	systematic	2016-11-02	2016-12-24	52	40	4	0	0
49	27.2CTT	Yes	Madina	EB	2	systematic	2016-11-09	2016-12-22	43	6	2	0	0
50	28CTT	Yes	Caiquene-Cadique	EB	2	systematic	2016-11-07	2017-01-17	71	171	20	15	3
51	28.2CTT	Yes	Madina	EB	2	systematic	2016-11-09	2016-12-22	43	3	1	0	0
53	30CTT	Yes	Lautchande	EB	2	systematic	2016-11-08	2016-12-24	46	49	7	12	2
54	30.2CTT	Yes	Madina	EB	2	systematic	2016-11-12	2016-12-22	40	2	1	0	0
55	31 CTT	Yes	Canamine	EB	2	systematic	2016-12-26	2017-02-22	58	2	1	0	0
56	32 CTT	Yes	Canamine	EB	2	systematic	2016-12-27	2017-02-23	58	38	6	0	0
57	33 CTT	Yes	Canamine	EB	2	systematic	2016-12-26	2017-02-22	58	7	3	0	0
58	34 CTT	Yes	Canamine	EB	2	systematic	2016-12-26	2017-03-05	69	0	0	0	0
59	35 CTT	Yes	Canamine	EB	2	systematic	2016-12-27	2017-02-23	58	13	2	0	0
60	36 CTT	Yes	Madina	EB	2	systematic	2016-12-31	2017-02-25	56	0	0	0	0
61	37 CTT	Yes	Madina	EB	2	systematic	2016-12-31	2017-02-25	56	0	0	0	0
62	38 CTT	Yes	Canamine	EB	2	systematic	2016-12-27	2017-02-22	57	5	2	0	0
63	39 CTT	Yes	Canamine	EB	2	systematic	2016-12-28	2017-02-23	57	0	0	0	0
76	53 CTT	Yes	Amindara	EB	2	systematic	2017-01-16	2017-02-28	43	0	0	0	0
77	54 CTT	Yes	Amindara	EB	2	systematic	2017-01-16	2017-02-28	43	0	0	0	0
78	55 CTT	Yes	Amindara	EB	2	systematic	2017-01-17	2017-02-28	42	0	0	0	0
79	57 CTT	Yes	Amindara	EB	2	systematic	2017-01-17	2017-02-28	42	0	0	0	0
80	58 CTT	Yes	Amindara	EB	2	systematic	2017-01-17	2017-02-28	42	46	10	0	0
82	60 CTT	Yes	Cabante	EB	2	systematic	2017-01-19	2017-03-04	44	85	16	0	0
83	61 CTT	Yes	Cabante	EB	2	systematic	2017-01-21	2017-03-04	42	21	1	0	0
84	62 CTT	Yes	Madina	EB	2	systematic	2017-01-22	2017-03-05	42	0	0	0	0
22	1CTT	Yes	Caiquene-Cadique	EB	3	systematic	2017-06-04	2017-11-06	155	464	36	0	0
23	2CTT	Yes	Caiquene-Cadique	EB	3	systematic	2017-06-07	2017-11-02	148	126	10	0	0
24	3CTT	Yes	Caiquene-Cadique	EB	3	systematic	2017-07-01	2017-11-14	136	230	30	0	0
25	4CTT	Yes	Caiquene-Cadique	EB	3	systematic	2017-06-06	2017-11-06	153	34	7	0	0
26	5CTT	Yes	Caiquene-Cadique	EB	3	systematic	2017-06-13	2017-11-11	151	502	60	0	0
26	6CTT	Yes	Lautchande	EB	3	systematic	2017-07-17	2017-10-11	86	100	18	0	0
28	7CTT	Yes	Lautchande	EB	3	systematic	2017-07-18	2017-10-11	85	26	5	0	0
28	8CTT	Yes	Lautchande	EB	3	systematic	2017-07-17	2017-10-11	86	33	7	0	0
30	9CTT	Yes	Lautchande	EB	3	systematic	2017-07-17	2017-10-11	86	6	1	0	0
31	10CTT	Yes	Madina	EB	3	systematic	2017-08-05	2017-10-21	77	0	0	0	0
32	11CTT	Yes	Madina	EB	3	systematic	2017-07-19	2017-10-12	85	0	0	0	0
33	12CTT	Yes	Madina	EB	3	systematic	2017-08-05	2017-10-21	77	0	0	0	0
34	13CTT	Yes	Madina	EB	3	systematic	2017-07-27	2017-10-24	89	18	3	0	0
35	14CTT	Yes	Madina	EB	3	systematic	2017-08-02	2017-10-21	80	0	0	0	0
36	15CTT	Yes	Madina	EB	3	systematic	2017-08-02	2017-10-21	80	6	1	0	0
37	16CTT	Yes	Madina	EB	3	systematic	2017-07-19	2017-10-12	85	0	0	0	0
38	17CTT	Yes	Cambeque	EB	3	systematic	2017-07-22	2017-10-16	86	0	0	0	0
39	18CTT	Yes	Madina	EB	3	systematic	2017-07-19	2017-10-12	85	28	5	0	0
40	20CTT	Yes	Cambeque	EB	3	systematic	2017-07-27	2017-10-16	81	0	0	0	0
41	21CTT	Yes	Cambeque	EB	3	systematic	2017-07-22	2017-10-16	86	12	2	0	0
42	22CTT	Yes	Cambeque	EB	3	systematic	2017-07-20	2017-10-17	89	49	8	12	2
43	23CTT	Yes	Cambeque	EB	3	systematic	2017-07-25	2017-10-17	84	55	10	0	0
44	24CTT	Yes	Cambeque	EB	3	systematic	2017-07-25	2017-10-17	84	68	8	0	0
45	25CTT	Yes	Cambeque	EB	3	systematic	2017-07-20	2017-10-17	89	81	12	0	0
46	26CTT	Yes	Cambeque	EB	3	systematic	2017-07-22	2017-10-17	87	28	6	0	0
47	26.2CTT	Yes	Madina	EB	3	systematic	2017-07-26	2017-10-14	80	0	0	0	0
48	27CTT	Yes	Cambeque	EB	3	systematic	2017-07-20	2017-10-17	89	41	5	0	0
49	27.2CTT	Yes	Madina	EB	3	systematic	2017-07-26	2017-10-14	80	3	1	0	0
50	28CTT	Yes	Caiquene-Cadique	EB	3	systematic	2017-06-03	2017-10-30	149	304	31	0	0
51	28.2CTT	Yes	Madina	EB	3	systematic	2017-07-26	2017-10-14	80	0	0	0	0
53	30CTT	Yes	Lautchande	EB	3	systematic	2017-07-18	2017-10-11	85	440	34	225	5
54	30.2CTT	Yes	Madina	EB	3	systematic	2017-07-27	2017-10-14	79	54	4	0	0
55	31 CTT	Yes	Canamine	EB	3	systematic	2017-08-07	2017-10-28	82	0	0	0	0
56	32 CTT	Yes	Canamine	EB	3	systematic	2017-08-12	2017-10-23	72	0	0	0	0
57	33 CTT	Yes	Canamine	EB	3	systematic	2017-08-07	2017-10-28	82	0	0	0	0
58	34 CTT	Yes	Canamine	EB	3	systematic	2017-08-07	2017-10-28	82	0	0	0	0
59	35 CTT	Yes	Canamine	EB	3	systematic	2017-08-12	2017-09-11	30	0	0	0	0
60	36 CTT	Yes	Madina	EB	3	systematic	2017-07-27	2017-10-28	93	0	0	0	0
61	37 CTT	Yes	Madina	EB	3	systematic	2017-08-02	2017-10-28	87	15	4	0	0
62	38 CTT	Yes	Canamine	EB	3	systematic	2017-08-03	2017-10-23	81	0	0	0	0
63	39 CTT	Yes	Canamine	EB	3	systematic	2017-08-12	2017-10-08	57	0	0	0	0
76	53 CTT	Yes	Amindara	EB	3	systematic	2017-08-01	2017-10-19	79	0	0	0	0
77	54 CTT	Yes	Amindara	EB	3	systematic	2017-08-01	2017-10-19	79	0	0	0	0
78	55 CTT	Yes	Amindara	EB	3	systematic	2017-08-08	2017-10-19	72	0	0	0	0
79	57 CTT	Yes	Amindara	EB	3	systematic	2017-08-08	2017-10-19	72	0	0	0	0
80	58 CTT	Yes	Amindara	EB	3	systematic	2017-08-08	2017-10-19	72	0	0	0	0
85	63CTT	No	Cabante	EB	3	systematic	2017-08-09	2017-10-24	76	18	5	0	0
82	60 CTT	Yes	Cabante	EB	3	systematic	2017-08-09	2017-10-24	76	5	1	0	0
83	61 CTT	Yes	Cabante	EB	3	systematic	2017-08-10	2017-10-26	77	0	0	0	0
84	62 CTT	Yes	Madina	EB	3	systematic	2017-08-13	2017-11-15	94	0	0	0	0
86	LF01	Yes	Caiquene-Cadique	EB	4	systematic	2017-07-09	2018-06-10	336	1560	94	37	4
87	LF02	No	Caiquene-Cadique	EB	4	systematic	2017-07-09	2018-04-17	247	1577	96	56	12
88	LF03	Yes	Caiquene-Cadique	EB	4	systematic	2017-07-09	2018-06-30	356	621	50	47	14
89	LF04	No	Caiquene-Cadique	EB	4	systematic	2017-07-09	2018-07-03	336	679	46	63	10
90	LF05	No	Caiquene-Cadique	EB	4	systematic	2017-07-09	2018-06-30	356	59	11	0	0
91	LF06	Yes	Caiquene-Cadique	EB	4	systematic	2017-07-09	2018-07-05	338	701	81	48	6
92	LF07	Yes	Caiquene-Cadique	EB	4	systematic	2017-07-09	2018-07-03	359	874	70	32	5
93	LF08	Yes	Caiquene-Cadique	EB	4	systematic	2017-07-09	2018-06-30	325	1518	89	45	12
94	LF09	Yes	Caiquene-Cadique	EB	4	systematic	2017-07-09	2018-07-05	305	1351	55	0	0
95	LF10	Yes	Caiquene-Cadique	EB	4	systematic	2017-07-09	2018-07-05	328	966	63	45	11
96	LF11	Yes	Caiquene-Cadique	EB	4	systematic	2017-07-09	2018-07-05	338	3141	136	55	10
97	LF12	Yes	Caiquene-Cadique	EB	4	systematic	2017-07-09	2018-06-30	322	81	5	0	0
98	LF13	Yes	Caiquene-Cadique	EB	4	systematic	2017-07-09	2018-06-13	315	160	24	18	4
99	LF14	Yes	Caiquene-Cadique	EB	4	systematic	2017-07-09	2018-06-30	332	68	13	9	1
100	LF15	Yes	Caiquene-Cadique	EB	4	systematic	2017-07-09	2018-06-30	330	55	9	0	0
101	LF16	Yes	Caiquene-Cadique	EB	4	systematic	2017-07-09	2018-06-30	316	223	20	3	1
102	LF17	Yes	Caiquene-Cadique	EB	4	systematic	2017-07-09	2018-06-30	356	615	52	16	7
103	LF18	Yes	Caiquene-Cadique	EB	4	systematic	2017-07-09	2018-07-03	291	118	13	17	2
104	LF19	Yes	Caiquene-Cadique	EB	4	systematic	2017-07-09	2018-05-22	279	48	9	8	2
105	LF20	Yes	Caiquene-Cadique	EB	4	systematic	2017-07-09	2018-06-13	314	805	49	24	3
106	LF21	Yes	Caiquene-Cadique	EB	4	systematic	2017-07-09	2018-07-03	359	2386	249	38	13
107	CNPM1	No	Madina	JB	5	targeted	2017-02-20	2017-03-18	26	7	1	0	0
108	CNPM8	No	Madina	JB	5	targeted	2017-02-28	2017-05-03	59	0	0	0	0
109	CNPM4	No	Madina	JB	5	targeted	2017-03-02	2018-07-07	30	39	21	0	0
110	CNPM5	No	Madina	JB	5	targeted	2017-03-02	2018-04-29	423	1	1	0	0
111	CNPM6	No	Madina	JB	5	targeted	2017-03-02	2017-05-12	71	2	2	0	0
112	CNPCB2	No	Cambeque	JB	5	targeted	2017-03-07	2017-03-28	386	0	0	0	0
113	CNPCB3	No	Cambeque	JB	5	targeted	2017-03-12	2018-07-05	295	96	30	3	2
114	CNPCB4	No	Cambeque	JB	5	targeted	2017-03-13	2017-07-27	109	0	0	0	0
116	CNPCB6	No	Cambeque	JB	5	targeted	2017-03-16	2018-02-19	339	18	10	0	0
117	CNPCB1	No	Cambeque	JB	5	targeted	2017-04-01	2017-06-15	76	0	0	0	0
120	CNPCqCd 3	No	Caiquene-Cadique	JB	5	targeted	2017-04-16	2017-08-17	93	4	3	0	0
121	CNPM12	No	Madina	JB	5	targeted	2017-04-30	2018-07-07	434	35	16	0	0
124	CNPM7	No	Madina	JB	5	targeted	2017-05-07	2018-02-04	241	15	12	0	0
125	CNPCqCd 4	No	Caiquene-Cadique	JB	5	targeted	2017-05-09	2018-03-10	222	13	12	0	0
126	CNPCqCd 5	No	Caiquene-Cadique	JB	5	targeted	2017-05-09	2018-07-04	359	306	122	0	0
128	CNPL2	No	Lautchande	JB	5	targeted	2017-05-11	2017-07-11	56	6	4	0	0
130	CNPCdCq8	No	Caiquene-Cadique	JB	5	targeted	2017-05-21	2017-07-07	47	117	38	5	3
131	CNPCdCq11	No	Caiquene-Cadique	JB	5	targeted	2017-05-25	2017-08-17	84	12	8	0	0
132	CNPCdCq6	No	Caiquene-Cadique	JB	5	targeted	2017-05-25	2017-08-17	84	162	35	3	3
133	CNPCqCd10	No	Caiquene-Cadique	JB	5	targeted	2017-05-25	2018-07-02	334	96	40	5	4
134	CNPCqCd7	No	Caiquene-Cadique	JB	5	targeted	2017-05-25	2017-08-02	68	17	7	1	1
135	CNPL6	No	Lautchande	JB	5	targeted	2017-06-03	2017-07-13	46	0	0	0	0
136	CNPL7	No	Lautchande	JB	5	targeted	2017-06-03	2017-06-29	26	1	1	0	0
137	CNPL8	No	Lautchande	JB	5	targeted	2017-06-07	2017-08-01	55	0	0	0	0
138	CNPM9	No	Madina	JB	5	targeted	2017-06-17	2017-07-15	28	0	0	0	0
139	CNPL9	No	Lautchande	JB	5	targeted	2017-06-19	2018-02-27	253	0	0	0	0
143	CNPM13	No	Madina	JB	5	targeted	2018-02-26	2018-07-08	119	44	17	0	0
146	CNPM17	No	Madina	JB	5	targeted	2018-03-03	2018-07-07	110	5	3	0	0
147	CNPCqCd9	No	Caiquene-Cadique	JB	5	targeted	2018-03-18	2018-07-04	108	0	0	0	0
148	CNPCB10	No	Cambeque	JB	5	targeted	2018-03-19	2018-06-05	73	105	41	2	2
150	CNPL10	No	Lautchande	JB	5	targeted	2018-04-15	2018-06-17	53	18	12	0	0
151	CNPL13	No	Lautchande	JB	5	targeted	2018-04-15	2018-06-17	43	0	0	0	0
152	CNPL11	No	Lautchande	JB	5	targeted	2018-04-16	2018-06-19	64	8	6	0	0
153	CNPL12	No	Lautchande	JB	5	targeted	2018-04-16	2018-04-24	8	1	1	0	0
155	CNPM14	No	Madina	JB	5	targeted	2018-04-23	2018-07-08	76	37	24	0	0
156	CNPL14	No	Lautchande	JB	5	targeted	2018-05-17	2018-07-03	47	7	2	1	1
157	CNPM16	No	Madina	JB	5	targeted	2018-05-21	2018-06-26	36	14	10	0	0
115	CNPCB5/ CAM4_CB_JB	Yes	Cambeque	JB	5	targeted	2017-03-13	2018-06-18	397	7	3	1	1
118	CNPCqCd 1/CAM1_CAIQ_JB	Yes	Caiquene-Cadique	JB	5	targeted	2017-04-05	2018-07-03	380	688	219	2	2
119	CNPCqCd 2/CAM2_CAIQ_JB	Yes	Caiquene-Cadique	JB	5	targeted	2017-04-05	2018-07-03	394	848	248	22	19
122	CNPL5/ CAM1_LAUT_JB	Yes	Lautchande	JB	5	targeted	2017-05-06	2018-07-03	37	92	43	2	2
123	CNPM2/ CAM6_MADI_JB	Yes	Madina	JB	5	targeted	2017-05-07	2018-04-07	288	33	14	0	0
127	CNPL1/ CAM2_LAUT_JB	Yes	Lautchande	JB	5	targeted	2017-05-11	2018-07-03	400	121	55	4	4
129	CNPL4/ CAM4_LAUT_JB	Yes	Lautchande	JB	5	targeted	2017-05-15	2018-07-03	253	130	58	3	3
140	CNPM10/ CAM1_MADI_JB	Yes	Madina	JB	5	targeted	2017-07-15	2018-06-07	316	231	50	0	0
141	CNPCB7/ CAM2_CB_JB	Yes	Cambeque	JB	5	targeted	2017-11-12	2018-06-18	156	97	49	3	2
142	CNPCB8/ CAM1_CB_JB	Yes	Cambeque	JB	5	targeted	2018-01-04	2018-07-05	182	129	44	4	4
144	CNPM11/ CAM2_MADI_JB	Yes	Madina	JB	5	targeted	2018-02-27	2018-07-08	116	96	34	0	0
145	CNPM15/ CAM5_MADI_JB	Yes	Madina	JB	5	targeted	2018-02-27	2018-05-21	83	4	3	0	0
149	CNPM3/ CAM3_MADI_JB	Yes	Madina	JB	5	targeted	2018-04-07	2018-06-14	10	8	6	0	0
154	CNPCB9/ CAM3_CB_JB	Yes	Cambeque	JB	5	targeted	2018-04-17	2018-07-05	20	56	28	0	0
158	CNPM18/ CAM4_MADI_JB	Yes	Madina	JB	5	targeted	2018-05-21	2018-06-21	10	0	0	0	0
86	LF01	Yes	Caiquene-Cadique	MR	6	systematic	2018-07-21	2018-12-06	62	111	19	0	0
88	LF03	Yes	Caiquene-Cadique	MR	6	systematic	2018-07-06	2018-12-14	66	12	7	3	2
91	LF06	Yes	Caiquene-Cadique	MR	6	systematic	2018-07-19	2018-12-09	67	48	19	0	0
92	LF07	Yes	Caiquene-Cadique	MR	6	systematic	2018-07-14	2018-12-05	68	25	12	0	0
93	LF08	Yes	Caiquene-Cadique	MR	6	systematic	2018-07-15	2018-12-06	32	41	11	2	2
94	LF09	Yes	Caiquene-Cadique	MR	6	systematic	2018-07-19	2018-12-09	55	70	16	1	1
95	LF10	Yes	Caiquene-Cadique	MR	6	systematic	2018-07-21	2018-12-09	103	125	22	4	2
96	LF11	Yes	Caiquene-Cadique	MR	6	systematic	2018-07-16	2018-12-09	93	210	61	8	7
97	LF12	Yes	Caiquene-Cadique	MR	6	systematic	2018-07-15	2018-12-06	81	0	0	0	0
98	LF13	Yes	Caiquene-Cadique	MR	6	systematic	2018-07-15	2018-09-16	61	1	1	0	0
99	LF14	Yes	Caiquene-Cadique	MR	6	systematic	2018-07-15	2018-12-06	67	2	1	0	0
100	LF15	Yes	Caiquene-Cadique	MR	6	systematic	2018-07-15	2018-11-19	112	1	1	0	0
101	LF16	Yes	Caiquene-Cadique	MR	6	systematic	2018-07-15	2018-09-17	2	0	0	0	0
102	LF17	Yes	Caiquene-Cadique	MR	6	systematic	2018-07-15	2018-12-06	109	131	10	12	1
103	LF18	Yes	Caiquene-Cadique	MR	6	systematic	2018-07-17	2018-11-15	45	3	1	0	0
104	LF19	Yes	Caiquene-Cadique	MR	6	systematic	2018-07-17	2018-10-06	61	6	2	0	0
105	LF20	Yes	Caiquene-Cadique	MR	6	systematic	2018-07-16	2018-12-08	115	50	22	3	3
106	LF21	Yes	Caiquene-Cadique	MR	6	systematic	2018-08-07	2018-12-08	100	568	73	13	8
115	CNPCB5/ CAM4_CB_JB	Yes	Cambeque	MR	6	targeted	2018-07-24	2018-09-24	57	0	0	0	0
159	CC-P01	No	Caiquene-Cadique	MR	6	targeted	2018-07-14	2018-12-05	79	35	17	1	1
160	CC-P07	No	Caiquene-Cadique	MR	6	targeted	2018-07-14	2018-11-15	18	0	0	0	0
161	LF04N	No	Caiquene-Cadique	MR	6	systematic	2018-07-14	2018-12-14	83	24	5	22	2
118	CNPCqCd 1/CAM1_CAIQ_JB	Yes	Caiquene-Cadique	MR	6	targeted	2018-07-04	2018-10-29	86	39	16	1	1
162	CC-P02	No	Caiquene-Cadique	MR	6	targeted	2018-07-15	2018-11-15	26	2	1	0	0
119	CNPCqCd 2/CAM2_CAIQ_JB	Yes	Caiquene-Cadique	MR	6	targeted	2018-07-04	2019-04-13	235	348	88	4	4
122	CNPL5/ CAM1_LAUT_JB	Yes	Lautchande	MR	6	targeted	2018-07-03	2018-11-04	85	12	10	0	0
123	CNPM2/ CAM6_MADI_JB	Yes	Madina	MR	6	targeted	2018-07-19	2018-09-29	16	1	1	0	0
163	CT-P01	No	Cabante	MR	6	targeted	2018-07-16	2018-09-12	39	3	3	0	0
164	CT-P03	No	Cabante	MR	6	targeted	2018-07-16	2018-09-10	20	1	1	0	0
165	LF02N	No	Caiquene-Cadique	MR	6	systematic	2018-07-16	2018-12-08	60	247	20	3	3
127	CNPL1/ CAM2_LAUT_JB	Yes	Lautchande	MR	6	targeted	2018-07-03	2018-10-15	64	6	6	0	0
166	CC-P06	No	Caiquene-Cadique	MR	6	targeted	2018-07-17	2018-12-08	103	198	62	5	5
167	CT-P02	No	Cabante	MR	6	targeted	2018-07-17	2018-10-18	76	12	7	0	0
129	CNPL4/ CAM4_LAUT_JB	Yes	Lautchande	MR	6	targeted	2018-07-03	2018-12-10	149	33	20	0	0
168	CT-P04	No	Cabante	MR	6	targeted	2018-07-18	2019-04-14	234	732	107	0	0
140	CNPM10/ CAM1_MADI_JB	Yes	Madina	MR	6	targeted	2018-07-19	2018-12-04	72	37	16	0	0
141	CNPCB7/ CAM2_CB_JB	Yes	Cambeque	MR	6	targeted	2018-07-24	2018-12-12	131	19	14	0	0
142	CNPCB8/ CAM1_CB_JB	Yes	Cambeque	MR	6	targeted	2018-07-24	2018-12-12	117	20	7	0	0
169	CT-P05	No	Cabante	MR	6	targeted	2018-07-19	2018-08-21	33	38	13	0	0
170	CT-P06	No	Cabante	MR	6	targeted	2018-07-19	2018-09-12	34	1	1	0	0
144	CNPM11/ CAM2_MADI_JB	Yes	Madina	MR	6	targeted	2018-07-19	2018-12-04	119	12	6	0	0
145	CNPM15/ CAM5_MADI_JB	Yes	Madina	MR	6	targeted	2018-07-19	2018-12-04	41	15	11	0	0
171	MAD-P01	No	Madina	MR	6	targeted	2018-07-21	2018-12-04	90	48	21	0	0
172	MAD-P02	No	Madina	MR	6	targeted	2018-07-21	2018-11-07	58	11	3	0	0
173	LAU-P01	No	Lautchande	MR	6	targeted	2018-07-22	2018-09-03	36	4	3	0	0
174	LAU-P03	No	Lautchande	MR	6	targeted	2018-07-23	2018-09-03	21	7	3	0	0
175	CB-P01	No	Cambeque	MR	6	targeted	2018-07-24	2018-12-12	120	33	17	0	0
176	CC-P03	No	Caiquene-Cadique	MR	6	targeted	2018-07-24	2018-12-09	97	14	10	1	1
177	CC-P05	No	Caiquene-Cadique	MR	6	targeted	2018-07-24	2018-08-26	29	0	0	0	0
178	CC-P08	No	Caiquene-Cadique	MR	6	targeted	2018-07-24	2018-11-19	93	8	7	0	0
149	CNPM3/ CAM3_MADI_JB	Yes	Madina	MR	6	targeted	2018-07-19	2018-09-29	63	23	9	0	0
154	CNPCB9/ CAM3_CB_JB	Yes	Cambeque	MR	6	targeted	2018-07-24	2018-09-04	34	1	1	0	0
179	CB-P02	No	Cambeque	MR	6	targeted	2018-07-25	2018-12-12	102	14	10	0	0
180	CB-P04	No	Cambeque	MR	6	targeted	2018-07-25	2018-09-25	29	4	3	0	0
181	CC-P04	No	Caiquene-Cadique	MR	6	targeted	2018-07-25	2018-08-25	11	0	0	0	0
182	GUI-P01	No	Guiledje	MR	6	targeted	2018-08-07	2018-10-11	65	12	8	0	0
183	GUI-P02	No	Guiledje	MR	6	targeted	2018-08-07	2018-11-17	53	11	4	0	0
184	GUI-P03	No	Guiledje	MR	6	targeted	2018-08-07	2018-11-17	47	88	17	0	0
158	CNPM18/ CAM4_MADI_JB	Yes	Madina	MR	6	targeted	2018-07-19	2018-09-09	41	0	0	0	0
185	GUI-P05	No	Guiledje	MR	6	targeted	2018-08-09	2018-08-28	19	0	0	0	0
186	GUI-P06	No	Guiledje	MR	6	targeted	2018-08-09	2018-12-08	92	32	14	0	0
187	CC-P05N	No	Caiquene-Cadique	MR	6	targeted	2018-08-26	2018-12-08	96	108	13	2	2
188	GUI-P05N	No	Guiledje	MR	6	targeted	2018-08-28	2018-10-09	42	2	2	0	0
189	GUI-P04N	No	Guiledje	MR	6	targeted	2018-08-30	2018-10-11	42	5	1	0	0
190	LAU-P01N	No	Lautchande	MR	6	targeted	2018-09-03	2018-11-29	75	21	13	0	0
191	CB_CUCUNETIA	No	Cambeque	MR	6	targeted	2018-09-05	2018-10-16	41	0	0	0	0
192	CT-P03N	No	Cabante	MR	6	targeted	2018-09-12	2018-12-03	50	18	6	0	0
193	CT-P01N	No	Cabante	MR	6	targeted	2018-09-15	2018-12-03	69	32	13	0	0
194	LAU-P0X	No	Lautchande	MR	6	targeted	2018-09-23	2018-11-04	33	3	1	0	0
195	CB_P04N	No	Cambeque	MR	6	targeted	2018-09-25	2018-11-05	34	12	7	0	0
196	MAD-P04-HB	No	Madina	MR	6	targeted	2018-10-05	2018-11-07	33	0	0	0	0
197	LF019N	No	Caiquene-Cadique	MR	6	systematic	2018-10-06	2018-12-05	36	0	0	0	0
198	GUI-P05N2	No	Guiledje	MR	6	targeted	2018-10-10	2018-12-08	35	137	18	0	0
199	GUI-P01N	No	Guiledje	MR	6	targeted	2018-10-11	2018-11-17	37	6	6	0	0
200	LAU_POILON_M	No	Lautchande	MR	6	targeted	2018-10-15	2018-12-10	56	29	14	0	0
201	CB_CUCUNETIA_POILON	No	Cambeque	MR	6	targeted	2018-10-16	2018-11-22	19	6	4	0	0
202	GUI-P04N3	No	Guiledje	MR	6	targeted	2018-11-01	2018-12-08	37	523	23	0	0
203	LAU-P0XN	No	Lautchande	MR	6	targeted	2018-11-04	2018-12-10	19	0	0	0	0
204	CB-P04N2	No	Cambeque	MR	6	targeted	2018-11-05	2018-12-12	37	135	10	0	0
205	MAD-HB-ESTRADA	No	Madina	MR	6	targeted	2018-11-07	2018-12-04	27	0	0	0	0
206	MAD-P02N	No	Madina	MR	6	targeted	2018-11-07	2018-11-23	16	12	3	0	0
207	CT-P06N	No	Cabante	MR	6	targeted	2018-11-11	2018-12-03	12	23	3	0	0
208	GUI_P02N_Mampatas_di_porko	No	Guiledje	MR	6	targeted	2018-11-17	2019-04-11	78	185	14	0	0
209	GUI-P03N	No	Guiledje	MR	6	targeted	2018-11-17	2019-04-11	145	44	28	0	0
210	GUI-PTAG	No	Guiledje	MR	6	targeted	2018-11-18	2018-12-08	20	24	5	0	0
211	LAU-KZ	No	Lautchande	MR	6	targeted	2018-11-29	2018-12-10	11	1	1	0	0

## Sheet: Sup_table_2
Sample-ID	Country	Community	Date	Sample type	RLEP PCR	18kDa PCR	High throughput sequencing (library name)
GB-CC001	Guinea-Bissau	Caiquene-Cadique	July-Oct 2017	faeces	negative	negative	no
GB-CC002	Guinea-Bissau	Caiquene-Cadique	July-Oct 2017	faeces	negative	negative	no
GB-CC003	Guinea-Bissau	Caiquene-Cadique	July-Oct 2017	faeces	negative	negative	no
GB-CC004	Guinea-Bissau	Caiquene-Cadique	July-Oct 2017	faeces	negative	negative	no
GB-CC005	Guinea-Bissau	Caiquene-Cadique	July-Oct 2017	faeces	negative	negative	no
GB-CC006	Guinea-Bissau	Caiquene-Cadique	July-Oct 2017	faeces	negative	negative	no
GB-CC007	Guinea-Bissau	Caiquene-Cadique	July-Oct 2017	faeces	negative	negative	no
GB-CC008	Guinea-Bissau	Caiquene-Cadique	July-Oct 2017	faeces	negative	negative	no
GB-CC009	Guinea-Bissau	Caiquene-Cadique	July-Oct 2017	faeces	negative	negative	no
GB-CC010	Guinea-Bissau	Caiquene-Cadique	July-Oct 2017	faeces	negative	negative	no
GB-CC011	Guinea-Bissau	Caiquene-Cadique	July-Oct 2017	faeces	negative	negative	no
GB-CC012	Guinea-Bissau	Caiquene-Cadique	July-Oct 2017	faeces	negative	negative	no
GB-CC013	Guinea-Bissau	Caiquene-Cadique	July-Oct 2017	faeces	negative	negative	no
GB-CC014	Guinea-Bissau	Caiquene-Cadique	July-Oct 2017	faeces	negative	negative	no
GB-CC015	Guinea-Bissau	Caiquene-Cadique	July-Oct 2017	faeces	negative	negative	no
GB-CC016	Guinea-Bissau	Caiquene-Cadique	July-Oct 2017	faeces	negative	negative	no
GB-CC017	Guinea-Bissau	Caiquene-Cadique	July-Oct 2017	faeces	negative	negative	no
GB-CC018	Guinea-Bissau	Caiquene-Cadique	July-Oct 2017	faeces	negative	negative	no
GB-CC019	Guinea-Bissau	Caiquene-Cadique	July-Oct 2017	faeces	negative	negative	no
GB-CC020	Guinea-Bissau	Caiquene-Cadique	July-Oct 2017	faeces	negative	negative	no
GB-CC021	Guinea-Bissau	Caiquene-Cadique	Oct-Nov 2017	faeces	negative	negative	no
GB-CC022	Guinea-Bissau	Caiquene-Cadique	Oct-Nov 2017	faeces	negative	negative	no
GB-CC023	Guinea-Bissau	Caiquene-Cadique	Oct-Nov 2017	faeces	negative	negative	no
GB-CC024	Guinea-Bissau	Caiquene-Cadique	Oct-Nov 2017	faeces	negative	negative	no
GB-CC025	Guinea-Bissau	Caiquene-Cadique	Oct-Nov 2017	faeces	negative	negative	no
GB-CC026	Guinea-Bissau	Caiquene-Cadique	Oct-Nov 2017	faeces	negative	negative	no
GB-CC027	Guinea-Bissau	Caiquene-Cadique	Oct-Nov 2017	faeces	negative	negative	no
GB-CC028	Guinea-Bissau	Caiquene-Cadique	Oct-Nov 2017	faeces	negative	negative	no
GB-CC029	Guinea-Bissau	Caiquene-Cadique	Oct-Nov 2017	faeces	negative	negative	no
GB-CC030	Guinea-Bissau	Caiquene-Cadique	Oct-Nov 2017	faeces	negative	negative	no
GB-CC031	Guinea-Bissau	Caiquene-Cadique	Oct-Nov 2017	faeces	negative	negative	no
GB-CC032	Guinea-Bissau	Caiquene-Cadique	Oct-Nov 2017	faeces	negative	negative	no
GB-CC033	Guinea-Bissau	Caiquene-Cadique	Oct-Nov 2017	faeces	negative	negative	no
GB-CC034	Guinea-Bissau	Caiquene-Cadique	Oct-Nov 2017	faeces	negative	negative	no
GB-CC035	Guinea-Bissau	Caiquene-Cadique	Oct-Nov 2017	faeces	negative	negative	no
GB-CC036	Guinea-Bissau	Caiquene-Cadique	Oct-Nov 2017	faeces	negative	negative	no
GB-CC037	Guinea-Bissau	Caiquene-Cadique	Oct-Nov 2017	faeces	negative	negative	no
GB-CC038	Guinea-Bissau	Caiquene-Cadique	Oct-Nov 2017	faeces	negative	negative	no
GB-CC039	Guinea-Bissau	Caiquene-Cadique	Oct-Nov 2017	faeces	negative	negative	no
GB-CC040	Guinea-Bissau	Caiquene-Cadique	Oct-Nov 2017	faeces	negative	negative	no
GB-CC041	Guinea-Bissau	Caiquene-Cadique	Oct-Nov 2017	faeces	negative	negative	no
GB-CC042	Guinea-Bissau	Caiquene-Cadique	Oct-Nov 2017	faeces	negative	negative	no
GB-CC043	Guinea-Bissau	Caiquene-Cadique	Oct-Nov 2017	faeces	negative	negative	no
GB-CC044	Guinea-Bissau	Caiquene-Cadique	Oct-Nov 2017	faeces	negative	negative	no
GB-CC045	Guinea-Bissau	Caiquene-Cadique	Oct-Nov 2017	faeces	negative	negative	no
GB-CC046	Guinea-Bissau	Caiquene-Cadique	Oct-Nov 2017	faeces	negative	negative	no
GB-CC047	Guinea-Bissau	Caiquene-Cadique	Oct-Nov 2017	faeces	negative	negative	no
GB-CC048	Guinea-Bissau	Caiquene-Cadique	Oct-Nov 2017	faeces	negative	negative	no
GB-CC049	Guinea-Bissau	Caiquene-Cadique	Oct-Nov 2017	faeces	negative	negative	no
GB-CC050	Guinea-Bissau	Caiquene-Cadique	Oct-Nov 2017	faeces	negative	negative	no
GB-CC051	Guinea-Bissau	Caiquene-Cadique	2017-10-30	faeces	negative	negative	no
GB-CC052	Guinea-Bissau	Caiquene-Cadique	2017-10-30	faeces	negative	negative	no
GB-CC053	Guinea-Bissau	Caiquene-Cadique	2017-10-30	faeces	negative	negative	no
GB-CC054	Guinea-Bissau	Caiquene-Cadique	2017-10-30	faeces	negative	negative	no
GB-CC055	Guinea-Bissau	Caiquene-Cadique	2017-10-30	faeces	negative	negative	no
GB-CC056	Guinea-Bissau	Caiquene-Cadique	2017-10-30	faeces	negative	negative	no
GB-CC057	Guinea-Bissau	Caiquene-Cadique	2017-10-31	faeces	negative	negative	no
GB-CC058	Guinea-Bissau	Caiquene-Cadique	2017-10-31	faeces	negative	negative	no
GB-CC059	Guinea-Bissau	Caiquene-Cadique	2017-10-31	faeces	negative	negative	no
GB-CC060	Guinea-Bissau	Caiquene-Cadique	2017-10-31	faeces	negative	negative	no
GB-CC061	Guinea-Bissau	Caiquene-Cadique	2017-10-31	faeces	negative	negative	no
GB-CC062	Guinea-Bissau	Caiquene-Cadique	Oct-Nov 2017	faeces	negative	negative	no
GB-CC063	Guinea-Bissau	Caiquene-Cadique	Oct-Nov 2017	faeces	negative	negative	no
GB-CC064	Guinea-Bissau	Caiquene-Cadique	Oct-Nov 2017	faeces	positive	positive	yes (GB-CC064_1, GB-CC064_2)
GB-CC065	Guinea-Bissau	Caiquene-Cadique	Oct-Nov 2017	faeces	negative	negative	no
GB-CC066	Guinea-Bissau	Caiquene-Cadique	Oct-Nov 2017	faeces	negative	negative	no
GB-CC067	Guinea-Bissau	Caiquene-Cadique	Oct-Nov 2017	faeces	negative	negative	no
GB-CC068	Guinea-Bissau	Caiquene-Cadique	Oct-Nov 2017	faeces	positive	negative	no
GB-CC069	Guinea-Bissau	Caiquene-Cadique	Oct-Nov 2017	faeces	negative	negative	no
GB-CC070	Guinea-Bissau	Caiquene-Cadique	2020-11-17	faeces	negative	negative	no
GB-CC071	Guinea-Bissau	Caiquene-Cadique	2020-11-17	faeces	negative	negative	no
GB-CC072	Guinea-Bissau	Caiquene-Cadique	2020-11-17	faeces	negative	negative	no
GB-CC073	Guinea-Bissau	Caiquene-Cadique	2017-11-09	faeces	negative	negative	no
GB-CC074	Guinea-Bissau	Caiquene-Cadique	2017-11-09	faeces	negative	negative	no
GB-CC075	Guinea-Bissau	Caiquene-Cadique	2017-11-09	faeces	negative	negative	no
GB-CC076	Guinea-Bissau	Caiquene-Cadique	2017-11-09	faeces	negative	negative	no
GB-CC077	Guinea-Bissau	Caiquene-Cadique	09.11.2017	faeces	negative	negative	no
GB-CC078	Guinea-Bissau	Caiquene-Cadique	2017-11-09	faeces	negative	negative	no
GB-CC079	Guinea-Bissau	Caiquene-Cadique	2017-11-09	faeces	negative	negative	no
GB-CC080	Guinea-Bissau	Caiquene-Cadique	2017-11-13	faeces	negative	negative	no
GB-CC081	Guinea-Bissau	Caiquene-Cadique	2017-11-13	faeces	negative	negative	no
GB-CC082	Guinea-Bissau	Caiquene-Cadique	2017-11-13	faeces	negative	negative	no
GB-CC083	Guinea-Bissau	Caiquene-Cadique	2017-11-13	faeces	negative	negative	no
GB-CC084	Guinea-Bissau	Caiquene-Cadique	2017-11-13	faeces	negative	negative	no
GB-CC085	Guinea-Bissau	Caiquene-Cadique	2017-11-13	faeces	negative	negative	no
GB-CC264	Guinea-Bissau	Caiquene-Cadique	2018-11-01	faeces	negative	negative	no
GB-CC265	Guinea-Bissau	Caiquene-Cadique	2018-11-01	faeces	negative	negative	no
GB-CC266	Guinea-Bissau	Caiquene-Cadique	2018-11-01	faeces	negative	negative	no
GB-CC267	Guinea-Bissau	Caiquene-Cadique	2018-11-01	faeces	negative	negative	no
GB-CC268	Guinea-Bissau	Caiquene-Cadique	2018-11-01	faeces	negative	negative	no
GB-CC269	Guinea-Bissau	Caiquene-Cadique	2018-11-01	faeces	negative	negative	no
GB-CC270	Guinea-Bissau	Caiquene-Cadique	2018-11-01	faeces	negative	negative	no
GB-CC271	Guinea-Bissau	Caiquene-Cadique	2018-11-01	faeces	negative	negative	no
GB-CC272	Guinea-Bissau	Caiquene-Cadique	2018-11-01	faeces	negative	negative	no
GB-L001	Guinea-Bissau	Lautchande	2017-10-12	faeces	negative	negative	no
GB-L002	Guinea-Bissau	Lautchande	2017-10-12	faeces	negative	negative	no
GB-L003	Guinea-Bissau	Lautchande	2017-10-12	faeces	negative	negative	no
GB-L004	Guinea-Bissau	Lautchande	2017-10-12	faeces	negative	negative	no
GB-L005	Guinea-Bissau	Lautchande	2017-10-12	faeces	negative	negative	no
GB-L006	Guinea-Bissau	Lautchande	2017-10-12	faeces	negative	negative	no
GB-L007	Guinea-Bissau	Lautchande	2017-10-12	faeces	negative	negative	no
GB-L008	Guinea-Bissau	Lautchande	2017-10-16	faeces	negative	negative	no
GB-L009	Guinea-Bissau	Lautchande	2017-10-16	faeces	negative	negative	no
GB-L010	Guinea-Bissau	Lautchande	2017-10-16	faeces	negative	negative	no
GB-L011	Guinea-Bissau	Lautchande	2017-10-16	faeces	negative	negative	no
GB-L012	Guinea-Bissau	Lautchande	2017-11-06	faeces	negative	negative	no
GB-L013	Guinea-Bissau	Lautchande	2017-11-06	faeces	negative	negative	no
GB-L014	Guinea-Bissau	Lautchande	2017-11-06	faeces	negative	negative	no
GB-L015	Guinea-Bissau	Lautchande	2017-11-12	faeces	negative	negative	no
GB-L081	Guinea-Bissau	Lautchande	2018-10-24	faeces	negative	negative	no
GB-L082	Guinea-Bissau	Lautchande	2018-10-24	faeces	negative	negative	no
GB-L083	Guinea-Bissau	Lautchande	2018-10-24	faeces	negative	negative	no
GB-L084	Guinea-Bissau	Lautchande	2018-10-24	faeces	negative	negative	no
GB-L085	Guinea-Bissau	Lautchande	2018-10-24	faeces	negative	negative	no
GB-L086	Guinea-Bissau	Lautchande	2018-10-24	faeces	negative	negative	no
GB-L087	Guinea-Bissau	Lautchande	2018-10-24	faeces	negative	negative	no
GB-L088	Guinea-Bissau	Lautchande	2018-10-24	faeces	negative	negative	no
GB-L089	Guinea-Bissau	Lautchande	2018-10-24	faeces	negative	negative	no
GB-L090	Guinea-Bissau	Lautchande	2018-10-24	faeces	negative	negative	no
GB-L091	Guinea-Bissau	Lautchande	2018-10-24	faeces	negative	negative	no
GB-L092	Guinea-Bissau	Lautchande	2018-10-24	faeces	negative	negative	no
GB-L093	Guinea-Bissau	Lautchande	2018-10-24	faeces	negative	negative	no
GB-CB001	Guinea-Bissau	Cambeque	2017-09-10	faeces	negative	negative	no
GB-CB002	Guinea-Bissau	Cambeque	2017-09-10	faeces	negative	negative	no
GB-CB003	Guinea-Bissau	Cambeque	2017-09-10	faeces	negative	negative	no
GB-CB004	Guinea-Bissau	Cambeque	2017-09-10	faeces	negative	negative	no
GB-CB005	Guinea-Bissau	Cambeque	2017-09-10	faeces	negative	negative	no
GB-CB006	Guinea-Bissau	Cambeque	2017-09-10	faeces	negative	negative	no
GB-CB007	Guinea-Bissau	Cambeque	2017-09-10	faeces	negative	negative	no
GB-CB008	Guinea-Bissau	Cambeque	2017-09-10	faeces	negative	negative	no
GB-CB009	Guinea-Bissau	Cambeque	2017-09-10	faeces	negative	negative	no
GB-CB010	Guinea-Bissau	Cambeque	2017-09-10	faeces	negative	negative	no
GB-CB011	Guinea-Bissau	Cambeque	2017-09-10	faeces	negative	negative	no
GB-CB012	Guinea-Bissau	Cambeque	2017-09-10	faeces	negative	negative	no
GB-CB013	Guinea-Bissau	Cambeque	2017-11-09	faeces	negative	negative	no
GB-CB014	Guinea-Bissau	Cambeque	2017-11-09	faeces	negative	negative	no
GB-CB015	Guinea-Bissau	Cambeque	2017-11-09	faeces	negative	negative	no
GB-CB016	Guinea-Bissau	Cambeque	2017-11-09	faeces	negative	negative	no
GB-CB017	Guinea-Bissau	Cambeque	2017-11-09	faeces	negative	negative	no
GB-CB018	Guinea-Bissau	Cambeque	2017-11-09	faeces	negative	negative	no
GB-CB066	Guinea-Bissau	Cambeque	2018-11-11	faeces	negative	negative	no
GB-CB067	Guinea-Bissau	Cambeque	2018-11-11	faeces	negative	negative	no
GB-CB068	Guinea-Bissau	Cambeque	2018-11-11	faeces	negative	negative	no
GB-CB069	Guinea-Bissau	Cambeque	2018-11-11	faeces	negative	negative	no
GB-CB070	Guinea-Bissau	Cambeque	2018-11-11	faeces	negative	negative	no
GB-CB071	Guinea-Bissau	Cambeque	2018-11-11	faeces	negative	negative	no
GB-CB072	Guinea-Bissau	Cambeque	2018-11-11	faeces	negative	negative	no
GB-CB073	Guinea-Bissau	Cambeque	2018-11-11	faeces	negative	negative	no
GB-M007	Guinea-Bissau	Madina	2018-08-05	faeces	negative	negative	no
GB-M008	Guinea-Bissau	Madina	2018-08-05	faeces	negative	negative	no
GB-M009	Guinea-Bissau	Madina	2018-08-05	faeces	negative	negative	no
GB-M010	Guinea-Bissau	Madina	2018-08-05	faeces	negative	negative	no
GB-M030	Guinea-Bissau	Madina	2018-11-04	faeces	negative	negative	no
GB-M031	Guinea-Bissau	Madina	2018-11-04	faeces	negative	negative	no
GB-M032	Guinea-Bissau	Madina	2018-11-04	faeces	negative	negative	no
GB-M033	Guinea-Bissau	Madina	2018-11-04	faeces	negative	negative	no
GB-M038	Guinea-Bissau	Madina	2018-11-07	faeces	negative	negative	no
GB-M039	Guinea-Bissau	Madina	2018-11-07	faeces	negative	negative	no
GB-M040	Guinea-Bissau	Madina	2018-11-07	faeces	negative	negative	no
GB-M041	Guinea-Bissau	Madina	2018-11-07	faeces	negative	negative	no
GB-M042	Guinea-Bissau	Madina	2018-11-07	faeces	negative	negative	no
GB-M043	Guinea-Bissau	Madina	2018-11-07	faeces	negative	negative	no
GB-M070	Guinea-Bissau	Madina	2018-11-29	faeces	negative	negative	no
GB-M071	Guinea-Bissau	Madina	2018-11-29	faeces	negative	negative	no
GB-M072	Guinea-Bissau	Madina	2018-11-29	faeces	negative	negative	no
GB-M073	Guinea-Bissau	Madina	2018-11-29	faeces	negative	negative	no
GB-M074	Guinea-Bissau	Madina	2018-11-29	faeces	negative	negative	no
GB-M075	Guinea-Bissau	Madina	2018-11-29	faeces	negative	negative	no
GB-M076	Guinea-Bissau	Madina	2018-11-29	faeces	negative	negative	no
GB-M077	Guinea-Bissau	Madina	2018-11-29	faeces	negative	negative	no
GB-M078	Guinea-Bissau	Madina	2018-11-29	faeces	negative	negative	no
GB-M079	Guinea-Bissau	Madina	2018-11-29	faeces	negative	negative	no
GB-M080	Guinea-Bissau	Madina	2018-11-29	faeces	negative	negative	no
GB-G010	Guinea-Bissau	Guiledje	2018-09-15	faeces	negative	negative	no
GB-G011	Guinea-Bissau	Guiledje	2018-09-15	faeces	negative	negative	no
GB-G012	Guinea-Bissau	Guiledje	2018-09-15	faeces	negative	negative	no
GB-G013	Guinea-Bissau	Guiledje	2018-12-04	faeces	negative	negative	no
GB-G014	Guinea-Bissau	Guiledje	2018-09-15	faeces	negative	negative	no
GB-G015	Guinea-Bissau	Guiledje	2018-09-15	faeces	negative	negative	no
GB-G016	Guinea-Bissau	Guiledje	2018-09-15	faeces	negative	negative	no
GB-G017	Guinea-Bissau	Guiledje	2018-09-15	faeces	negative	negative	no
GB-G051	Guinea-Bissau	Guiledje	2018-10-10	faeces	negative	negative	no
GB-G052	Guinea-Bissau	Guiledje	2018-10-10	faeces	negative	negative	no
GB-G053	Guinea-Bissau	Guiledje	2018-10-10	faeces	negative	negative	no
GB-G054	Guinea-Bissau	Guiledje	2018-10-10	faeces	negative	negative	no
GB-G055	Guinea-Bissau	Guiledje	2018-10-10	faeces	negative	negative	no
GB-G056	Guinea-Bissau	Guiledje	2018-10-10	faeces	negative	negative	no
GB-G057	Guinea-Bissau	Guiledje	2018-10-10	faeces	negative	negative	no
GB-G058	Guinea-Bissau	Guiledje	2018-10-10	faeces	negative	negative	no
GB-G059	Guinea-Bissau	Guiledje	2018-10-10	faeces	negative	negative	no
GB-CT022	Guinea-Bissau	Cabante	2018-10-10	faeces	negative	negative	no
GB-CT023	Guinea-Bissau	Cabante	2018-10-10	faeces	negative	negative	no
GB-CT024	Guinea-Bissau	Cabante	2018-10-10	faeces	negative	negative	no
GB-CT025	Guinea-Bissau	Cabante	2018-10-10	faeces	negative	negative	no
GB-CT026	Guinea-Bissau	Cabante	2018-11-13	faeces	negative	negative	no
GB-CT027	Guinea-Bissau	Cabante	2018-10-10	faeces	negative	negative	no
GB-CT028	Guinea-Bissau	Cabante	2018-10-10	faeces	negative	negative	no
GB-CT029	Guinea-Bissau	Cabante	2018-11-17	faeces	negative	negative	no
GB-CT030	Guinea-Bissau	Cabante	2018-10-10	faeces	negative	negative	no
GB-CT044	Guinea-Bissau	Cabante	2018-10-23	faeces	negative	negative	no
GB-CT045	Guinea-Bissau	Cabante	2018-10-23	faeces	negative	negative	no
GB-CT046	Guinea-Bissau	Cabante	2018-10-23	faeces	negative	negative	no
GB-CT047	Guinea-Bissau	Cabante	2018-10-23	faeces	negative	negative	no
GB-CT048	Guinea-Bissau	Cabante	2018-10-23	faeces	negative	negative	no
GB-CT049	Guinea-Bissau	Cabante	2018-10-23	faeces	negative	negative	no
GB-CT050	Guinea-Bissau	Cabante	2018-10-23	faeces	negative	negative	no
GB-CT051	Guinea-Bissau	Cabante	2018-10-23	faeces	negative	negative	no
GB-CT052	Guinea-Bissau	Cabante	2018-10-23	faeces	negative	negative	no
Rafiki_1	Côte d'Ivoire	South group	1998-12-15	spleen	negative	negative	no
Tita_1	Côte d'Ivoire	South group	2000-09-26	spleen	negative	negative	no
Zora_1	Côte d'Ivoire	South group	2001-03-11	faeces	negative	negative	no
Zora_2	Côte d'Ivoire	South group	2001-04-27	faeces	negative	negative	no
Zora_3	Côte d'Ivoire	South group	2001-06-07	faeces	negative	negative	no
Zora_4	Côte d'Ivoire	South group	2001-09-23	faeces	negative	negative	no
Zora_5	Côte d'Ivoire	South group	2001-11-13	faeces	negative	negative	no
Zora_6	Côte d'Ivoire	South group	2002-01-07	faeces	negative	negative	no
Zora_7	Côte d'Ivoire	South group	2002-03-25	faeces	negative	negative	no
Zora_8	Côte d'Ivoire	South group	2002-06-08	faeces	positive	negative	no
Zora_9	Côte d'Ivoire	South group	2002-08-17	faeces	positive	negative	no
Zora_10	Côte d'Ivoire	South group	2003-07-08	faeces	positive	negative	no
Zora_11	Côte d'Ivoire	South group	2003-12-13	faeces	negative	negative	no
Zora_12	Côte d'Ivoire	South group	2004-01-05	faeces	negative	negative	no
Zora_13	Côte d'Ivoire	South group	2004-03-12	faeces	positive	negative	no
Zora_14	Côte d'Ivoire	South group	2004-04-13	faeces	positive	negative	no
Zora_15	Côte d'Ivoire	South group	2004-05-28	faeces	positive	negative	no
Zora_16	Côte d'Ivoire	South group	2004-06-01	faeces	negative	negative	no
Zora_17	Côte d'Ivoire	South group	2004-08-16	faeces	negative	negative	no
Zora_18	Côte d'Ivoire	South group	2004-10-29	faeces	positive	negative	no
Zora_19	Côte d'Ivoire	South group	2005-06-02	faeces	positive	positive	no
Zora_20	Côte d'Ivoire	South group	2005-08-30	faeces	positive	negative	no
Zora_21	Côte d'Ivoire	South group	2005-09-17	faeces	positive	positive	no
Zora_22	Côte d'Ivoire	South group	2005-12-01	faeces	negative	negative	no
Zora_23	Côte d'Ivoire	South group	2006-02-11	faeces	positive	negative	no
Zora_24	Côte d'Ivoire	South group	2006-02-27	faeces	positive	negative	no
Zora_25	Côte d'Ivoire	South group	2006-06-30	faeces	positive	positive	no
Zora_26	Côte d'Ivoire	South group	2006-08-16	faeces	positive	positive	no
Zora_27	Côte d'Ivoire	South group	2006-09-19	faeces	positive	positive	no
Zora_28	Côte d'Ivoire	South group	2006-12-14	faeces	positive	positive	no
Zora_29	Côte d'Ivoire	South group	2007-02-06	faeces	positive	negative	no
Zora_30	Côte d'Ivoire	South group	2007-04-09	faeces	positive	negative	no
Zora_31	Côte d'Ivoire	South group	2007-08-01	faeces	positive	positive	no
Zora_32	Côte d'Ivoire	South group	2007-12-04	faeces	positive	positive	no
Zora_33	Côte d'Ivoire	South group	2008-01-05	faeces	positive	positive	no
Zora_34	Côte d'Ivoire	South group	2008-03-02	faeces	positive	positive	no
Zora_35	Côte d'Ivoire	South group	2008-09-16	faeces	positive	positive	no
Zora_36	Côte d'Ivoire	South group	2008-12-15	faeces	positive	positive	no
Zora_37	Côte d'Ivoire	South group	2009-03-03	faeces	positive	positive	no
Zora_38	Côte d'Ivoire	South group	2009-06-01	faeces	positive	positive	no
Zora_39	Côte d'Ivoire	South group	2009-08-06	colon	negative	negative	no
Zora_40	Côte d'Ivoire	South group	2009-08-06	heart	positive	negative	no
Zora_41	Côte d'Ivoire	South group	2009-08-06	kidney	positive	negative	no
Zora_42	Côte d'Ivoire	South group	2009-08-06	liver	positive	positive	yes (TNP418_Li)
Zora_43	Côte d'Ivoire	South group	2009-08-06	lung	positive	positive	yes (TNP418_Lu)
Zora_44	Côte d'Ivoire	South group	2009-08-06	lymphnode abscess	positive	positive	no
Zora_45	Côte d'Ivoire	South group	2009-08-06	mesenteric lymphnode	positive	positive	no
Zora_46	Côte d'Ivoire	South group	2009-08-06	muscle	positive	negative	no
Zora_47	Côte d'Ivoire	South group	2009-08-06	spleen	positive	positive	yes (TNP418_S1, TNP418_S2)
Olduvai_1	Côte d'Ivoire	South group	2002-06-13	spleen	negative	negative	no
Ophelia_1	Côte d'Ivoire	South group	2004-03-10	spleen	negative	negative	no
Oreste_1	Côte d'Ivoire	South group	2004-03-10	spleen	negative	negative	no
Virunga_1	Côte d'Ivoire	South group	2004-03-19	spleen	negative	negative	no
Ixx_1	Côte d'Ivoire	South group	2006-02-10	spleen	negative	negative	no
Olivia_1	Côte d'Ivoire	South group	2009-01-04	faeces	negative	negative	no
Olivia_2	Côte d'Ivoire	South group	2009-01-12	faeces	negative	negative	no
Olivia_3	Côte d'Ivoire	South group	2009-01-24	faeces	negative	negative	no
Olivia_4	Côte d'Ivoire	South group	2009-02-08	faeces	negative	negative	no
Olivia_5	Côte d'Ivoire	South group	2009-03-11	faeces	negative	negative	no
Olivia_6	Côte d'Ivoire	South group	2009-03-11	faeces	negative	negative	no
Olivia_7	Côte d'Ivoire	South group	2009-05-13	faeces	negative	negative	no
Olivia_8	Côte d'Ivoire	South group	2009-06-02	faeces	negative	negative	no
Olivia_9	Côte d'Ivoire	South group	2009-06-16	faeces	negative	negative	no
Olivia_10	Côte d'Ivoire	South group	2009-07-09	faeces	negative	negative	no
Olivia_11	Côte d'Ivoire	South group	2009-08-01	faeces	negative	negative	no
Olivia_12	Côte d'Ivoire	South group	2009-11-29	faeces	negative	negative	no
Olivia_13	Côte d'Ivoire	South group	2009-12-06	faeces	negative	negative	no
Olivia_14	Côte d'Ivoire	South group	2009-12-07	spleen	negative	negative	no
Sumatra_1	Côte d'Ivoire	South group	2009-01-05	faeces	negative	negative	no
Sumatra_2	Côte d'Ivoire	South group	2009-02-08	faeces	negative	negative	no
Sumatra_3	Côte d'Ivoire	South group	2009-03-02	faeces	negative	negative	no
Sumatra_4	Côte d'Ivoire	South group	2009-11-28	faeces	negative	negative	no
Sumatra_5	Côte d'Ivoire	South group	2009-12-07	faeces	negative	negative	no
Sumatra_6	Côte d'Ivoire	South group	2009-12-09	faeces	negative	negative	no
Sumatra_7	Côte d'Ivoire	South group	2009-12-10	faeces	negative	negative	no
Ibrahim_1	Côte d'Ivoire	South group	2009-01-08	faeces	negative	negative	no
Ibrahim_2	Côte d'Ivoire	South group	2009-02-07	faeces	negative	negative	no
Ibrahim_3	Côte d'Ivoire	South group	2009-03-09	faeces	negative	negative	no
Ibrahim_4	Côte d'Ivoire	South group	2009-04-04	faeces	negative	negative	no
Ibrahim_5	Côte d'Ivoire	South group	2009-05-12	faeces	negative	negative	no
Ibrahim_6	Côte d'Ivoire	South group	2009-06-06	faeces	negative	negative	no
Ibrahim_7	Côte d'Ivoire	South group	2009-09-07	faeces	negative	negative	no
Ibrahim_8	Côte d'Ivoire	South group	2009-11-28	faeces	negative	negative	no
Woodstock_1	Côte d'Ivoire	South group	2009-01-10	faeces	positive	positive	no
Woodstock_2	Côte d'Ivoire	South group	2009-02-12	faeces	negative	negative	no
Woodstock_3	Côte d'Ivoire	South group	2009-03-03	faeces	negative	negative	no
Woodstock_4	Côte d'Ivoire	South group	2009-04-08	faeces	negative	negative	no
Woodstock_5	Côte d'Ivoire	South group	2009-09-06	faeces	negative	negative	no
Woodstock_6	Côte d'Ivoire	South group	2014-01-18	faeces	negative	negative	no
Woodstock_7	Côte d'Ivoire	South group	2014-03-08	faeces	negative	negative	no
Woodstock_8	Côte d'Ivoire	South group	2014-07-12	faeces	negative	negative	no
Woodstock_9	Côte d'Ivoire	South group	2014-09-03	faeces	negative	negative	no
Woodstock_10	Côte d'Ivoire	South group	2015-01-15	faeces	negative	negative	no
Woodstock_11	Côte d'Ivoire	South group	2015-04-26	faeces	negative	negative	no
Woodstock_12	Côte d'Ivoire	South group	2015-09-14	faeces	negative	negative	no
Woodstock_13	Côte d'Ivoire	South group	2017-02-24	faeces	negative	negative	no
Woodstock_14	Côte d'Ivoire	South group	2017-03-21	faeces	negative	negative	no
Woodstock_15	Côte d'Ivoire	South group	2018-06-28	faeces	positive	negative	no
Woodstock_16	Côte d'Ivoire	South group	2018-07-05	faeces	positive	positive	yes (CIVW05-07)
Woodstock_17	Côte d'Ivoire	South group	2018-07-28	faeces	positive	positive	yes (CIVW28-07)
Woodstock_18	Côte d'Ivoire	South group	2018-08-05	faeces	positive	positive	yes (CIVW05-08)
Woodstock_19	Côte d'Ivoire	South group	2018-08-11	faeces	positive	positive	yes (CIVW11-08)
Woodstock_20	Côte d'Ivoire	South group	2018-08-28	faeces	positive	positive	yes (CIVW28-08)
Woodstock_21	Côte d'Ivoire	South group	2018-08-29	faeces	positive	positive	yes (CIVW29-08)
Woodstock_22	Côte d'Ivoire	South group	2019-01-03	faeces	positive	positive	yes (TNP566)
Woodstock_23	Côte d'Ivoire	South group	2019-01-07	faeces	positive	positive	no
Woodstock_24	Côte d'Ivoire	South group	2019-01-14	faeces	positive	positive	no
Woodstock_25	Côte d'Ivoire	South group	2019-01-23	faeces	positive	positive	no
Woodstock_26	Côte d'Ivoire	South group	2019-01-31	faeces	positive	positive	no
Utan_1	Côte d'Ivoire	South group	2009-01-10	faeces	positive	positive	no
Utan_2	Côte d'Ivoire	South group	2009-03-25	faeces	negative	negative	no
Utan_3	Côte d'Ivoire	South group	2009-06-15	faeces	negative	negative	no
Utan_4	Côte d'Ivoire	South group	2009-07-05	faeces	negative	negative	no
Kuba_1	Côte d'Ivoire	South group	2009-01-11	faeces	negative	negative	no
Kuba_2	Côte d'Ivoire	South group	2009-02-05	faeces	negative	negative	no
Kuba_3	Côte d'Ivoire	South group	2009-03-06	faeces	negative	negative	no
Kuba_4	Côte d'Ivoire	South group	2009-05-07	faeces	negative	negative	no
Kuba_5	Côte d'Ivoire	South group	2009-06-29	faeces	negative	negative	no
Kuba_6	Côte d'Ivoire	South group	2009-09-07	faeces	negative	negative	no
Kuba_7	Côte d'Ivoire	South group	2009-12-05	faeces	negative	negative	no
Kuba_8	Côte d'Ivoire	South group	2009-12-09	faeces	negative	negative	no
Kuba_9	Côte d'Ivoire	South group	2009-12-10	faeces	negative	negative	no
Caramel_1	Côte d'Ivoire	South group	2009-01-11	faeces	negative	negative	no
Caramel_2	Côte d'Ivoire	South group	2009-03-10	faeces	negative	negative	no
Caramel_3	Côte d'Ivoire	South group	2009-06-27	faeces	negative	negative	no
Caramel_4	Côte d'Ivoire	South group	2009-07-19	faeces	negative	negative	no
Diva_1	Côte d'Ivoire	South group	2009-01-12	faeces	negative	negative	no
Diva_2	Côte d'Ivoire	South group	2009-03-03	faeces	negative	negative	no
Diva_3	Côte d'Ivoire	South group	2009-04-04	faeces	negative	negative	no
Diva_4	Côte d'Ivoire	South group	2009-07-03	faeces	negative	negative	no
Kinshasa_1	Côte d'Ivoire	South group	2009-01-13	faeces	negative	negative	no
Kinshasa_2	Côte d'Ivoire	South group	2009-02-14	faeces	negative	negative	no
Kinshasa_3	Côte d'Ivoire	South group	2009-03-23	faeces	negative	negative	no
Kinshasa_4	Côte d'Ivoire	South group	2009-05-20	faeces	negative	negative	no
Kinshasa_5	Côte d'Ivoire	South group	2009-08-05	faeces	negative	negative	no
Zyon_1	Côte d'Ivoire	South group	2009-01-14	faeces	negative	negative	no
Zyon_2	Côte d'Ivoire	South group	2009-03-22	faeces	negative	negative	no
Zyon_3	Côte d'Ivoire	South group	2009-04-27	faeces	negative	negative	no
Zyon_4	Côte d'Ivoire	South group	2009-07-02	faeces	negative	negative	no
Louise_1	Côte d'Ivoire	South group	2009-01-14	faeces	negative	negative	no
Louise_2	Côte d'Ivoire	South group	2009-02-03	faeces	negative	negative	no
Louise_3	Côte d'Ivoire	South group	2009-03-07	faeces	negative	negative	no
Louise_4	Côte d'Ivoire	South group	2009-03-22	faeces	negative	negative	no
Louise_5	Côte d'Ivoire	South group	2009-04-10	faeces	negative	negative	no
Louise_6	Côte d'Ivoire	South group	2009-07-03	faeces	negative	negative	no
Louise_7	Côte d'Ivoire	South group	2009-08-13	faeces	negative	negative	no
Louise_8	Côte d'Ivoire	South group	2009-11-28	faeces	negative	negative	no
Louise_9	Côte d'Ivoire	South group	2009-12-07	spleen	negative	negative	no
Sagu_1	Côte d'Ivoire	South group	2009-01-15	faeces	negative	negative	no
Sagu_2	Côte d'Ivoire	South group	2009-01-15	faeces	negative	negative	no
Sagu_3	Côte d'Ivoire	South group	2009-02-21	faeces	negative	negative	no
Sagu_4	Côte d'Ivoire	South group	2009-03-11	faeces	negative	negative	no
Sagu_5	Côte d'Ivoire	South group	2009-04-01	faeces	negative	negative	no
Sagu_6	Côte d'Ivoire	South group	2009-04-28	faeces	negative	negative	no
Sagu_7	Côte d'Ivoire	South group	2009-04-28	faeces	negative	negative	no
Sagu_8	Côte d'Ivoire	South group	2009-04-29	faeces	negative	negative	no
Sagu_9	Côte d'Ivoire	South group	2009-05-01	faeces	negative	negative	no
Sagu_10	Côte d'Ivoire	South group	2009-05-02	faeces	negative	negative	no
Sagu_11	Côte d'Ivoire	South group	2009-05-04	faeces	negative	negative	no
Sagu_12	Côte d'Ivoire	South group	2009-05-05	faeces	negative	negative	no
Sagu_13	Côte d'Ivoire	South group	2009-05-05	faeces	negative	negative	no
Sagu_14	Côte d'Ivoire	South group	2009-05-05	faeces	negative	negative	no
Sagu_15	Côte d'Ivoire	South group	2009-05-09	faeces	negative	negative	no
Sagu_16	Côte d'Ivoire	South group	2009-05-11	faeces	negative	negative	no
Sagu_17	Côte d'Ivoire	South group	2009-05-12	faeces	negative	negative	no
Sagu_18	Côte d'Ivoire	South group	2009-05-19	faeces	negative	negative	no
Sagu_19	Côte d'Ivoire	South group	2009-05-21	faeces	negative	negative	no
Sagu_20	Côte d'Ivoire	South group	2009-05-30	faeces	positive	negative	no
Atra_1	Côte d'Ivoire	South group	2009-01-15	faeces	negative	negative	no
Atra_2	Côte d'Ivoire	South group	2009-03-03	faeces	negative	negative	no
Atra_3	Côte d'Ivoire	South group	2009-07-10	faeces	negative	negative	no
Atra_4	Côte d'Ivoire	South group	2009-11-29	faeces	negative	negative	no
Atra_5	Côte d'Ivoire	South group	2009-12-05	faeces	negative	negative	no
Atra_6	Côte d'Ivoire	South group	2009-12-05	faeces	negative	negative	no
Atra_7	Côte d'Ivoire	South group	2009-12-06	faeces	negative	negative	no
Atra_8	Côte d'Ivoire	South group	2009-12-08	spleen	negative	negative	no
Taboo_1	Côte d'Ivoire	South group	2009-01-15	faeces	negative	negative	no
Taboo_2	Côte d'Ivoire	South group	2009-03-30	faeces	negative	negative	no
Taboo_3	Côte d'Ivoire	South group	2009-07-05	faeces	negative	negative	no
Taboo_4	Côte d'Ivoire	South group	2009-11-26	faeces	negative	negative	no
Jacobo_1	Côte d'Ivoire	South group	2009-01-16	faeces	negative	negative	no
Jacobo_2	Côte d'Ivoire	South group	2009-03-07	faeces	negative	negative	no
Jacobo_3	Côte d'Ivoire	South group	2009-05-08	faeces	negative	negative	no
Jacobo_4	Côte d'Ivoire	South group	2009-06-16	faeces	negative	negative	no
Jacobo_5	Côte d'Ivoire	South group	2009-08-28	faeces	negative	negative	no
Romario_1	Côte d'Ivoire	South group	2009-02-05	faeces	negative	negative	no
Romario_2	Côte d'Ivoire	South group	2009-03-07	faeces	negative	negative	no
Romario_3	Côte d'Ivoire	South group	2009-06-27	faeces	negative	negative	no
Romario_4	Côte d'Ivoire	South group	2009-09-07	faeces	negative	negative	no
Romario_5	Côte d'Ivoire	South group	2009-12-06	faeces	negative	negative	no
Romario_6	Côte d'Ivoire	South group	2009-12-07	faeces	negative	negative	no
Romario_7	Côte d'Ivoire	South group	2009-12-10	faeces	negative	negative	no
Wala_1	Côte d'Ivoire	South group	2009-02-05	faeces	negative	negative	no
Wala_2	Côte d'Ivoire	South group	2009-03-02	faeces	negative	negative	no
Wala_3	Côte d'Ivoire	South group	2009-05-21	faeces	negative	negative	no
Athena_1	Côte d'Ivoire	South group	2009-02-08	faeces	negative	negative	no
Athena_2	Côte d'Ivoire	South group	2009-03-03	faeces	negative	negative	no
Athena_3	Côte d'Ivoire	South group	2009-07-20	faeces	negative	negative	no
Athena_4	Côte d'Ivoire	South group	2009-11-21	faeces	negative	negative	no
Athena_5	Côte d'Ivoire	South group	2009-12-05	faeces	negative	negative	no
Athena_6	Côte d'Ivoire	South group	2009-12-06	faeces	negative	negative	no
Kiriku_1	Côte d'Ivoire	South group	2009-02-14	faeces	negative	negative	no
Kiriku_2	Côte d'Ivoire	South group	2009-03-24	faeces	negative	negative	no
Kiriku_3	Côte d'Ivoire	South group	2009-03-24	faeces	negative	negative	no
Kiriku_4	Côte d'Ivoire	South group	2014-05-02	spleen	negative	negative	no
Bienvenu_1	Côte d'Ivoire	South group	2009-02-28	faeces	negative	negative	no
Bienvenu_2	Côte d'Ivoire	South group	2009-07-20	faeces	negative	negative	no
Bienvenu_3	Côte d'Ivoire	South group	2009-07-30	faeces	negative	negative	no
Bienvenu_4	Côte d'Ivoire	South group	2009-09-01	faeces	negative	negative	no
Bienvenu_5	Côte d'Ivoire	South group	2009-10-07	faeces	negative	negative	no
Bienvenu_6	Côte d'Ivoire	South group	2009-12-05	faeces	negative	negative	no
Bienvenu_7	Côte d'Ivoire	South group	2009-12-10	faeces	negative	negative	no
Wapi_1	Côte d'Ivoire	South group	2009-03-16	faeces	negative	negative	no
Wapi_2	Côte d'Ivoire	South group	2009-03-16	faeces	negative	negative	no
Wapi_3	Côte d'Ivoire	South group	2009-05-12	faeces	negative	negative	no
Wapi_4	Côte d'Ivoire	South group	2009-06-13	faeces	negative	negative	no
Wapi_5	Côte d'Ivoire	South group	2009-09-01	faeces	negative	negative	no
Kaos_1	Côte d'Ivoire	South group	2009-03-19	faeces	negative	negative	no
Kaos_2	Côte d'Ivoire	South group	2009-05-13	faeces	negative	negative	no
Kaos_3	Côte d'Ivoire	South group	2009-06-03	faeces	negative	negative	no
Kaos_4	Côte d'Ivoire	South group	2009-08-05	faeces	negative	negative	no
Kaos_5	Côte d'Ivoire	South group	2009-11-28	faeces	negative	negative	no
Julia_1	Côte d'Ivoire	South group	2009-03-22	faeces	negative	negative	no
Julia_2	Côte d'Ivoire	South group	2009-07-02	faeces	negative	negative	no
Julia_3	Côte d'Ivoire	South group	2009-08-28	faeces	negative	negative	no
Julia_4	Côte d'Ivoire	South group	2009-11-28	faeces	negative	negative	no
Julia_5	Côte d'Ivoire	South group	2009-12-05	faeces	negative	negative	no
Julia_6	Côte d'Ivoire	South group	2009-12-09	faeces	negative	negative	no
Julia_7	Côte d'Ivoire	South group	2009-12-10	faeces	negative	negative	no
Java_1	Côte d'Ivoire	South group	2009-03-22	faeces	negative	negative	no
Java_2	Côte d'Ivoire	South group	2009-05-08	faeces	negative	negative	no
Java_3	Côte d'Ivoire	South group	2009-05-22	faeces	negative	negative	no
Java_4	Côte d'Ivoire	South group	2009-07-19	faeces	negative	negative	no
Akrouba_1	Côte d'Ivoire	South group	2009-03-25	faeces	negative	negative	no
Akrouba_2	Côte d'Ivoire	South group	2009-12-05	faeces	negative	negative	no
Akrouba_3	Côte d'Ivoire	South group	2009-12-11	spleen	negative	negative	no
Akrouba_4	Côte d'Ivoire	South group	2009-12-02	spleen	negative	negative	no
Ravel_1	Côte d'Ivoire	South group	2009-03-25	faeces	negative	negative	no
Ravel_2	Côte d'Ivoire	South group	2009-05-16	faeces	negative	negative	no
Ravel_3	Côte d'Ivoire	South group	2009-07-02	faeces	negative	negative	no
Ravel_4	Côte d'Ivoire	South group	2009-07-05	faeces	negative	negative	no
Ravel_5	Côte d'Ivoire	South group	2009-09-07	faeces	negative	negative	no
Isha_1	Côte d'Ivoire	South group	2009-04-04	faeces	negative	negative	no
Isha_2	Côte d'Ivoire	South group	2009-05-12	faeces	negative	negative	no
Isha_3	Côte d'Ivoire	South group	2009-06-14	faeces	negative	negative	no
Isha_4	Côte d'Ivoire	South group	2009-07-03	faeces	negative	negative	no
Isha_5	Côte d'Ivoire	South group	2009-07-20	faeces	negative	negative	no
Isha_6	Côte d'Ivoire	South group	2009-09-06	faeces	negative	negative	no
Isha_7	Côte d'Ivoire	South group	2009-12-10	faeces	negative	negative	no
Oscar_1	Côte d'Ivoire	South group	2009-07-09	faeces	negative	negative	no
Oscar_2	Côte d'Ivoire	South group	2009-08-01	faeces	negative	negative	no
Oscar_3	Côte d'Ivoire	South group	2009-09-06	faeces	negative	negative	no
Shogun_1	Côte d'Ivoire	South group	2009-08-07	faeces	negative	negative	no
Shogun_2	Côte d'Ivoire	South group	2009-08-29	faeces	negative	negative	no
Shogun_3	Côte d'Ivoire	South group	2009-11-26	faeces	negative	negative	no
Shogun_4	Côte d'Ivoire	South group	2016-03-07	spleen	negative	negative	no
Sassandra_1	Côte d'Ivoire	South group	2009-11-27	faeces	negative	negative	no
Loukum_1	Côte d'Ivoire	North group	1999-05-10	spleen	negative	negative	no
Lefkas_1	Côte d'Ivoire	North group	1999-05-14	spleen	negative	negative	no
Leonardo_1	Côte d'Ivoire	North group	1999-06-08	spleen	negative	negative	no
Dorry_1	Côte d'Ivoire	North group	2001-10-21	spleen	negative	negative	no
Coco_1	Côte d'Ivoire	North group	2009-11-26	faeces	negative	negative	no
Mandela_1	Côte d'Ivoire	North group	2013-04-12	spleen	negative	negative	no
Pastis_1	Côte d'Ivoire	North group	2013-04-14	spleen	negative	negative	no
Bic_1	Côte d'Ivoire	North group	2017-03-13	spleen	negative	negative	no
Kady_1	Côte d'Ivoire	Middle group	2001-12-11	spleen	negative	negative	no
Noah_1	Côte d'Ivoire	Middle group	2002-02-13	spleen	negative	negative	no
Leo_1	Côte d'Ivoire	Middle group	2002-02-14	spleen	negative	negative	no
Candy_1	Côte d'Ivoire	East group	2006-02-07	spleen	negative	negative	no
Vasco_1	Côte d'Ivoire	East group	2006-02-09	spleen	negative	negative	no
Porthos_1	Côte d'Ivoire	East group	2008-04-07	spleen	negative	negative	no
D'Artagnan_1	Côte d'Ivoire	East group	2009-04-19	spleen	positive	negative	no
D'Artagnan_2	Côte d'Ivoire	East group	2009-04-19	spleen	positive	negative	no
D'Artagnan_3	Côte d'Ivoire	East group	2009-04-19	lung	positive	negative	no
D'Artagnan_4	Côte d'Ivoire	East group	2009-04-19	lung	positive	negative	no
D'Artagnan_5	Côte d'Ivoire	East group	2009-04-19	liver	positive	negative	no
D'Artagnan_6	Côte d'Ivoire	East group	2009-04-19	liver	positive	negative	no
D'Artagnan_7	Côte d'Ivoire	East group	2009-04-19	liver	negative	negative	no
D'Artagnan_8	Côte d'Ivoire	East group	2009-04-19	liver	negative	negative	no
D'Artagnan_9	Côte d'Ivoire	East group	2009-04-19	stomach	negative	negative	no
D'Artagnan_10	Côte d'Ivoire	East group	2009-04-19	jejunum	negative	negative	no
D'Artagnan_11	Côte d'Ivoire	East group	2009-04-19	colon	negative	negative	no
D'Artagnan_12	Côte d'Ivoire	East group	2009-04-19	mesenteric lymphnode	negative	negative	no
D'Artagnan_13	Côte d'Ivoire	East group	2009-04-19	inguinal lymphnode	negative	negative	no
D'Artagnan_14	Côte d'Ivoire	East group	2009-04-19	muscle	negative	negative	no
D'Artagnan_15	Côte d'Ivoire	East group	2009-04-19	skin	negative	negative	no
D'Artagnan_16	Côte d'Ivoire	East group	2009-04-19	skin	negative	negative	no
Kahule_1	Côte d'Ivoire	East group	2009-04-19	spleen	negative	negative	no
Iome_1	Côte d'Ivoire	East group	2009-04-22	spleen	negative	negative	no
Xena_1	Côte d'Ivoire	East group	2011-08-22	spleen	negative	negative	no
Ouganda_1	Côte d'Ivoire	East group	2011-08-22	spleen	negative	negative	no
Xxx_1	Côte d'Ivoire	East group	2011-08-24	spleen	negative	negative	no
Mila_1	Côte d'Ivoire	East group	2012-01-15	spleen	negative	negative	no
Ehra_1	Côte d'Ivoire	East group	2014-01-08	spleen	negative	negative	no
Cherie_1	Côte d'Ivoire	East group	2016-03-05	spleen	negative	negative	no
TNP-2105_1	Côte d'Ivoire	unknown	2015-07-21	spleen	negative	negative	no

## Sheet: Sup_table_3
	GB-CC064		GB-CC068
Locus	Allele 1	Allele 2	Allele 1	Allele 2
D5s1457	111	115	111	115
D13s159	161	161	169	171
D2s1326	226	226	226	234
D10s1432	NA	NA	167	167
D16s2624	124	132	116	128
D1s207	154	156	154	158
D14s306	NA	NA	208	216
DYs439	NA	NA	NA	NA
D6s311	NA	NA	212	212
D4s1627	NA	NA	225	225
HUMFIBRA	195	195	191	195
amelogenin*	female		female
* molecular sexing marker.

## Sheet: Sup_table_4
Multiplex PCR	Locus	Primers 5’ – 3’	Dye	Product size (bp)	Annealing temperature (°C)
One	D5s1457	Fwd: TGAGGCAATTTGTTACAGAGC	FAM	111-115	64
		Rev: TGCTTGGCACACTTCAGG
	D13s159	Fwd: AGGCTGTGACTTTTAGGCCA	FAM	161-171
		Rev: CCAGGCCACTTTTGATCTGT
	D2s1326	Fwd: AGACAGTCAAGAATAACTGCCC	NED	226-234
		Rev: CTGTGGCTCAAAAGCTGAAT
Two	D16s2624	Fwd: TGAGGCAATTTGTTACAGAGC	NED	116-132	Touchdown: 62.5 – 55
		Rev: TAATGTACCTGGTACCAAAAACA
	D1s207	Fwd: CACTTCTCCTTGAATCGCTT	PET	140-158
		Rev: GCAAGTCCTGTTCCAAGTCT
	D10s1432	Fwd: CAGTGGACACTAAACACAATCC	VIC	167
		Rev: TAGATTATCTAAATGGTGGATTTCC
	D14s306	Fwd: AAAGCTACATCCAAATTAGGTAGG	PET	208-216
		Rev: TGACAAAGAAACTAAAATGTCCC
	DYs439	Fwd: TCCTGAATGGTACTTCCTAGGTTT	PET	NA
		Rev: GCCTGGCTTGGAATTCTTTT
Three	Amelogenin	Fwd: CCTGGGCTCTGTAAAGAATAGTG	VIC	NA*	59.5
		Rev: ATCAGAGCTTAAACTGGGAAGCTG
	HUMFIBRA	Fwd: GCCCCATAGGTTTTGAACTCA	NED	191-195
		Rev: TGATTTGTCTGTAATTGCCAGC
	D6s311	Fwd: ATGTCCTCATTGGTGTTGTG	FAM	212-220
		Rev: GATTCAGAGCCCAGGAAGAT
	D4s1627	Fwd: AGCATTAGCATTTGTCCTGG	VIC	225
		Rev: GACTAACCTGACTCCCCCTC

## Sheet: Sup_table_5
Library name	Individual	Organ /host	Sex	Age	Country of origin	Pool nb	Alignment rate (%)	Mapped reads	Reads used*	Mean fold coverage †	SD †	Genome covered one time (%)‡	Biosample code
TNP-418_Li	Zora	Liver / C.	Female	NR	Côte d'Ivoire	s	35.1	704458	10845	0.5	1.1	28.4	SAMN16207297
TNP-418_S1	Zora	Spleen / C.	Female	NR	Côte d'Ivoire	s	92.9	24062326	276105	12.6	21.5	23.59	SAMN16207295
TNP-418_S2	Zora	Spleen / C.	Female	NR	Côte d'Ivoire	s	91.9	25716529	294519	13.4	22.7	98.08	SAMN16207295
TNP-418_Lu	Zora	Lung / C.	Female	NR	Côte d'Ivoire	s	15.8	246681	5877	0.3	0.7	17.9	SAMN16207296
TNP-418_merged	Zora	NR	Female	NR	Côte d'Ivoire	NR	88.3	25267818	294922	25.8	43.8	99.7	-
TNP-566	Woodstock	Faecal / C.	Male	NR	Côte d'Ivoire	s	18.2	1781271	25003	1.12	31.1	32.9	SAMN16207294
CIVW05-07	Woodstock	Faecal / C.	Male	NR	Côte d'Ivoire	2	1.1	143466	4932	0.1	2.3	5.5	SAMN16207288
CIVW05-08	Woodstock	Faecal / C.	Male	NR	Côte d'Ivoire	s	1.6	1075064	12775	0.3	3.1	16.9	SAMN16207289
CIVW11-08	Woodstock	Faecal / C.	Male	NR	Côte d'Ivoire	2	0.8	118648	5166	0.1	2.5	5.1	SAMN16207290
CIVW28-07	Woodstock	Faecal / C.	Male	NR	Côte d'Ivoire	2	1	138103	6632	0.1	2.6	7.7	SAMN16207291
CIVW28-08	Woodstock	Faecal / C.	Male	NR	Côte d'Ivoire	s	1.4	634572	8041	0.2	3.3	7	SAMN16207292
CIVW29-08	Woodstock	Faecal / C.	Male	NR	Côte d'Ivoire	2	1	160326	4571	0.1	2.5	3.5	SAMN16207293
CIVW_all	Woodstock	NR	Male	NR	Côte d'Ivoire	NR	1.3	2270179	26883	0.6	3.8	36.2	-
GB-CC064_1	NR	Faecal / C.	NR	NR	Guinea-Bissau	s	2.4	1161036	890751	6.3	4.9	97.9	-
GB-CC064_2	NR	Faecal / C.	NR	NR	Guinea-Bissau	s	1.4	2619804	667842	31.6	111.7	99.9	-
GB-CC064_merged	NR	NR	NR	NR	Guinea-Bissau	NR	2.2	3025429	595745	39.3	60.2	99.9	SAMN16207298
Bn10-71	NR	Skin B. /H.	Female	68	Benin	s	86.6	1200600	1025025	23.4	13.1	99.9	SAMN16207303
Bn7-37	NR	Skin B. /H.	Female	80	Benin	s	55.9	6887990	3237463	99.9	15.5	100	SAMN16207301
Bn7-38	NR	Skin B. /H.	Male	65	Benin	s	51	20317528	5510687	170.1	10.9	99.9	SAMN16207302
Bn9-59	NR	Skin B. /H.	Male	33	Benin	s	67	1898621	1440783	32.9	18.1	100	SAMN16207304
Bn9-66	NR	Skin B. /H.	Male	47	Benin	NR	99.1	11680598	4530817	103.7	25.4	100	SAMN16207305
Bn9-67	NR	Skin B. /H.	Female	30	Benin	NR	97.9	11875974	4659249	106.7	23.7	100	SAMN16207306
CI-7	NR	Skin B. /H.	NR	NR	Côte d'Ivoire	NR	48.9	21847244	204700	4.7	5.7	98.3	SAMN16207307
ML11-101	NR	Skin B. /H.	Male	18	Mali	NR	55.5	4231957	1343804	61.2	8.6	100	SAMN16207308
Ml11-102	NR	Skin B. /H.	Male	30	Mali	NR	78.8	4087000	2014082	93.7	8.6	100	SAMN16207309
Ml11-103	NR	Skin B. /H.	Male	22	Mali	NR	41	2977125	1876824	86.1	9.2	100	SAMN16207310
Ml12-109	NR	Skin B. /H.	Male	22	Mali	NR	98	13586511	1678386	38.5	11.6	100	SAMN16207311
Ml12-110	NR	Skin B. /H.	Male	51	Mali	NR	96.2	3622404	986042	22.6	8	100	SAMN16207312
Ml2-7	NR	Skin B. /H.	Male	22	Mali	NR	99.2	7734485	4264605	129.1	9.5	100	SAMN16207313
Ml3-17	NR	Skin B. /H.	Female	20	Mali	NR	98.3	7354925	4164480	127.8	9.6	100	SAMN16207314
Ml6-52	NR	Skin B. /H.	Male	NR	Mali	NR	91.3	3716990	2715341	82.8	8.3	100	SAMN16207315
Ng19-42	NR	Skin B. /H.	Male	70	Niger	NR	4.7	768700	620403	29.2	5.7	100	SAMN16207316
Ng22-45	NR	Skin B. /H.	Female	42	Niger	NR	1.6	282398	250477	11.6	3.6	99.9	SAMN16207317
Ng27-58	NR	Skin B. /H.	Female	38	Niger	NR	89.5	4610071	2865550	65.5	25.1	100	SAMN16207318
Ng27-60	NR	Skin B. /H.	Male	34	Niger	NR	64.8	1673215	1348408	30.8	14.4	100	SAMN16207319
Ng29-64	NR	Skin B. /H.	Female	30	Niger	NR	76.1	1430979	1170655	26.8	13.9	99.9	SAMN16207320
Sen1-1	NR	Skin B. /H.	Male	65	Senegal	NR	91.6	1560006	1289143	29.5	14.6	100	SAMN16207321
∗ after quality check removing duplicates † no duplicates ‡ at least

## Sheet: Sup_table_6
Sample name	Dating	Country	Genotype	DOI
2936	2000	Malawi	1D_Malagasy	10.1038/s41467-017-02576-z
3077	1032-1155	Sweden	2F	10.1038/s41467-017-02576-z
97016	2000	French west Indies	4N	10.1038/s41467-017-02576-z
1126-2007	2016	Brazil	4N	10.1371/journal.pntd.0005598
1126-2011	2016	Brazil	4P	10.1371/journal.pntd.0005598
1262-16	2016	Germany (Pakistan)	1D	10.1038/s41467-017-02576-z
2188-2007	2016	Brazil	4N/O	10.1371/journal.pntd.0005598
2188-2014	2016	Brazil	4N/O	10.1371/journal.pntd.0005598
2DDS	2015	Brazil	4N	10.1038/s41467-017-02576-z
3208-2007	2016	Brazil	4N	10.1371/journal.pntd.0005598
3208-2015	2016	Brazil	4N	10.1371/journal.pntd.0005598
Airaku-3	2000	Japan	1D	10.1038/s41467-017-02576-z
ARLP_07	2015	Ethiopia	2H	10.1038/s41467-017-02576-z
ARLP_08	2015	Ethiopia	2E	10.1038/s41467-017-02576-z
ARLP_10	2015	Ethiopia	2H	10.1038/s41467-017-02576-z
ARLP_11	2015	Ethiopia	2H	10.1038/s41467-017-02576-z
ARLP_12	2015	Ethiopia	2E	10.1038/s41467-017-02576-z
ARLP_13	2015	Ethiopia	2H	10.1038/s41467-017-02576-z
ARLP_14	2015	Ethiopia	2F	10.1038/s41467-017-02576-z
ARLP_20	2015	Ethiopia	2E	10.1038/s41467-017-02576-z
ARLP_23	2015	Ethiopia	2E	10.1038/s41467-017-02576-z
ARLP_25	2015	Ethiopia	2E	10.1038/s41467-017-02576-z
ARLP_27	2015	Ethiopia	2E	10.1038/s41467-017-02576-z
ARLP_29	2015	Ethiopia	2H	10.1038/s41467-017-02576-z
ARLP_30	2015	Ethiopia	2E	10.1038/s41467-017-02576-z
ARLP_32	2015	Ethiopia	2H	10.1038/s41467-017-02576-z
ARLP_37	2015	Ethiopia	2E	10.1038/s41467-017-02576-z
ARLP_40	2015	Ethiopia	2H	10.1038/s41467-017-02576-z
ARLP_46	2015	Ethiopia	2F	10.1038/s41467-017-02576-z
ARLP_48	2015	Ethiopia	2H	10.1038/s41467-017-02576-z
ARLP_49	2015	Ethiopia	2H	10.1038/s41467-017-02576-z
ARLP_52	2015	Ethiopia	2E	10.1038/s41467-017-02576-z
ARLP_57	2015	Ethiopia	2H	10.1038/s41467-017-02576-z
ARLP_62	2015	Ethiopia	2E	10.1038/s41467-017-02576-z
ARLP_63	2015	Ethiopia	2H	10.1038/s41467-017-02576-z
ARLP_65	2015	Ethiopia	2H	10.1038/s41467-017-02576-z
ARLP_68	2015	Ethiopia	2H	10.1038/s41467-017-02576-z
ARLP_73	2015	Ethiopia	2H	10.1038/s41467-017-02576-z
ARLP_74	2015	Ethiopia	2H	10.1038/s41467-017-02576-z
B14096	1990-2008	Nepal	2G	10.3389/fmicb.2020.00711
B14632	1990-2008	Nepal	2G	10.3389/fmicb.2020.00711
B14668	1990-2008	Nepal	1D	10.3389/fmicb.2020.00711
B191	1990-2008	Madagascar	1D_Malagasy	10.3389/fmicb.2020.00711
B204	1990-2008	Madagascar	1D_Malagasy	10.3389/fmicb.2020.00711
Bn10-71	2018	Benin	4N	this study
Bn7-37	2014	Benin	4N	this study
Bn7-38	2014	Benin	4N	this study
Bn7-39	2015	Benin	4N	10.1038/s41467-017-02576-z
Bn7-41	2015	Benin	4N	10.1038/s41467-017-02576-z
Bn8-46	2015	Benin	4N	10.1038/s41467-017-02576-z
Bn8-47	2015	Benin	4N	10.1038/s41467-017-02576-z
Bn8-51	2015	Benin	4N	10.1038/s41467-017-02576-z
Bn8-52	2015	Benin	4N	10.1038/s41467-017-02576-z
Bn9-59	2017	Benin	4P	this study
Bn9-66	2017	Benin	4N	this study
Bn9-67	2017	Benin	4N	this study
Body_188	800-1200	Czech-Republic	3M	10.1371/journal.ppat.1006997
BP	2013	Brazil	3I	10.1038/s41467-017-02576-z
Br1	2013	Brazil	3I	10.1038/s41467-017-02576-z
Br14-1	2014	Brazil	4N	10.1038/s41467-017-02576-z
Br14-2	2014	Brazil	4N	10.1038/s41467-017-02576-z
Br14-4	2014	Brazil	4N	10.1038/s41467-017-02576-z
Br14-5	2014	Brazil	4N	10.1038/s41467-017-02576-z
Br2016_68	2016	Brazil	1D	10.3389/fmicb.2020.00711
Br2016-14	2016	Brazil	4N	10.1038/s41467-017-02576-z
Br2016-141	2016	Brazil	1D	10.3389/fmicb.2020.00711
Br2016-16	2016	Brazil	4N	10.1038/s41467-017-02576-z
Br2016-17	2016	Brazil	3I	10.1038/s41467-017-02576-z
Br2016-18	2016	Brazil	1D	10.1038/s41467-017-02576-z
Br2016-19	2016	Brazil	3I	10.1038/s41467-017-02576-z
Br2016-20	2016	Brazil	3I	10.1038/s41467-017-02576-z
Br2016-21	2016	Brazil	3I	10.1038/s41467-017-02576-z
Br2016-24	2016	Brazil	4N	10.1038/s41467-017-02576-z
Br2016-26	2016	Brazil	4N	10.1038/s41467-017-02576-z
Br2016-27	2016	Brazil	4N	10.1038/s41467-017-02576-z
Br2016-45	2016	Brazil	3I	10.1038/s41467-017-02576-z
Br2016-46	2016	Brazil	3I	10.1038/s41467-017-02576-z
Br2016-47	2016	Brazil	3I	10.1038/s41467-017-02576-z
Br4923	2004	Brazil	4P	10.1038/ng.477
BrMM1	2013	Brazil	4P	10.1038/s41467-017-02576-z
BrMM2	2013	Brazil	4P	10.1038/s41467-017-02576-z
BrMM4	2013	Brazil	3I	10.1038/s41467-017-02576-z
BrMM5	2013	Brazil	3I	10.1038/s41467-017-02576-z
Brw15-10M2	2015	England	3I	10.1126/science.aah3783
Brw15-12M2	2015	England	3I	10.1126/science.aah3783
Brw15-1E	2015	England	3I	10.1126/science.aah3783
Brw15-20M2	2015	England	3I	10.1126/science.aah3783
Brw15-25E	2015	England	3I	10.1126/science.aah3783
Brw15-5E	2015	England	3I	10.1126/science.aah3783
Gu4-17	2014	Guinea	4N	10.1038/s41467-017-02576-z
Gu4-19L	2014	Guinea	4O	10.1038/s41467-017-02576-z
CM1	1994	Philippines	3K-0	10.1371/journal.pntd.0006190
Comore_1	2016	Comoros	1D_Malagasy	10.3389/fmicb.2020.00711
Comore_2	2015	Comoros	1D_Malagasy	10.3389/fmicb.2020.00711
Comore_3	2015	Comoros	1D_Malagasy	10.3389/fmicb.2020.00711
Congo1	2009-2013	Congo	1D	10.3389/fmicb.2020.00711
EGG	2016	Mexico	3I	10.1038/s41467-017-02576-z
Fio3	2012	Brazil	4P	10.1038/s41467-017-02576-z
Gu5-23	2014	Guinea	4O	10.1038/s41467-017-02576-z
GC96CU	415-545	England	3I	10.1371/journal.ppat.1006997
Ml2-10	2016	Guinea	4N	10.1093/cid/ciw572
Ml6-50	2016	Guinea	4N	10.1093/cid/ciw572
Ml6-55	2016	Guinea	4N	10.1093/cid/ciw572
I30_W09	2005	USA	3I	10.1056/NEJMoa1010536
Indonesia-1	2000	Indonesia	1A	10.1038/s41467-017-02576-z
Izumi	2000	Japan	3K-0	10.1038/s41467-017-02576-z
Jorgen_404	1219-1276	Denmark	3I	10.1371/journal.ppat.1006997
Jorgen_427	1164-1258	Denmark	3I	10.1371/journal.ppat.1006997
Jorgen_507	1058-1253	Denmark	3K-0	10.1371/journal.ppat.1006997
Jorgen_533	1044-1214	Denmark	3I	10.1371/journal.ppat.1006997
Jorgen_625	1293-1386	Denmark	3I	10.1371/journal.ppat.1006997
Jorgen_722	1256-1377	Denmark	3I	10.1371/journal.ppat.1006997
Jorgen_749	1223-1279	Denmark	2F	10.1371/journal.ppat.1006997
Kanazawa	2000	Japan	3K-0	10.1038/s41467-017-02576-z
KFMC-1	2017	Saudi-Arabia (Philippines)	3K-1	10.3201/eid2603.190661
Kitasato	2000	Japan	3K-0	10.1038/s41467-017-02576-z
Korea-3-2	2000	Korea	3K-0	10.1038/s41467-017-02576-z
Kusatsu-6	2000	Japan	3K-0	10.1038/s41467-017-02576-z
Kyoto-1	2000	Japan	3K-0	10.1038/s41467-017-02576-z
Kyoto-2	2000	Japan	3K-0	10.1073/pnas.1421504112
LRC-1A	2000	Japan	1A	10.1038/s41467-017-02576-z
Md01046D	2012-2017	Madagascar	1D_Malagasy	10.3389/fmicb.2020.00711
Md02018_2C	2012-2017	Madagascar	1D_Malagasy	10.3389/fmicb.2020.00711
Md03031D	2012-2017	Madagascar	1D_Malagasy	10.3389/fmicb.2020.00711
Md04032	2012-2017	Madagascar	1D_Malagasy	10.3389/fmicb.2020.00711
Md04033	2012-2017	Madagascar	1A	10.3389/fmicb.2020.00711
Md05036_1D	2012-2017	Madagascar	1D_Malagasy	10.3389/fmicb.2020.00711
Md05036_2B	2012-2017	Madagascar	1D_Malagasy	10.3389/fmicb.2020.00711
Md05036_3BL	2012-2017	Madagascar	1D_Malagasy	10.3389/fmicb.2020.00711
Md06008	2012-2017	Madagascar	1D_Malagasy	10.3389/fmicb.2020.00711
Md07027B	2012-2017	Madagascar	1D_Malagasy	10.3389/fmicb.2020.00711
Md07037_1	2012-2017	Madagascar	1D_Malagasy	10.3389/fmicb.2020.00711
Md07037_2B	2012-2017	Madagascar	1D_Malagasy	10.3389/fmicb.2020.00711
Md07037_4	2012-2017	Madagascar	1D_Malagasy	10.3389/fmicb.2020.00711
Md08011	2012-2017	Madagascar	1D_Malagasy	10.3389/fmicb.2020.00711
Md09054B	2012-2017	Madagascar	1A	10.3389/fmicb.2020.00711
Md09055D	2012-2017	Madagascar	1D_Malagasy	10.3389/fmicb.2020.00711
Md10013	2012-2017	Madagascar	1D_Malagasy	10.3389/fmicb.2020.00711
Md10044	2012-2017	Madagascar	1D_Malagasy	10.3389/fmicb.2020.00711
Md10044C	2012-2017	Madagascar	1D_Malagasy	10.3389/fmicb.2020.00711
Md11060B	2012-2017	Madagascar	1D_Malagasy	10.3389/fmicb.2020.00711
Md1638	2001	Antilles	1D_Malagasy	10.3389/fmicb.2020.00711
MdEL_10	2015	Madagascar	1D_Malagasy	10.3389/fmicb.2020.00711
MdEL_13	2015	Madagascar	1D_Malagasy	10.3389/fmicb.2020.00711
MdEL_4	2014	Madagascar	1D_Malagasy	10.3389/fmicb.2020.00711
MdEL_5	2014	Madagascar	1D_Malagasy	10.3389/fmicb.2020.00711
MdEL_6	2014	Madagascar	1D_Malagasy	10.3389/fmicb.2020.00711
MdEL_7	2015	Madagascar	1D_Malagasy	10.3389/fmicb.2020.00711
MdEL_8	2015	Madagascar	1D_Malagasy	10.3389/fmicb.2020.00711
MdEL_9	2015	Madagascar	1D_Malagasy	10.3389/fmicb.2020.00711
MGI-1	2012	India	1D	10.3389/fmicb.2020.00711
GB-CC064	2017	Guinea-Bissau	4N/O	this study
CI-7	1990-2008	Côte d’Ivoire	4N	this study
TNP-418	2009	Côte d’Ivoire	2F	this study
Ml10-91	2016	Mali	4N	10.1038/s41467-017-02576-z
Ml10-93	2016	Mali	4N	10.1038/s41467-017-02576-z
Ml10-94	2016	Mali	4N	10.1038/s41467-017-02576-z
Ml10-95	2016	Mali	4N	10.1038/s41467-017-02576-z
Ml10-96	2016	Mali	4P	10.1038/s41467-017-02576-z
Ml10-97	2016	Mali	4N	10.1038/s41467-017-02576-z
Ml10-98	2016	Mali	4N	10.1038/s41467-017-02576-z
Ml10-99	2016	Mali	4N	10.1038/s41467-017-02576-z
Ml11-101	2017	Mali	4N	this study
Ml11-102	2017	Mali	4N	this study
Ml11-103	2017	Mali	4N	this study
Ml12-109	2017	Mali	4O	this study
Ml12-110	2017	Mali	4N	this study
ML2-5	2012	Mali	4N	10.1038/s41467-017-02576-z
Ml2-7	2012	Mali	4O	this study
Ml3-17	2012	Mali	4O	this study
Ml6-52	2013	Mali	4O	this study
Ml9-79	2014	Mali	4N	10.1038/s41467-017-02576-z
Ml9-80	2014	Mali	4O	10.1038/s41467-017-02576-z
Ml9-81	2014	Mali	4N	10.1038/s41467-017-02576-z
Ml9-82	2014	Mali	4O	10.1038/s41467-017-02576-z
Ml9-83	2014	Mali	4N	10.1038/s41467-017-02576-z
Ml9-84	2014	Mali	4N	10.1038/s41467-017-02576-z
Ml9-86	2014	Mali	4N	10.1038/s41467-017-02576-z
Ml9-87	2014	Mali	4N	10.1038/s41467-017-02576-z
MM137	2014-2018	Brazil	1D	10.3389/fmicb.2020.00711
MM149	2014-2018	Brazil	1D	10.3389/fmicb.2020.00711
MM23897	2002	Brazil	4N	10.1128/AAC.00330-20
MM24219	2002	Brazil	4N	10.1128/AAC.00330-20
MM29149	2003	Brazil	4N	10.1128/AAC.00330-20
MM29754	2014	Brazil	4N	10.1128/AAC.00330-20
MM29890	2016	Brazil	1D	10.3389/fmicb.2020.00711
S13_Ml-3-28	2013	Mali	4N	10.1126/science.1238286
S14_Ml-2-07	2013	Mali	4N	10.1126/science.1238286
Ng12-33	2015	Niger	4N	10.1038/s41467-017-02576-z
Ng13-32	2015	Niger	4N	10.1038/s41467-017-02576-z
Ng13-33	2015	Niger	4N/O	10.1038/s41467-017-02576-z
Ng14-35	2015	Niger	1D	10.1038/s41467-017-02576-z
Ng15-36	2015	Niger	4N	10.1038/s41467-017-02576-z
Ng15-37	2015	Niger	4N	10.1038/s41467-017-02576-z
Ng16-38	2015	Niger	4N	10.1038/s41467-017-02576-z
Ng17-39	2015	Niger	4N	10.1038/s41467-017-02576-z
Ng19-42	2017	Niger	4N	this study
Ng22-45	2017	Niger	4N	this study
Ng27-58	2017	Niger	4N	this study
NHDP-55	2004	USA	3I	10.1056/NEJMoa1010536
NHDP-63	2004	USA	3I	10.1038/ng.477
NHDP-98	2004	USA	3I	10.1056/NEJMoa1010536
Np14624	1990-2008	Nepal	1D	10.3389/fmicb.2020.00711
Np14689	1990-2008	Nepal	1D	10.3389/fmicb.2020.00711
Np14958	1990-2008	Nepal	1D	10.3389/fmicb.2020.00711
Oku-4	2000	Japan	3K-0	10.1038/s41467-017-02576-z
Pak	2010	Pakistan	1D	10.1038/s41467-017-02576-z
Ph15	1990-2008	Philippines	1A	10.3389/fmicb.2020.00711
Ph17	1990-2008	Philippines	1A	10.3389/fmicb.2020.00711
RB001	2018	Bangladesh	1B_Bangladesh	10.3389/fmicb.2020.01220
RB003	2018	Bangladesh	1B_Bangladesh	10.3389/fmicb.2020.01220
RB022_2	2018	Bangladesh	1A	10.3389/fmicb.2020.01220
RB041	2018	Bangladesh	1D	10.3389/fmicb.2020.00711
RB048	2018	Bangladesh	1D	10.3389/fmicb.2020.00711
RB053	2018	Bangladesh	1D	10.3389/fmicb.2020.00711
RB063	2018	Bangladesh	1A	10.3389/fmicb.2020.01220
RB065	2018	Bangladesh	1D	10.3389/fmicb.2020.00711
RB066	2018	Bangladesh	1D	10.3389/fmicb.2020.00711
RB067	2018	Bangladesh	1D	10.3389/fmicb.2020.00711
RB069	2018	Bangladesh	1B_Bangladesh	10.3389/fmicb.2020.01220
RB073	2018	Bangladesh	1A	10.3389/fmicb.2020.01220
RB074	2018	Bangladesh	1B_Bangladesh	10.3389/fmicb.2020.01220
RB180	2018	Bangladesh	1D	10.3389/fmicb.2020.00711
RB181	2018	Bangladesh	1D	10.3389/fmicb.2020.00711
RB182	2018	Bangladesh	1A	10.3389/fmicb.2020.01220
RB184	2018	Bangladesh	1D	10.3389/fmicb.2020.00711
RB185	2018	Bangladesh	1A	10.3389/fmicb.2020.01220
RB186	2018	Bangladesh	1D	10.3389/fmicb.2020.00711
RB187	2018	Bangladesh	1D	10.3389/fmicb.2020.00711
RB188	2018	Bangladesh	1D	10.3389/fmicb.2020.00711
Refshale_16	1046-1163	Denmark	2F	10.1126/science.1238286
RN001	2018	Bangladesh	1B_Bangladesh	10.3389/fmicb.2020.01220
RN022	2018	Bangladesh	1D	10.3389/fmicb.2020.00711
RN059	2018	Bangladesh	1D	10.3389/fmicb.2020.00711
RN084	2018	Bangladesh	1A	10.3389/fmicb.2020.01220
RN095	2018	Bangladesh	1B_Bangladesh	10.3389/fmicb.2020.01220
RN165	2018	Bangladesh	1B_Bangladesh	10.3389/fmicb.2020.01220
Ryukyu-2	2000	Japan	3K-1	10.1038/s41467-017-02576-z
S10_Ch-04	2006	China	3K-0	10.1126/science.1238286
S11_Inde_2	2000	India	1D	10.1126/science.1238286
Ng27-60	2017	Niger	4N	this study
Ng29-64	2017	Niger	4N	this study
S2_95034	1995	Antilles	1B	10.1126/science.1238286
S9_96008	1996	New Caledonia	3K-0	10.1126/science.1238286
SM1	1979	Nigeria	4N/O	10.1371/journal.pntd.0006190
SK11	600-800	Hungary	3K-0	10.1371/journal.ppat.1006997
SK14	995-1033	England	2F	10.1186/1471-2164-15-270
SK2	1268-1283	U.K	3I	10.1126/science.1238286
SK27	1020-1162	U.K	2F	10.1186/1471-2164-15-270
SK8	1010-1160	U.K	2F	10.1126/science.1238286
Sen1-1	2018	Senegal	4N	this study
T18	600-700	Italy	2F	10.1371/journal.pntd.0006190
Thai-237	2000	Thailand	1A	10.1038/s41467-017-02576-z
Thai-311	2000	Thailand	1D	10.1038/s41467-017-02576-z
Thai-53	2005	Thailand	1A	10.1038/ng.477
TN	1990	India	1A	10.1038/35059006
Ch4	2009	Sierra Leone	4N/O	10.1371/journal.pntd.0006190
Tsukuba-1	2000	Japan	3K-0	10.1038/s41467-017-02576-z
US57	2000	Marshall Islands	3K-1	10.1038/s41467-017-02576-z
VB-04	2018	Venezuela	3I	10.3389/fmicb.2020.00711
VB-06	2018	Venezuela	3I	10.3389/fmicb.2020.00711
VB-11	2018	Venezuela	1D	10.3389/fmicb.2020.00711
VB-16	2018	Venezuela	3I	10.3389/fmicb.2020.00711
VB-17	2018	Venezuela	4P	10.3389/fmicb.2020.00711
VB-21	2018	Venezuela	3I	10.3389/fmicb.2020.00711
VB-29	2018	Venezuela	3I	10.3389/fmicb.2020.00711
VB-40	2018	Venezuela	3I	10.3389/fmicb.2020.00711
VB-43	2018	Venezuela	3I	10.3389/fmicb.2020.00711
VB-52	2018	Venezuela	3I	10.3389/fmicb.2020.00711
VB-67	2018	Venezuela	3I	10.3389/fmicb.2020.00711
VB-82	2018	Venezuela	3I	10.3389/fmicb.2020.00711
Ye2-3	2014	Yemen	2E	10.1038/s41467-017-02576-z
Ye3s2	2013	Yemen	1B	10.1038/s41467-017-02576-z
Ye4-10	2015	Yemen	2E	10.1038/s41467-017-02576-z
Ye4-11	2015	Yemen	2E	10.1038/s41467-017-02576-z
Ye4-12	2015	Yemen	1D	10.1038/s41467-017-02576-z
Ye4-8	2015	Yemen	1D	10.1038/s41467-017-02576-z
Zensho-2	2000	Japan	3K-0	10.1038/s41467-017-02576-z
85054	1990	Martinique	3I	10.1038/s41467-017-02576-z
Zensho-4	2000	Japan	3K-0	10.1038/s41467-017-02576-z
Zensho-5	2000	Japan	3K-0	10.1038/s41467-017-02576-z
Zensho-9	2000	Japan	3K-1	10.1038/s41467-017-02576-z
S15-92041	1992	Martinique	3L	10.1126/science.1238286
Amami	2000	Japan	3K-1	10.1038/s41467-017-02576-z
Br14-3	2014	Brazil	3I	10.1038/s41467-017-02576-z
Br2016-15	2016	Brazil	4N	10.1038/s41467-017-02576-z

## Sheet: Sup_table_7
								Genotype	1A	1A	1A	1A	1A	1A	1A	1A	1A	1A	1A	1A	1A	1A	1A	1A	1B	1B	1B	1B	1B	1B	1B	1B	1B	1D	1D	1D	1D	1D	1D	1D	1D	1D	1D	1D	1D	1D	1D	1D	1D
position	REF	ALT	EFF	Impact	Gene	Codon_change	A.acid_change	Number of occurrence	TN	LRC-1A	Indonesia-1	Thai-53	Thai-237	Md04033	Md09054B	Ph15	Ph17	RB022_2	RB063	RB073	RB182	RB185	RN084	Br1	S2_95034	Ye3s2	RB001	RB003	RB069	RB074	RN001	RN095	RN165	1262-16	Airaku-3	Br2016-18	S11_Inde_2	Thai-311	Ye4-12	Ye4-8	B14668	Br2016-141	Congo1	MGI-1	MM137	MM149	MM29890	Np14624	Np14689
73	A	G	missense_variant	MODERATE	dnaA	73A>G	Ser25Gly	151	A	A	A	A	A	A	A	A	A	A	A	A	A	A	A	A	A	-	A	A	A	A	A	A	A	A	A	A	A	A	A	A	A	A	A	A	A	A	A	A	A
451	G	A	missense_variant	MODERATE	dnaA	451G>A	Gly151Arg	1	G	G	G	G	G	G	G	G	G	G	G	G	G	G	G	G	G	G	G	G	G	G	G	G	G	G	G	G	G	G	G	G	G	G	-	G	G	G	G	G	G
593	G	A	missense_variant	MODERATE	dnaA	593G>A	Arg198Gln	1	G	G	G	G	G	G	G	G	G	G	G	G	G	G	G	G	G	G	G	G	G	G	G	G	G	G	G	G	G	G	G	G	G	G	G	G	G	G	G	G	G
883	G	A	missense_variant	MODERATE	dnaA	883G>A	Gly295Ser	40	G	G	G	G	G	G	G	G	G	G	G	G	G	G	G	G	G	G	G	G	G	G	G	G	G	G	G	G	G	G	G	G	G	G	G	G	G	G	G	G	G
1011	G	A	synonymous_variant	LOW	dnaA	1011G>A	Glu337Glu	27	G	G	G	G	G	G	G	G	G	G	G	G	G	G	G	G	G	G	G	G	G	G	G	G	G	G	G	G	G	G	G	G	G	G	G	G	G	G	G	G	G
1113	C	T	synonymous_variant	LOW	dnaA	1113C>T	Val371Val	1	C	C	C	C	C	C	C	C	C	C	C	C	C	-	C	C	C	C	C	C	C	C	C	C	C	C	C	C	C	C	C	C	C	C	C	C	C	C	C	C	C
1716	C	T	intergenic_region	MODIFIER	dnaA-dnaN	1716C>T		1	C	C	C	C	C	C	C	C	C	C	C	C	C	C	C	C	-	C	C	C	C	C	C	C	C	C	C	C	C	C	C	C	C	C	C	C	C	C	C	C	C
1834	G	A	intergenic_region	MODIFIER	dnaA-dnaN	1834G>A		1	G	G	G	G	G	G	G	G	G	G	G	G	G	G	G	G	-	G	G	G	G	G	G	G	G	G	G	G	G	G	G	G	G	G	G	G	G	G	G	G	G
2049	G	A	intergenic_region	MODIFIER	dnaA-dnaN	2049G>A		3	G	G	G	G	G	G	G	G	G	G	G	G	G	G	G	G	G	G	G	G	G	G	G	G	G	G	G	G	G	G	G	G	G	G	G	G	G	G	G	G	G
2251	C	T	synonymous_variant	LOW	dnaN	171C>T	Ser57Ser	1	C	C	C	C	C	C	C	C	C	C	C	C	C	C	C	C	C	C	C	C	C	C	C	C	C	C	C	C	C	C	C	C	C	C	C	C	C	C	C	C	C
2458	C	T	synonymous_variant	LOW	dnaN	378C>T	Tyr126Tyr	2	C	C	C	C	C	C	C	C	C	C	C	C	C	C	C	C	C	C	C	C	C	C	C	C	C	C	C	C	C	C	C	C	C	C	C	C	C	C	C	C	C
2724	C	T	missense_variant	MODERATE	dnaN	644C>T	Ala215Val	1	C	C	C	C	C	C	C	C	C	C	C	C	C	C	C	C	C	C	C	C	C	C	C	C	C	C	C	C	C	C	C	C	C	C	C	C	C	C	C	C	C
4180	G	A	synonymous_variant	LOW	recF	900G>A	Ser300Ser	1	G	G	G	G	G	G	G	G	G	G	G	G	G	G	G	G	G	G	G	G	G	G	G	G	G	G	G	G	G	G	G	G	G	G	G	G	G	G	G	G	G
4423	G	A	synonymous_variant	LOW	recF	1143G>A	Ser381Ser	1	G	G	G	G	G	G	G	G	G	G	G	G	G	G	G	G	A	G	G	G	G	G	G	G	G	G	G	G	G	G	G	G	G	G	G	G	G	G	G	G	G
4513	G	A	missense_variant	MODERATE	ML0004	79G>A	Val27Ile	8	G	G	G	G	G	G	G	G	G	G	G	G	G	G	G	G	G	G	G	G	G	G	G	G	G	G	G	G	G	G	G	G	G	G	G	G	G	G	G	G	G
4595	T	G	missense_variant	MODERATE	ML0004	161T>G	Val54Gly	2	T	T	T	T	T	T	T	T	T	T	T	T	T	-	T	T	T	T	T	T	T	T	T	T	T	T	T	T	T	T	T	T	T	T	T	T	T	T	T	T	T
4972	G	A	missense_variant	MODERATE	ML0004	538G>A	Ala180Thr	1	G	G	G	G	G	G	G	G	G	G	G	G	G	G	G	G	G	G	G	G	G	G	G	G	G	G	G	G	G	G	G	G	G	G	G	G	G	G	G	G	G
5066	G	T	intergenic_region	MODIFIER	ML0004-gyrB	5066G>T		2	G	G	G	G	G	G	G	G	G	G	G	G	G	G	G	G	-	G	G	G	G	G	G	G	G	G	T	G	G	T	G	G	G	G	G	G	G	G	G	G	G
5351	C	T	synonymous_variant	LOW	gyrB	123C>T	Leu41Leu	3	C	C	C	C	C	C	C	C	C	C	C	C	C	C	C	C	C	C	T	T	C	C	T	C	C	C	C	C	C	C	C	C	C	C	C	C	C	C	C	C	C
5869	T	G	missense_variant	MODERATE	gyrB	641T>G	Val214Gly	1	T	G	T	T	T	T	T	T	T	T	T	T	T	T	T	T	T	T	T	T	T	T	T	T	T	T	T	T	T	T	T	T	T	T	T	T	T	T	T	T	T
6476	G	A	synonymous_variant	LOW	gyrB	1248G>A	Ser416Ser	1	G	G	G	G	G	G	G	G	G	G	G	G	G	G	G	G	G	G	G	G	G	G	G	G	G	G	G	G	G	G	G	G	G	G	G	G	G	G	G	G	G
6736	C	T	missense_variant	MODERATE	gyrB	1508C>T	Thr503Ile	1	C	C	C	C	C	C	C	C	C	C	C	C	C	C	C	C	C	C	C	C	C	C	C	C	C	C	C	C	C	C	C	C	C	C	C	C	C	C	C	C	C
6789	G	T	missense_variant	MODERATE	gyrB	1561G>T	Asp521Tyr	2	G	G	G	G	G	G	G	G	G	G	G	G	G	G	G	G	G	G	G	G	G	G	G	G	G	G	G	G	G	G	G	G	G	G	G	G	G	G	G	G	G
6864	C	T	synonymous_variant	LOW	gyrB	1636C>T	Leu546Leu	1	C	C	C	C	C	C	C	C	C	C	C	C	C	C	C	C	C	C	C	C	C	C	C	C	C	C	C	C	C	C	C	C	C	C	C	C	C	C	C	C	C
6986	C	T	synonymous_variant	LOW	gyrB	1758C>T	Ser586Ser	1	C	C	C	C	C	C	C	C	C	C	C	C	C	C	C	C	C	C	C	C	C	C	C	C	C	C	C	C	C	C	C	C	C	C	C	C	C	C	C	C	C
7238	C	T	synonymous_variant	LOW	gyrB	2010C>T	Ala670Ala	2	C	C	C	C	C	C	C	C	C	C	C	C	C	C	C	C	C	C	C	C	C	C	C	C	C	C	C	C	C	C	C	C	C	C	C	C	C	C	C	C	C
7589	C	T	missense_variant	MODERATE	gyrA	272C>T	Ala91Val	4	C	C	C	C	C	C	C	C	C	C	C	C	C	C	C	C	C	C	C	C	C	C	C	C	C	C	C	C	C	C	C	C	-	C	C	C	C	C	C	C	C
7614	C	T	synonymous_variant	LOW	gyrA	297C>T	Arg99Arg	40	C	C	C	C	C	C	C	C	C	C	C	C	C	C	C	C	C	C	C	C	C	C	C	C	C	C	C	C	C	C	C	C	C	C	C	C	C	C	C	C	C
7686	C	T	synonymous_variant	LOW	gyrA	369C>T	Asp123Asp	1	C	C	C	C	C	C	C	C	C	C	C	C	C	C	C	C	C	C	C	C	C	C	C	C	C	C	C	C	C	C	C	C	C	C	C	C	C	C	C	C	C
7860	C	T	synonymous_variant	LOW	gyrA	543C>T	Phe181Phe	1	C	C	C	C	C	C	T	C	C	C	C	C	C	C	C	C	C	C	C	C	C	C	C	C	C	C	C	C	C	C	C	C	C	C	C	C	C	C	C	C	C
7870	G	A	missense_variant	MODERATE	gyrA	553G>A	Glu185Lys	1	G	G	G	G	G	G	G	G	G	G	G	G	G	G	G	G	G	G	G	G	G	G	G	G	G	G	G	G	G	G	G	G	G	G	-	G	G	G	G	G	G
7971	C	T	synonymous_variant	LOW	gyrA	654C>T	Thr218Thr	1	C	C	C	C	C	C	C	C	C	C	C	C	C	C	C	C	C	C	C	C	C	C	C	C	C	C	C	C	C	C	C	C	C	C	C	C	C	C	T	C	C
8237	C	T	missense_variant	MODERATE	gyrA	920C>T	Ser307Leu	9	C	C	C	C	C	C	C	C	C	C	C	C	C	C	C	C	C	C	C	C	C	C	C	C	C	C	C	T	C	C	C	C	C	T	T	C	T	T	T	-	C
8402	G	A	missense_variant	MODERATE	gyrA	1085G>A	Gly362Glu	1	G	G	G	G	G	G	G	G	G	G	G	G	G	G	G	G	G	G	G	G	G	G	G	G	G	G	G	G	G	G	G	G	G	G	G	G	G	G	G	G	G
8453	T	C	missense_variant	MODERATE	gyrA	1136T>C	Leu379Pro	264	T	T	T	T	T	T	T	T	T	T	T	T	T	T	T	T	C	C	C	C	C	C	C	C	C	C	C	C	C	C	C	C	C	C	-	C	C	C	C	C	C
8517	C	T	synonymous_variant	LOW	gyrA	1200C>T	Arg400Arg	1	C	C	C	C	C	C	C	C	C	C	C	C	C	C	C	C	C	C	C	C	C	C	C	C	C	C	C	C	C	C	C	C	C	C	C	C	C	C	C	C	C
8628	G	A	synonymous_variant	LOW	gyrA	1311G>A	Arg437Arg	1	G	G	G	G	G	G	G	G	G	G	G	G	G	G	G	G	G	G	G	G	G	G	G	G	G	G	G	G	G	G	G	G	-	G	G	G	G	G	G	G	G
8802	C	T	synonymous_variant	LOW	gyrA	1485C>T	His495His	1	C	C	C	C	C	C	C	C	C	C	C	C	C	C	C	C	C	C	C	C	C	C	C	C	C	C	C	C	C	C	C	C	C	C	C	C	C	C	C	C	C
9006	G	A	synonymous_variant	LOW	gyrA	1689G>A	Leu563Leu	1	G	G	G	G	G	G	G	G	G	G	G	G	G	G	G	G	G	G	G	G	G	G	G	G	G	G	G	G	G	G	G	G	G	G	G	G	G	G	G	G	G
9132	C	T	synonymous_variant	LOW	gyrA	1815C>T	Gly605Gly	1	C	C	C	C	C	C	C	C	C	C	C	C	C	C	C	C	C	C	C	C	C	C	C	C	C	C	C	C	C	C	C	C	C	C	C	C	C	C	C	C	C
9297	C	T	synonymous_variant	LOW	gyrA	1980C>T	Gly660Gly	2	C	C	C	C	C	C	C	C	C	C	C	C	C	C	C	C	C	C	C	C	C	C	C	C	C	C	C	C	C	C	C	C	C	C	C	C	C	C	C	C	C
9352	G	A	missense_variant	MODERATE	gyrA	2035G>A	Glu679Lys	1	G	G	G	G	G	G	G	G	G	G	G	G	G	G	G	G	G	G	G	G	G	G	G	G	G	G	G	G	G	G	G	G	G	G	G	G	G	G	G	G	G
9381	G	A	synonymous_variant	LOW	gyrA	2064G>A	Thr688Thr	1	G	G	G	G	G	G	G	G	G	G	G	G	G	G	G	G	G	G	G	G	G	G	G	G	G	G	G	G	G	G	G	G	G	G	G	G	G	G	G	G	G
9508	G	A	missense_variant	MODERATE	gyrA	2191G>A	Val731Ile	1	G	G	G	G	G	G	G	G	G	G	G	G	G	-	G	G	G	G	G	G	G	G	G	G	G	G	G	G	G	G	G	G	G	G	G	G	G	G	G	G	G
9869	T	C	missense_variant	MODERATE	gyrA	2552T>C	Ile851Thr	2	T	C	T	T	C	T	T	T	T	T	T	T	T	-	T	T	T	T	T	T	T	T	T	T	T	T	T	T	T	T	T	T	T	T	T	T	T	T	T	T	T
10248	G	A	synonymous_variant	LOW	gyrA	2931G>A	Arg977Arg	9	G	G	G	G	G	G	G	G	G	G	G	G	G	-	G	G	G	G	G	G	G	G	G	G	G	G	G	A	G	G	G	G	G	A	A	G	A	A	A	G	G
10505	C	T	missense_variant	MODERATE	gyrA	3188C>T	Ser1063Phe	26	C	C	C	C	C	C	C	C	C	C	C	C	C	C	C	C	C	C	C	C	C	C	C	C	C	C	C	C	C	C	C	C	C	C	C	C	C	C	C	C	C
10660	G	C	missense_variant	MODERATE	gyrA	3343G>C	Gly1115Arg	2	G	G	G	G	G	G	G	G	G	G	G	G	G	G	G	G	G	G	G	G	G	G	G	G	G	G	G	G	G	G	G	G	G	G	G	G	G	G	G	G	G
10947	C	T	synonymous_variant	LOW	gyrA	3630C>T	Arg1210Arg	1	C	C	C	C	C	C	C	C	C	C	C	C	C	C	C	C	C	C	C	C	C	C	C	C	C	C	C	C	C	C	C	C	C	C	C	C	C	C	C	C	C
11047	G	A	missense_variant	MODERATE	gyrA	3730G>A	Ala1244Thr	1	G	G	G	G	G	G	G	G	G	G	G	G	G	G	G	G	G	G	G	G	G	G	G	G	G	G	G	G	G	G	G	G	G	G	G	G	G	G	G	G	G
11054	G	T	missense_variant	MODERATE	gyrA	3737G>T	Gly1246Val	1	G	G	G	G	G	G	G	G	G	G	G	G	G	-	G	G	G	G	G	G	G	G	G	G	G	G	G	G	G	G	G	G	G	G	G	G	G	G	G	G	G
11651	C	T	missense_variant	MODERATE	ML0007	457C>T	Arg153Cys	2	C	C	C	C	C	C	C	C	C	C	C	C	C	C	C	C	C	C	C	C	C	C	C	C	C	C	C	C	C	C	C	C	C	C	C	C	C	C	C	C	C
11728	A	G	missense_variant	MODERATE	ML0007	534A>G	Ile178Met	1	A	A	A	A	A	A	A	A	A	A	A	A	A	A	A	A	A	A	A	A	A	A	A	A	A	A	A	A	A	A	A	A	A	A	A	A	A	A	A	A	A
11962	C	T	synonymous_variant	LOW	ML0007	768C>T	Asn256Asn	1	C	C	C	C	C	C	C	C	C	C	C	C	C	C	C	C	C	C	C	C	C	C	C	C	C	C	C	C	C	C	C	C	C	C	C	C	C	C	C	C	C
12046	C	T	synonymous_variant	LOW	ML0007	852C>T	Val284Val	1	C	C	C	C	C	C	C	C	C	C	C	C	C	C	C	C	C	C	C	C	C	C	C	C	C	C	C	C	C	C	C	C	C	C	C	C	C	C	C	C	C
12143	G	A	intergenic_region	MODIFIER	ML0007-ileT	12143G>A		1	G	G	G	G	G	G	G	G	G	G	G	G	G	G	G	G	G	G	G	G	G	G	G	G	G	G	G	G	G	G	G	G	G	G	G	G	G	G	G	G	G
12168	C	T	intergenic_region	MODIFIER	ML0007-ileT	12168C>T		2	C	C	C	C	C	C	C	C	C	C	C	C	C	C	C	C	C	C	C	C	C	C	C	C	C	C	C	C	C	C	C	C	C	C	C	C	C	C	C	C	C
12492	C	T	intergenic_region	MODIFIER	alaT-ML0008	12492C>T		1	C	C	C	C	C	C	C	C	C	C	C	C	C	C	C	C	C	C	C	C	C	C	C	C	C	C	C	C	C	C	C	C	C	C	C	C	C	C	C	C	C
12499	G	A	intergenic_region	MODIFIER	alaT-ML0008	12499G>A		1	G	G	G	G	G	G	G	G	G	G	G	G	G	G	G	G	G	G	G	G	G	G	G	G	G	G	G	G	G	G	G	G	G	G	G	G	G	G	G	G	G
12632	G	A	intergenic_region	MODIFIER	alaT-ML0008	12632G>A		2	G	G	G	G	G	G	G	G	G	G	G	G	G	G	G	G	G	G	G	G	G	G	G	G	G	G	G	G	G	G	G	G	G	G	G	G	G	G	G	G	G
12699	G	A	intergenic_region	MODIFIER	alaT-ML0008	12699G>A		1	G	G	G	G	G	G	G	G	G	G	G	G	G	G	G	G	G	G	G	G	G	G	G	G	G	G	G	G	G	G	G	G	G	G	G	-	G	G	G	G	G
12709	A	G	intergenic_region	MODIFIER	alaT-ML0008	12709A>G		1	A	A	A	A	A	A	A	A	A	A	A	A	A	A	A	A	G	A	A	A	A	A	A	A	A	A	A	A	A	A	A	A	A	A	A	-	A	A	A	A	A
12748	C	T	intergenic_region	MODIFIER	alaT-ML0008	12748C>T		2	C	C	C	C	C	C	C	C	C	C	C	C	C	C	C	C	C	C	C	C	C	C	C	C	C	C	C	C	C	C	C	C	C	C	C	C	C	C	C	C	C
12789	G	A	intergenic_region	MODIFIER	alaT-ML0008	12789G>A		1	G	G	G	G	G	G	G	G	G	A	G	G	G	G	G	G	-	G	G	G	G	G	G	G	G	G	G	G	G	G	G	G	G	G	G	G	G	G	G	G	G
12924	C	T	missense_variant	MODERATE	ML0008	307G>A	Ala103Thr	1	C	C	C	C	C	C	C	C	C	C	C	C	C	C	C	C	C	C	C	C	C	C	C	C	C	C	C	C	C	C	C	C	C	C	C	C	C	C	C	C	C
12975	A	G	missense_variant	MODERATE	ML0008	256T>C	Ser86Pro	1	A	A	A	A	A	A	A	A	A	A	A	A	A	A	A	A	A	A	A	A	A	A	A	A	A	A	A	A	A	A	A	A	A	A	A	A	A	A	A	A	A
13017	C	T	missense_variant	MODERATE	ML0008	214G>A	Asp72Asn	1	C	C	C	C	C	C	C	C	C	C	C	C	C	C	C	C	C	C	C	C	C	C	C	C	C	C	C	C	C	C	C	C	C	C	C	C	C	C	C	C	C
13311	C	T	intergenic_region	MODIFIER	ML0008-ML0009	13311C>T		1	C	C	C	C	C	C	C	C	C	C	C	C	C	C	C	C	C	-	C	C	C	C	C	C	C	C	C	C	C	C	C	C	C	C	C	C	C	C	C	C	C
13343	C	G	intergenic_region	MODIFIER	ML0008-ML0009	13343C>G		1	C	C	C	C	C	C	C	C	C	C	C	C	C	C	C	C	C	-	C	C	C	C	C	C	C	C	C	C	C	C	C	C	C	C	C	C	C	C	C	C	C
13392	A	G	intergenic_region	MODIFIER	ML0008-ML0009	13392A>G		1	A	A	A	A	A	A	A	A	A	A	A	A	A	A	A	A	A	-	A	A	A	A	A	A	A	A	A	A	A	A	A	A	A	A	A	A	A	A	A	-	A
13412	T	A	intergenic_region	MODIFIER	ML0008-ML0009	13412T>A		1	T	T	T	T	T	T	T	T	T	T	T	T	T	T	T	T	T	-	T	T	T	T	T	T	T	T	T	T	T	T	T	T	T	T	T	T	T	T	T	T	T
13482	G	C	intergenic_region	MODIFIER	ML0008-ML0009	13482G>C		1	G	G	G	G	G	G	G	G	G	G	G	G	G	G	G	G	G	-	G	G	G	G	G	G	G	G	G	G	G	G	G	G	G	G	G	G	G	G	G	-	G
13587	G	T	intergenic_region	MODIFIER	ML0008-ML0009	13587G>T		1	G	G	G	G	G	G	G	G	G	G	G	G	G	G	G	G	-	-	G	G	G	G	G	G	G	G	G	G	G	G	G	G	G	G	G	G	G	G	G	-	G
13593	G	A	intergenic_region	MODIFIER	ML0008-ML0009	13593G>A		3	G	G	G	G	G	G	G	G	G	G	G	G	G	-	G	G	-	-	G	G	G	G	G	G	G	G	G	G	G	G	G	G	G	G	G	G	G	G	A	-	G
13808	G	T	missense_variant	MODERATE	ML0009	34G>T	Ala12Ser	1	G	G	G	G	G	G	G	G	G	G	G	G	G	G	G	G	G	-	G	G	G	G	G	G	G	G	G	G	T	G	G	G	G	G	G	G	G	G	G	-	G
13835	G	C	missense_variant	MODERATE	ML0009	61G>C	Val21Leu	2	G	G	G	G	G	G	G	G	G	G	G	G	G	-	G	G	G	-	G	G	C	G	G	G	C	G	G	G	G	G	G	G	G	G	G	G	G	G	G	-	G
13907	C	T	missense_variant	MODERATE	ML0009	133C>T	Pro45Ser	9	C	C	C	C	C	C	C	C	C	C	C	C	C	-	C	C	C	-	C	C	C	C	C	C	C	C	C	C	C	C	C	C	C	C	C	C	C	C	C	-	C
13908	C	T	missense_variant	MODERATE	ML0009	134C>T	Pro45Leu	5	C	C	C	C	C	C	C	C	C	C	C	C	C	-	C	C	C	-	C	C	C	C	C	C	C	C	C	T	C	C	C	C	C	T	T	C	T	T	C	-	C
13916	C	T	missense_variant	MODERATE	ML0009	142C>T	His48Tyr	5	C	C	C	C	C	C	C	C	C	C	C	C	C	-	C	C	C	-	C	C	C	C	C	C	C	C	C	C	C	C	C	C	C	C	C	C	C	C	C	-	C
13937	G	A	missense_variant	MODERATE	ML0009	163G>A	Gly55Arg	1	G	G	G	G	G	G	G	G	G	G	G	G	G	G	G	G	G	-	G	G	G	G	G	G	G	G	G	G	G	G	G	G	G	G	G	G	G	G	G	-	G
13945	C	T	synonymous_variant	LOW	ML0009	171C>T	Phe57Phe	1	C	C	C	C	C	C	C	C	C	C	C	C	C	C	C	C	C	-	C	C	C	C	C	C	C	C	C	C	C	C	C	C	C	C	C	C	C	C	C	-	C
13953	T	C	missense_variant	MODERATE	ML0009	179T>C	Ile60Thr	1	T	T	T	T	T	T	T	T	T	T	T	T	T	T	T	T	T	-	T	T	T	T	T	T	T	T	T	T	T	T	T	T	T	T	T	T	T	T	T	-	T
13972	C	T	intergenic_region	MODIFIER	ML0009-ML0010	13972C>T		1	C	C	C	C	C	C	C	C	C	C	C	C	C	C	C	C	C	-	C	C	C	C	C	C	C	C	C	C	C	C	C	C	C	C	C	C	C	C	C	-	C
13994	C	T	intergenic_region	MODIFIER	ML0009-ML0010	13994C>T		1	C	C	C	C	C	C	C	C	C	C	C	C	C	C	C	C	C	-	C	C	C	C	C	C	C	C	C	C	C	C	C	C	C	C	C	C	C	C	C	-	C
14313	T	C	intergenic_region	MODIFIER	ML0009-ML0010	14313T>C		1	T	T	T	T	T	T	T	T	T	T	T	T	T	T	T	T	T	-	T	T	T	T	T	T	T	T	T	T	T	T	T	T	T	T	T	T	T	T	T	-	T
14320	G	T	intergenic_region	MODIFIER	ML0009-ML0010	14320G>T		1	G	G	G	G	G	G	G	G	G	G	G	G	G	G	G	G	G	-	G	G	G	G	G	G	G	G	G	G	G	G	G	G	G	G	G	G	G	G	G	-	G
14367	A	G	intergenic_region	MODIFIER	ML0009-ML0010	14367A>G		1	A	A	A	A	A	A	A	A	G	A	A	A	A	A	A	A	-	-	A	A	A	A	A	A	A	A	A	A	A	A	A	A	A	A	A	A	A	A	A	-	A
14373	T	C	intergenic_region	MODIFIER	ML0009-ML0010	14373T>C		2	T	T	T	T	T	T	T	T	T	T	T	T	T	T	T	T	-	-	T	T	T	T	T	T	T	T	T	T	T	T	T	T	T	T	T	T	T	T	T	-	T
14432	T	C	intergenic_region	MODIFIER	ML0009-ML0010	14432T>C		1	T	T	T	T	T	T	T	T	T	T	T	T	T	T	T	T	T	-	T	T	T	T	T	T	T	T	T	T	T	T	T	T	T	T	T	T	T	T	T	-	T
14444	G	T	intergenic_region	MODIFIER	ML0009-ML0010	14444G>T		4	G	G	G	G	G	G	G	G	G	G	G	G	G	G	G	G	G	-	G	G	G	G	G	G	G	G	G	G	G	G	G	G	G	G	G	G	G	G	G	-	G
14477	T	C	intergenic_region	MODIFIER	ML0009-ML0010	14477T>C		1	T	T	T	T	T	T	T	T	T	T	T	T	T	T	T	T	T	-	T	T	T	T	T	T	T	T	T	T	T	T	T	T	T	T	T	T	T	T	T	-	T
14502	G	A	intergenic_region	MODIFIER	ML0009-ML0010	14502G>A		7	G	G	G	G	G	G	G	G	G	G	G	G	G	G	G	G	G	-	A	A	A	A	A	A	A	G	G	G	G	G	G	G	G	G	G	G	G	G	G	-	G
14554	C	T	intergenic_region	MODIFIER	ML0009-ML0010	14554C>T		1	C	C	C	C	C	C	C	C	C	C	C	C	C	C	C	C	C	-	C	C	C	C	C	C	C	C	C	C	C	C	C	C	C	C	C	C	C	C	C	-	C
14574	C	T	intergenic_region	MODIFIER	ML0009-ML0010	14574C>T		4	C	C	C	C	C	C	C	C	C	C	C	C	C	C	C	C	C	-	C	C	C	C	C	C	C	C	C	T	C	C	C	C	C	T	C	C	T	T	C	-	C
14602	G	A	intergenic_region	MODIFIER	ML0009-ML0010	14602G>A		1	G	G	G	G	G	G	G	G	G	G	G	G	G	G	G	G	G	-	G	G	G	G	G	G	G	G	G	G	G	G	G	G	G	G	G	G	G	G	G	-	G
14676	C	T	intergenic_region	MODIFIER	ML0009-ML0010	14676C>T		88	C	C	C	C	C	C	C	C	C	C	C	C	C	C	C	C	C	-	C	C	C	C	C	C	C	C	C	C	C	C	C	C	C	C	C	C	C	C	C	-	C
14773	G	A	intergenic_region	MODIFIER	ML0009-ML0010	14773G>A		4	G	G	G	G	G	G	G	G	G	G	G	G	G	G	G	G	G	-	G	G	G	G	G	G	G	G	G	G	G	G	G	G	G	G	G	G	G	G	G	-	G
14948	C	T	intergenic_region	MODIFIER	ML0009-ML0010	14948C>T		1	C	C	C	C	C	C	C	C	C	C	C	C	C	C	C	C	C	C	C	C	C	C	C	C	C	C	C	C	C	C	C	C	C	C	C	C	C	C	C	-	C
15282	A	G	intergenic_region	MODIFIER	ML0009-ML0010	15282A>G		4	A	A	A	A	A	A	A	A	A	A	A	A	A	A	A	A	-	-	A	A	A	A	A	A	A	A	A	A	A	A	A	A	A	A	A	A	A	A	A	A	A
15416	G	A	intergenic_region	MODIFIER	ML0009-ML0010	15416G>A		2	G	G	G	G	G	G	G	G	G	G	G	G	G	G	G	G	G	G	G	G	G	G	G	G	G	G	G	G	G	G	G	G	G	G	-	G	G	G	G	G	G
15439	G	A	non_coding_transcript_exon_variant	MODIFIER	ML0010	329C>T		5	G	G	G	G	G	G	G	G	G	G	G	G	G	G	G	G	G	G	G	G	G	G	G	G	G	G	G	G	G	G	G	G	G	G	G	G	G	G	G	G	G
15658	G	A	non_coding_transcript_exon_variant	MODIFIER	ML0010	110C>T		2	G	G	G	G	G	G	G	G	G	G	G	G	G	G	G	G	G	G	G	G	G	G	G	G	G	G	G	G	G	G	G	G	G	G	G	G	G	G	G	G	G
15662	G	A	non_coding_transcript_exon_variant	MODIFIER	ML0010	106C>T		10	G	G	G	G	G	G	G	G	G	G	G	G	G	G	G	G	G	G	G	G	G	G	G	G	G	G	G	G	G	G	G	G	G	G	G	G	G	G	G	G	G
15672	G	A	non_coding_transcript_exon_variant	MODIFIER	ML0010	96C>T		2	G	G	G	G	G	G	G	G	G	G	G	G	G	G	G	G	G	G	G	G	G	G	G	G	G	G	G	G	G	G	G	G	G	G	G	G	G	G	G	G	G
15744	T	C	non_coding_transcript_exon_variant	MODIFIER	ML0010	24A>G		1	T	T	T	T	T	T	T	T	T	T	T	T	T	T	T	T	T	T	T	T	T	T	T	T	T	T	T	T	T	T	T	T	T	T	T	T	T	T	T	T	T
15809	G	A	intergenic_region	MODIFIER	ML0010-ppiA	15809G>A		2	G	G	G	G	G	G	G	G	G	G	G	G	G	G	G	G	G	G	G	G	G	G	G	G	G	G	G	G	G	G	G	G	G	G	G	G	G	G	G	G	G
15814	C	T	intergenic_region	MODIFIER	ML0010-ppiA	15814C>T		5	C	C	C	C	C	C	C	C	C	C	C	C	C	C	C	C	C	C	C	C	C	C	C	C	C	C	C	C	C	C	C	C	C	C	C	C	C	C	C	C	C
15970	G	A	intergenic_region	MODIFIER	ML0010-ppiA	15970G>A		2	G	G	G	G	G	G	G	G	G	G	G	G	G	G	G	G	G	A	G	G	G	G	G	G	G	G	G	G	G	G	G	G	G	G	G	G	G	G	G	G	G
15985	G	A	intergenic_region	MODIFIER	ML0010-ppiA	15985G>A		27	G	G	G	G	G	G	G	G	G	G	G	G	G	G	G	G	G	G	G	G	G	G	G	G	G	G	G	G	G	G	G	G	G	G	G	G	G	G	G	G	G
16094	C	A	missense_variant	MODERATE	ppiA	102C>A	His34Gln	2	C	C	C	C	C	C	C	C	C	C	C	C	C	C	C	C	C	C	C	C	C	C	C	C	C	C	C	C	C	C	C	C	C	C	C	C	C	C	C	C	C
16320	C	T	missense_variant	MODERATE	ppiA	328C>T	Pro110Ser	13	C	C	C	C	C	C	C	C	C	C	C	C	C	-	C	C	C	C	C	C	C	C	C	C	C	C	C	C	C	-	C	C	C	C	C	C	C	C	C	C	C
16559	A	G	intergenic_region	MODIFIER	ppiA-ML0012	16559A>G		2	A	A	A	A	A	A	A	A	A	A	A	A	A	A	A	A	A	A	A	A	A	A	A	A	A	A	A	A	A	A	A	A	A	A	A	A	A	A	A	A	A
16678	A	G	missense_variant	MODERATE	ML0012	302T>C	Leu101Ser	8	A	A	A	A	A	A	A	A	A	A	A	A	A	A	A	A	A	A	A	A	A	A	A	A	A	A	A	A	A	A	A	A	G	A	A	A	A	A	A	A	A
16732	T	C	missense_variant	MODERATE	ML0012	248A>G	Asp83Gly	1	T	T	T	T	T	T	T	T	T	T	T	T	T	T	T	T	T	T	T	T	T	T	T	T	T	T	T	T	T	T	T	T	T	T	T	T	T	T	T	T	T
16736	C	T	missense_variant	MODERATE	ML0012	244G>A	Ala82Thr	1	C	C	C	C	C	C	C	C	C	C	C	C	C	C	C	C	C	C	C	C	C	C	C	C	C	C	C	C	C	C	C	C	C	C	C	C	C	C	C	C	C
16810	G	A	missense_variant	MODERATE	ML0012	170C>T	Ala57Val	1	G	G	G	G	G	G	G	G	G	G	G	G	G	-	G	G	G	G	G	G	G	G	G	G	G	G	G	G	G	G	G	G	G	G	G	G	G	G	G	G	G
16900	C	T	missense_variant	MODERATE	ML0012	80G>A	Cys27Tyr	1	C	C	C	C	C	C	C	C	C	C	C	C	C	C	C	C	C	C	C	C	C	C	C	C	C	C	C	C	C	C	C	C	C	C	C	C	C	C	C	C	C
17049	C	T	intergenic_region	MODIFIER	ML0012-ML0013	17049C>T		1	C	C	C	C	C	C	C	C	C	C	C	C	C	C	C	T	C	C	C	C	C	C	C	C	C	C	C	C	C	C	C	C	C	C	-	C	C	C	C	C	C
17052	G	T	intergenic_region	MODIFIER	ML0012-ML0013	17052G>T		1	G	G	G	G	G	G	G	G	G	G	G	G	G	G	G	G	G	G	G	G	G	G	G	G	G	G	G	G	G	G	G	G	G	G	-	G	G	G	G	G	G
17053	A	C	intergenic_region	MODIFIER	ML0012-ML0013	17053A>C		1	A	A	A	A	A	A	A	A	A	A	A	A	A	A	A	A	A	A	A	A	A	A	A	A	A	A	A	A	A	A	A	A	A	A	-	A	A	A	A	A	A
17116	C	A	intergenic_region	MODIFIER	ML0012-ML0013	17116C>A		2	C	C	C	C	C	C	C	C	C	C	C	C	C	C	C	C	C	C	C	C	C	C	C	C	C	C	C	C	C	C	C	C	C	C	C	C	C	C	C	C	C
17154	G	A	missense_variant	MODERATE	ML0013	262C>T	Leu88Phe	1	G	G	G	G	G	G	G	G	G	G	G	G	G	G	G	G	G	G	G	G	G	G	G	G	G	G	G	G	G	G	G	G	G	G	G	G	G	G	G	G	G
17157	G	A	synonymous_variant	LOW	ML0013	259C>T	Leu87Leu	2	G	G	G	G	G	G	G	G	G	G	G	G	G	G	G	G	G	G	G	G	G	G	G	G	G	G	G	G	G	G	G	G	G	G	G	G	G	G	G	G	G
17173	G	A	synonymous_variant	LOW	ML0013	243C>T	Phe81Phe	1	G	G	G	G	G	G	G	G	G	G	G	G	G	G	G	G	G	G	G	G	G	G	G	G	G	G	G	G	G	G	G	G	G	G	G	G	G	G	G	G	G
17229	C	T	missense_variant	MODERATE	ML0013	187G>A	Ala63Thr	1	C	C	C	C	C	C	C	C	C	C	C	C	C	C	C	C	C	C	C	C	C	C	C	C	C	C	C	C	C	C	C	C	C	C	C	C	C	C	C	C	C
17278	G	A	synonymous_variant	LOW	ML0013	138C>T	Val46Val	1	G	G	G	G	G	G	G	G	G	G	G	G	G	G	G	G	G	G	G	G	G	G	G	G	G	G	G	G	G	G	G	G	G	G	G	G	G	G	G	G	G
17425	G	A	intergenic_region	MODIFIER	ML0013-ML0014	17425G>A		1	G	G	G	G	G	G	G	G	G	G	G	G	G	G	G	G	G	G	G	G	G	G	G	G	G	G	G	G	G	G	G	G	G	G	G	G	G	G	G	G	G
17427	G	A	intergenic_region	MODIFIER	ML0013-ML0014	17427G>A		1	G	G	G	G	G	G	G	G	G	G	G	G	G	G	G	G	G	G	G	G	G	G	G	G	G	G	G	G	G	G	G	G	G	G	G	G	G	G	G	G	G
17571	G	A	non_coding_transcript_exon_variant	MODIFIER	ML0014	89G>A		1	G	G	G	G	G	G	G	G	G	G	G	G	G	-	G	G	G	G	G	G	G	G	G	G	G	G	G	G	G	G	G	G	G	G	A	G	G	G	G	G	G
17578	G	A	non_coding_transcript_exon_variant	MODIFIER	ML0014	96G>A		2	G	G	G	G	G	G	G	G	G	G	G	G	G	-	G	G	G	G	G	G	G	G	G	G	G	G	G	G	G	G	G	G	G	G	G	G	G	G	G	G	G
17583	G	A	non_coding_transcript_exon_variant	MODIFIER	ML0014	101G>A		2	G	G	G	G	G	G	G	G	G	G	G	G	G	-	G	G	G	G	G	G	G	A	G	A	G	G	G	G	G	G	G	G	G	G	G	G	G	G	G	G	G
17669	C	T	non_coding_transcript_exon_variant	MODIFIER	ML0014	187C>T		1	C	C	C	C	C	C	C	C	C	C	C	C	C	-	C	C	C	C	C	C	C	C	C	C	C	C	C	C	C	C	C	C	C	C	C	-	C	C	C	C	C
17749	G	A	non_coding_transcript_exon_variant	MODIFIER	ML0014	267G>A		3	G	G	G	G	G	G	G	G	G	G	G	G	G	G	G	G	G	G	G	G	G	G	G	G	G	G	G	G	G	G	G	G	G	G	G	G	G	G	G	G	G
17895	G	A	non_coding_transcript_exon_variant	MODIFIER	ML0014	413G>A		1	G	G	G	G	G	G	G	G	G	G	G	G	G	-	G	G	G	-	G	G	G	G	G	G	G	G	G	G	G	G	G	G	G	G	G	G	G	G	G	G	G
17935	T	C	non_coding_transcript_exon_variant	MODIFIER	ML0014	453T>C		2	T	T	T	T	T	T	T	T	T	T	T	T	T	T	T	T	T	-	T	T	T	T	T	T	T	T	T	T	T	T	T	T	T	T	T	T	T	T	T	T	T
18026	C	T	non_coding_transcript_exon_variant	MODIFIER	ML0014	544C>T		2	C	C	C	C	C	C	C	C	C	C	C	C	C	C	C	C	C	-	C	C	C	C	C	C	C	C	C	C	C	C	C	C	C	C	C	C	C	C	C	C	C
18069	G	A	non_coding_transcript_exon_variant	MODIFIER	ML0014	587G>A		1	G	G	G	G	G	G	G	G	G	G	G	G	G	-	G	G	G	-	G	G	G	G	G	G	G	G	G	G	G	G	G	G	G	G	G	G	G	G	G	G	G
18439	G	A	missense_variant	MODERATE	pabA	115G>A	Asp39Asn	1	G	G	G	G	G	G	G	G	G	G	G	G	G	G	G	G	G	G	G	G	G	G	G	G	G	G	G	G	G	G	G	G	G	G	G	G	G	G	G	G	G
18528	G	A	synonymous_variant	LOW	pabA	204G>A	Leu68Leu	1	G	G	G	G	G	G	G	G	G	G	G	G	G	G	G	G	G	G	G	G	G	G	G	G	G	G	G	G	G	G	G	G	G	G	G	-	G	G	G	G	G
18544	G	A	missense_variant	MODERATE	pabA	220G>A	Ala74Thr	1	G	G	G	G	G	G	G	G	G	G	-	G	G	G	G	G	G	G	G	G	G	G	G	G	G	G	G	G	G	G	G	G	G	G	G	-	G	G	G	G	G
18754	G	A	missense_variant	MODERATE	pabA	430G>A	Val144Ile	1	G	G	G	G	G	G	G	G	G	G	G	G	G	G	G	G	G	G	G	G	G	G	G	G	G	G	G	G	G	G	G	G	G	G	G	G	G	G	G	G	G
18915	C	T	synonymous_variant	LOW	pabA	591C>T	Asp197Asp	1	C	C	C	C	C	C	C	C	C	C	C	C	C	C	C	C	C	C	C	C	C	C	C	C	C	C	C	C	C	C	C	C	C	C	C	C	C	C	C	C	C
18929	G	A	missense_variant	MODERATE	pabA	605G>A	Arg202His	2	G	G	G	G	G	G	G	G	G	G	G	G	G	G	G	G	G	G	G	G	G	G	G	G	G	G	G	G	G	G	G	G	G	G	G	G	G	G	G	G	G
19071	G	A	missense_variant	MODERATE	pknB	1799C>T	Ala600Val	3	G	G	G	G	G	G	G	G	G	G	G	G	G	G	G	G	G	G	G	G	G	G	G	G	G	G	G	G	G	G	G	G	G	G	G	-	G	G	G	G	G
19452	G	A	missense_variant	MODERATE	pknB	1418C>T	Thr473Ile	8	G	G	G	G	G	G	G	G	G	G	G	G	G	G	G	G	G	G	G	G	G	G	G	G	G	G	G	G	G	G	G	G	G	G	G	G	G	G	G	G	G
19469	G	A	synonymous_variant	LOW	pknB	1401C>T	Asn467Asn	1	G	G	G	G	G	G	G	G	G	G	G	G	G	G	G	G	G	G	G	G	G	G	G	G	G	G	G	G	G	G	G	G	G	G	G	G	G	G	G	G	G
19659	G	A	missense_variant	MODERATE	pknB	1211C>T	Ala404Val	1	G	G	G	G	G	G	G	G	G	G	G	G	G	G	G	G	G	G	G	G	G	G	G	G	G	G	G	G	G	G	G	G	G	G	G	G	G	G	G	G	G
19848	G	A	missense_variant	MODERATE	pknB	1022C>T	Ala341Val	9	G	G	G	G	G	G	G	G	G	G	G	G	G	G	G	G	-	G	G	G	G	G	G	G	G	G	G	A	G	G	G	G	G	A	A	G	A	A	A	G	G
19909	T	A	missense_variant	MODERATE	pknB	961A>T	Ser321Cys	2	T	T	T	A	T	T	T	T	T	T	T	T	T	T	T	A	T	T	T	T	T	T	T	T	T	T	T	T	T	T	T	T	T	T	T	T	T	T	T	T	T
20060	G	A	synonymous_variant	LOW	pknB	810C>T	Ala270Ala	1	G	G	G	G	G	G	G	G	G	G	G	G	G	-	G	G	G	G	G	G	G	G	G	G	G	G	G	G	G	G	G	G	G	G	G	G	G	G	G	G	G
20125	C	T	missense_variant	MODERATE	pknB	745G>A	Val249Ile	1	C	C	C	C	C	C	C	C	C	C	C	C	C	C	C	C	C	C	C	C	C	C	C	C	C	C	C	C	C	C	C	C	C	C	C	C	C	C	C	T	C
20211	G	A	missense_variant	MODERATE	pknB	659C>T	Pro220Leu	1	G	G	G	G	G	G	G	G	G	G	G	G	G	G	G	G	G	G	G	G	G	G	G	G	G	G	G	G	G	G	G	G	G	G	A	G	G	G	G	G	G
20606	G	A	synonymous_variant	LOW	pknB	264C>T	Pro88Pro	1	G	G	G	G	G	G	G	G	G	G	G	G	G	G	G	G	G	-	G	G	G	G	G	G	G	G	G	G	G	G	G	G	G	G	G	G	G	G	G	G	G
20621	G	A	synonymous_variant	LOW	pknB	249C>T	Ser83Ser	1	G	G	G	G	G	G	G	G	G	G	G	G	G	G	G	G	G	G	G	G	G	G	G	G	G	G	G	G	G	G	G	G	G	G	G	G	G	G	G	G	G
20726	G	A	synonymous_variant	LOW	pknB	144C>T	Arg48Arg	1	G	G	G	G	G	G	G	G	G	G	G	G	G	-	G	G	G	G	G	G	G	G	G	G	G	G	G	G	G	G	G	G	G	G	G	G	G	G	G	G	G
20878	C	A	intergenic_region	MODIFIER	pknB-pknA	20878C>A		4	C	C	C	C	C	C	C	C	C	C	C	C	C	C	C	C	C	C	C	C	C	C	C	C	C	C	C	C	C	C	C	C	C	C	C	C	C	C	C	C	C
20906	G	A	synonymous_variant	LOW	pknA	1287C>T	Asp429Asp	2	G	G	G	G	G	G	G	G	G	G	G	G	G	G	G	G	G	G	G	G	G	G	G	G	G	G	G	G	G	G	G	G	G	G	G	G	G	G	G	G	G
20910	G	A	missense_variant	MODERATE	pknA	1283C>T	Thr428Ile	90	G	G	G	G	G	G	G	G	G	G	G	G	G	G	G	G	G	G	G	G	G	G	G	G	G	G	G	G	G	G	G	G	G	G	G	G	G	G	G	G	G
20913	G	A	missense_variant	MODERATE	pknA	1280C>T	Ala427Val	4	G	G	G	G	G	G	G	G	G	G	G	G	G	G	G	G	G	G	G	G	G	G	G	G	G	G	G	G	G	G	G	G	G	G	G	G	G	G	G	G	G
20918	G	A	synonymous_variant	LOW	pknA	1275C>T	Ala425Ala	1	G	G	G	G	G	G	G	G	G	G	G	G	G	G	G	G	G	G	G	G	G	G	G	G	G	G	G	G	G	G	G	G	G	G	G	G	G	G	G	G	G
21139	G	T	missense_variant	MODERATE	pknA	1054C>A	Leu352Met	1	G	G	G	G	G	G	G	G	G	G	G	G	G	G	G	G	G	G	G	G	G	G	G	G	G	G	G	G	G	G	G	G	G	G	G	G	G	G	G	G	G
21141	G	A	missense_variant	MODERATE	pknA	1052C>T	Ala351Val	1	G	G	G	G	G	G	G	G	G	G	G	G	G	G	G	G	G	G	G	G	G	G	G	G	G	G	G	G	G	G	G	G	G	G	G	G	G	G	G	G	G
21266	G	A	synonymous_variant	LOW	pknA	927C>T	Cys309Cys	1	G	G	G	G	G	G	G	G	G	G	G	G	G	G	G	G	G	A	G	G	G	G	G	G	G	G	G	G	G	G	G	G	G	G	G	G	G	G	G	G	G
21959	G	A	synonymous_variant	LOW	pknA	234C>T	Asp78Asp	6	G	G	G	G	G	G	G	G	G	G	G	G	G	G	G	G	G	G	G	G	G	G	G	G	G	G	G	G	G	G	G	G	G	G	-	-	G	G	G	G	G
22061	G	A	synonymous_variant	LOW	pknA	132C>T	Leu44Leu	3	G	G	G	G	G	G	G	G	G	G	G	G	G	G	G	G	G	-	G	G	G	G	G	G	G	G	G	G	G	G	G	G	G	G	G	G	G	G	G	G	G
22151	G	A	synonymous_variant	LOW	pknA	42C>T	Arg14Arg	1	G	G	G	G	G	G	G	G	G	G	G	G	G	G	G	G	G	-	G	G	G	G	G	G	G	G	G	G	G	G	G	G	G	G	G	G	G	G	G	G	G
22216	G	A	synonymous_variant	LOW	pbpA	1452C>T	Ile484Ile	1	G	G	G	G	G	G	G	G	G	G	G	G	G	G	G	G	G	-	G	G	G	G	G	G	G	G	G	G	G	G	G	G	G	G	G	G	G	G	G	G	G
22488	G	A	missense_variant	MODERATE	pbpA	1180C>T	Pro394Ser	27	G	G	G	G	G	G	G	G	G	G	G	G	G	G	G	G	G	G	G	G	G	G	G	G	G	G	G	G	G	G	G	G	G	G	G	G	G	G	G	G	G
22719	G	A	synonymous_variant	LOW	pbpA	949C>T	Leu317Leu	86	G	G	G	G	G	G	G	G	G	G	G	G	G	G	G	G	G	G	G	G	G	G	G	G	G	G	G	G	G	G	G	G	G	G	G	G	G	G	G	G	G
22909	G	A	synonymous_variant	LOW	pbpA	759C>T	Pro253Pro	8	G	G	G	G	G	G	G	G	G	G	G	G	G	G	G	G	G	G	G	G	G	G	G	G	G	A	G	G	A	G	G	G	G	G	G	A	G	G	G	A	G
23040	G	A	synonymous_variant	LOW	pbpA	628C>T	Leu210Leu	1	G	G	G	G	G	G	G	G	G	G	G	G	G	G	G	G	G	G	G	G	G	G	G	G	G	G	G	G	G	G	G	G	G	G	G	G	G	G	G	G	G
23299	G	A	synonymous_variant	LOW	pbpA	369C>T	Phe123Phe	1	G	G	G	G	G	G	G	G	G	G	G	G	G	G	G	G	G	G	G	G	G	G	G	G	G	G	G	G	G	G	G	G	G	G	G	G	G	G	G	G	G
23381	G	A	missense_variant	MODERATE	pbpA	287C>T	Ser96Phe	1	G	G	G	G	G	G	G	G	G	G	G	G	G	-	G	G	G	G	G	G	G	G	G	G	G	G	G	G	G	G	G	G	G	G	G	G	G	G	G	G	G
23700	G	A	synonymous_variant	LOW	rodA	1362C>T	Ile454Ile	1	G	G	G	G	G	G	G	G	G	G	G	G	G	G	G	G	G	-	G	G	G	G	G	G	G	G	G	G	G	G	G	G	G	G	G	G	G	G	G	G	G
24230	T	C	missense_variant	MODERATE	rodA	832A>G	Thr278Ala	1	T	T	T	T	T	T	T	T	T	T	T	T	T	T	T	T	T	T	T	T	T	T	T	T	T	T	T	T	T	T	T	T	T	T	T	T	T	T	T	T	T
24864	G	A	synonymous_variant	LOW	rodA	198C>T	Ala66Ala	15	G	G	G	G	G	G	G	G	G	G	G	G	G	G	G	G	G	G	G	G	G	G	G	G	G	G	G	G	G	G	G	G	G	G	G	G	G	G	G	G	G
24901	C	T	missense_variant	MODERATE	rodA	161G>A	Gly54Asp	1	C	C	C	C	C	C	C	C	C	C	C	C	C	C	C	C	C	C	C	C	C	C	C	C	C	C	C	C	C	C	C	C	C	C	C	C	C	C	C	C	C
25118	C	T	synonymous_variant	LOW	ML0020	1470G>A	Thr490Thr	1	C	C	C	C	C	C	C	C	C	C	C	C	C	C	C	C	C	C	C	C	C	C	C	C	C	C	C	C	C	C	C	C	C	C	C	C	C	C	C	C	C
25414	C	T	missense_variant	MODERATE	ML0020	1174G>A	Ala392Thr	2	C	C	C	C	C	C	C	C	C	C	C	C	C	C	C	C	C	C	C	C	C	C	C	C	C	C	C	C	C	C	C	C	C	C	C	C	C	C	C	C	C
26545	G	A	synonymous_variant	LOW	ML0020	43C>T	Leu15Leu	5	G	G	G	G	G	G	G	G	G	G	G	G	G	-	G	G	G	G	G	G	G	G	G	G	G	G	G	G	G	G	G	G	G	G	G	G	G	G	G	G	G
27143	A	C	intergenic_region	MODIFIER	ML0021-ML0022	27143A>C		1	A	A	A	A	A	A	A	A	A	A	A	A	A	A	A	A	A	-	A	A	A	A	A	A	A	A	A	A	A	A	A	A	A	A	A	A	A	A	A	A	A
27227	G	A	synonymous_variant	LOW	ML0022	1413C>T	Ala471Ala	2	G	G	G	G	G	G	G	G	G	G	G	G	G	G	G	G	G	G	G	G	G	G	G	G	G	G	G	G	G	G	G	G	G	G	G	G	G	G	G	G	G
27623	C	T	synonymous_variant	LOW	ML0022	1017G>A	Gln339Gln	1	C	C	C	C	C	C	C	C	C	C	C	C	C	-	C	C	C	C	C	C	C	C	C	C	C	C	C	C	C	C	C	C	C	C	C	C	C	C	C	C	C
27730	G	A	missense_variant	MODERATE	ML0022	910C>T	Pro304Ser	2	G	G	G	G	G	G	G	G	G	G	G	G	G	G	G	G	G	-	G	G	G	G	G	G	G	G	G	G	G	G	G	G	G	G	G	G	G	G	G	G	G
27937	G	A	missense_variant	MODERATE	ML0022	703C>T	His235Tyr	1	G	G	G	G	-	G	G	G	G	G	G	G	G	-	G	G	G	-	G	G	G	G	G	G	G	G	G	G	G	G	G	G	G	G	G	-	G	G	G	G	G
28397	C	T	synonymous_variant	LOW	ML0022	243G>A	Thr81Thr	9	C	C	C	C	C	C	C	C	C	C	C	C	C	-	C	C	C	C	C	C	C	C	C	C	C	C	C	C	C	C	C	C	C	C	C	C	C	C	C	C	C
28594	C	T	missense_variant	MODERATE	ML0022	46G>A	Glu16Lys	1	C	C	C	C	C	C	C	C	C	C	C	C	C	C	C	C	C	C	C	C	C	C	C	C	C	C	C	C	C	C	C	C	C	C	C	C	C	C	C	C	C
28689	C	T	intergenic_region	MODIFIER	ML0022-leuT	28689C>T		1	C	C	C	C	C	C	C	C	C	C	C	C	C	C	C	C	C	C	C	C	C	C	C	C	C	C	C	C	C	C	C	C	C	C	C	C	C	C	C	C	C
29055	G	T	missense_variant	MODERATE	ML0023	211C>A	His71Asn	1	G	G	G	G	G	G	G	G	G	G	G	G	G	G	G	G	G	-	G	G	G	G	G	G	G	G	G	G	G	G	G	G	G	G	G	G	G	G	G	G	G
29107	G	A	synonymous_variant	LOW	ML0023	159C>T	Ile53Ile	1	G	G	G	G	G	G	G	G	G	G	G	G	G	G	G	G	G	-	G	G	G	G	G	G	G	G	G	G	G	G	A	G	G	G	G	G	G	G	G	G	G
29311	C	T	intergenic_region	MODIFIER	ML0023-ML0024	29311C>T		1	C	C	C	C	C	C	C	C	C	C	C	C	C	C	C	C	C	-	C	C	C	C	C	C	C	C	C	C	C	C	C	C	C	C	C	C	C	C	C	C	T
29460	C	T	intergenic_region	MODIFIER	ML0023-ML0024	29460C>T		1	C	C	C	C	C	C	C	C	C	C	C	C	C	C	C	C	C	C	C	C	C	C	C	C	C	C	C	C	C	C	C	C	C	C	C	C	C	C	C	C	C
29508	C	T	intergenic_region	MODIFIER	ML0023-ML0024	29508C>T		2	C	C	C	C	C	C	C	C	C	C	C	C	C	C	C	C	C	C	C	C	C	C	C	C	C	C	C	C	C	C	C	C	C	C	C	C	C	C	C	C	C
29563	C	T	intergenic_region	MODIFIER	ML0023-ML0024	29563C>T		27	C	C	C	C	C	C	C	C	C	C	C	C	C	C	C	C	C	C	C	C	C	C	C	C	C	C	C	C	C	C	C	C	C	C	C	C	C	C	C	C	C
29637	C	T	intergenic_region	MODIFIER	ML0023-ML0024	29637C>T		1	C	C	C	C	C	C	C	C	C	C	C	C	C	C	C	C	C	C	C	C	C	C	C	C	C	C	C	C	C	C	C	C	C	C	C	C	C	C	C	C	C
29739	A	G	intergenic_region	MODIFIER	ML0023-ML0024	29739A>G		2	A	A	A	A	A	A	A	A	A	A	A	A	A	A	A	A	A	A	A	A	A	A	A	A	A	A	A	A	A	A	A	A	A	A	A	A	A	A	A	A	A
30699	G	A	intergenic_region	MODIFIER	ML0025-PPE	30699G>A		1	G	G	G	G	G	G	G	G	G	G	G	G	G	G	G	G	G	G	G	G	G	G	G	G	G	G	G	G	G	G	G	G	G	G	G	G	G	G	G	G	G
30886	G	A	intergenic_region	MODIFIER	ML0025-PPE	30886G>A		4	G	G	G	G	G	G	G	G	G	G	G	G	G	G	G	G	G	G	G	G	G	G	G	G	G	G	G	G	G	G	G	G	G	G	G	G	G	G	G	G	G
30911	G	A	intergenic_region	MODIFIER	ML0025-PPE	30911G>A		1	G	G	G	G	G	G	G	G	G	G	G	G	G	G	G	G	G	G	G	G	G	G	G	G	G	G	G	G	G	G	G	G	G	G	G	G	G	G	G	G	G
31018	G	A	non_coding_transcript_exon_variant	MODIFIER	PPE	634C>T		1	G	G	G	G	G	G	G	G	G	G	G	G	G	-	G	G	G	G	G	G	G	G	G	G	G	G	G	G	G	G	G	G	G	G	G	G	G	G	G	G	G
31044	G	A	non_coding_transcript_exon_variant	MODIFIER	PPE	608C>T		2	G	G	G	G	G	G	G	G	G	G	G	G	G	G	G	G	G	G	G	G	G	G	G	G	G	G	G	G	G	G	G	G	G	G	G	G	G	G	G	G	G
31049	G	A	non_coding_transcript_exon_variant	MODIFIER	PPE	603C>T		15	G	G	G	G	G	G	G	G	G	G	G	G	G	G	G	G	G	G	G	G	G	G	G	G	G	G	G	G	G	G	G	G	G	G	G	G	G	G	G	G	G
31839	G	A	intergenic_region	MODIFIER	PPE-ML0027	31839G>A		15	G	G	G	G	G	G	G	G	G	G	G	G	G	G	G	G	G	G	G	G	G	G	G	G	G	G	G	G	G	G	G	G	G	G	G	G	G	G	G	G	G
34362	T	C	missense_variant	MODERATE	ML0029	277A>G	Ile93Val	1	T	T	T	T	T	T	T	T	T	T	T	T	T	T	T	T	T	T	T	T	T	T	T	T	T	T	T	T	T	T	T	T	T	T	T	T	T	T	T	T	T
34563	C	T	missense_variant	MODERATE	ML0029	76G>A	Val26Ile	2	C	C	C	C	C	C	C	C	C	C	C	C	C	C	C	C	-	C	C	C	C	C	C	C	C	C	C	C	C	C	C	C	C	C	C	C	C	C	C	C	C
35507	A	G	missense_variant	MODERATE	ML0031	617T>C	Ile206Thr	1	A	A	A	A	A	A	A	A	A	A	A	A	A	A	A	A	A	A	A	A	A	A	A	A	A	A	A	A	A	A	A	A	A	A	A	A	A	A	A	A	A
35855	A	C	missense_variant	MODERATE	ML0031	269T>G	Val90Gly	1	A	A	A	A	-	A	-	A	A	-	-	A	A	-	A	A	-	-	A	A	A	A	A	A	-	A	A	A	A	A	A	A	A	A	A	-	A	-	A	A	A
36979	C	T	missense_variant	MODERATE	leuS	659C>T	Ala220Val	1	C	C	C	C	C	C	C	C	C	C	C	C	C	C	C	C	C	C	C	C	C	C	C	C	C	C	C	C	C	C	C	C	C	C	C	C	C	C	C	C	C
38081	G	A	synonymous_variant	LOW	leuS	1761G>A	Val587Val	1	G	G	G	G	G	G	G	G	G	G	G	G	G	G	G	G	G	G	G	G	G	G	G	G	G	G	G	G	G	A	G	G	G	G	G	G	G	G	G	G	G
38202	C	T	missense_variant	MODERATE	leuS	1882C>T	Arg628Trp	27	C	C	C	C	C	C	C	C	C	C	C	C	C	C	C	C	C	C	C	C	C	C	C	C	C	C	C	C	C	C	C	C	C	C	C	-	C	C	C	C	C
38769	G	A	missense_variant	MODERATE	leuS	2449G>A	Asp817Asn	1	G	G	G	G	G	G	G	G	G	G	G	G	G	G	G	G	G	G	G	G	G	G	G	G	G	G	G	G	G	G	G	G	G	G	G	G	G	G	G	G	G
40326	C	T	intergenic_region	MODIFIER	ML0033-ML0034	40326C>T		1	C	C	C	C	C	C	C	C	C	C	C	C	C	C	C	C	C	-	C	C	C	C	C	C	C	C	C	C	C	C	C	C	C	C	C	C	C	C	C	C	C
40443	G	A	intergenic_region	MODIFIER	ML0033-ML0034	40443G>A		3	G	G	G	G	G	G	G	G	G	G	G	G	G	G	G	G	-	G	G	G	G	G	G	G	G	G	G	G	G	G	G	G	G	G	G	G	G	G	G	G	G
40503	C	T	intergenic_region	MODIFIER	ML0033-ML0034	40503C>T		1	C	C	C	C	C	C	C	C	C	C	C	C	C	C	C	C	C	C	C	C	C	C	C	C	C	C	C	C	C	C	C	C	C	C	C	C	C	C	C	C	C
40553	C	T	intergenic_region	MODIFIER	ML0033-ML0034	40553C>T		1	C	C	C	C	C	C	C	C	C	C	C	C	C	C	C	C	C	-	C	C	C	C	C	C	C	C	C	C	C	C	C	C	C	C	C	C	C	C	C	C	C
40590	G	A	intergenic_region	MODIFIER	ML0033-ML0034	40590G>A		1	G	G	G	G	G	G	G	G	G	G	G	G	G	A	G	G	G	-	G	G	G	G	G	G	G	G	G	G	G	G	G	G	G	G	-	G	G	G	G	G	G
40626	C	T	intergenic_region	MODIFIER	ML0033-ML0034	40626C>T		1	C	C	C	C	C	C	C	C	C	C	C	C	C	-	C	C	C	-	C	C	C	C	C	C	C	C	C	C	C	C	C	C	C	C	C	C	C	C	C	C	C
40852	G	T	non_coding_transcript_exon_variant	MODIFIER	ML0034	28G>T		1	G	G	G	G	G	G	G	G	G	G	G	G	G	G	G	G	G	-	G	G	G	G	G	G	G	G	G	G	G	G	G	G	G	G	G	G	G	G	G	G	G
41745	C	T	intergenic_region	MODIFIER	ML0034-ML0035	41745C>T		1	C	C	C	C	C	C	C	C	C	C	C	C	C	C	C	C	-	C	C	C	C	C	C	C	C	C	C	C	C	C	C	C	C	C	C	C	C	C	C	C	C
42450	C	G	non_coding_transcript_exon_variant	MODIFIER	ML0035	229C>G		1	C	C	C	C	C	C	C	C	C	C	C	C	C	C	C	C	C	C	C	C	C	C	C	C	C	C	C	C	C	C	C	C	C	C	C	C	C	C	C	C	C
42650	T	A	non_coding_transcript_exon_variant	MODIFIER	ML0035	429T>A		1	T	T	T	T	T	T	T	T	T	T	T	T	T	T	T	T	T	T	T	T	T	T	T	T	T	T	T	T	T	T	T	T	T	T	T	T	T	T	T	T	T
43004	G	A	non_coding_transcript_exon_variant	MODIFIER	ML0035	783G>A		1	G	G	G	G	G	G	G	G	G	G	G	G	G	G	G	G	G	G	G	G	G	G	G	G	G	G	G	G	G	G	G	G	G	G	G	G	G	G	G	G	G
43511	T	C	non_coding_transcript_exon_variant	MODIFIER	ML0036	313T>C		1	T	T	T	T	T	T	T	T	T	T	T	T	T	T	T	T	T	T	T	T	T	T	T	T	T	T	T	T	T	T	T	T	T	T	-	T	T	T	T	T	T
43640	G	A	non_coding_transcript_exon_variant	MODIFIER	ML0036	442G>A		1	G	G	G	G	G	G	G	G	G	G	G	G	G	G	G	G	G	G	G	G	G	G	G	G	G	G	G	G	G	G	G	G	G	G	G	G	G	G	G	G	G
43827	C	G	intergenic_region	MODIFIER	ML0036-ML0037	43827C>G		1	C	C	C	C	C	C	C	C	C	C	C	C	C	-	C	C	G	C	C	C	C	C	C	C	C	C	C	C	C	C	C	C	C	C	C	C	C	C	C	C	C
44180	T	C	non_coding_transcript_exon_variant	MODIFIER	ML0037	104T>C		15	T	T	T	T	T	T	T	T	T	T	T	T	T	T	T	T	T	T	T	T	T	T	T	T	T	T	T	T	T	T	T	T	T	T	T	T	T	T	T	T	T
44770	G	A	non_coding_transcript_exon_variant	MODIFIER	ML0037	694G>A		3	G	G	G	G	G	G	G	G	G	G	G	G	G	G	G	G	G	G	G	G	G	G	G	G	G	G	G	G	G	G	G	G	G	G	G	G	G	G	G	G	G
44832	G	A	non_coding_transcript_exon_variant	MODIFIER	ML0037	756G>A		5	G	G	G	G	G	G	G	G	G	G	G	G	G	G	G	G	G	G	G	G	G	G	G	G	G	G	G	G	G	G	G	G	G	G	G	G	G	G	G	G	G
45108	G	A	non_coding_transcript_exon_variant	MODIFIER	ML0037	1032G>A		2	G	G	G	G	G	G	G	G	G	G	G	G	G	G	G	G	G	G	G	G	G	G	G	G	G	G	G	G	G	G	G	G	G	G	G	G	G	G	G	G	G
45159	A	G	non_coding_transcript_exon_variant	MODIFIER	ML0037	1083A>G		2	A	A	A	A	A	A	A	A	A	A	A	A	A	A	A	A	A	A	A	A	A	A	A	A	A	A	A	A	A	A	A	A	A	A	A	A	A	A	A	A	A
45216	C	T	non_coding_transcript_exon_variant	MODIFIER	ML0037	1140C>T		1	C	C	C	C	C	C	C	C	C	C	C	C	C	C	C	C	C	C	C	C	C	C	C	C	C	C	C	C	C	C	C	C	C	C	C	C	C	C	C	C	C
45407	C	T	non_coding_transcript_exon_variant	MODIFIER	ML0038	11C>T		1	C	C	C	C	C	C	C	C	C	C	C	C	C	C	C	C	C	C	C	C	C	C	C	C	C	C	C	C	C	C	C	C	C	C	C	C	C	C	C	C	C
45472	G	A	non_coding_transcript_exon_variant	MODIFIER	ML0038	76G>A		1	G	G	G	G	G	G	G	G	G	G	G	G	G	G	G	G	G	-	G	G	G	G	G	G	G	G	G	G	G	G	A	G	G	G	G	G	G	G	G	G	G
45791	T	C	non_coding_transcript_exon_variant	MODIFIER	ML0038	395T>C		6	T	T	T	T	T	T	T	T	T	T	T	T	T	T	T	T	-	-	T	T	T	T	T	T	T	T	T	T	T	T	T	T	T	T	T	T	T	T	T	T	T
46096	A	G	non_coding_transcript_exon_variant	MODIFIER	ML0038	700A>G		1	A	A	A	A	A	A	A	A	A	A	A	A	A	A	A	A	A	A	A	A	A	A	A	A	A	A	A	A	A	A	A	A	A	A	A	A	A	A	A	A	A
46129	C	T	non_coding_transcript_exon_variant	MODIFIER	ML0038	733C>T		1	C	C	C	C	C	C	C	C	C	C	C	C	C	-	C	C	C	C	C	C	C	C	C	C	C	C	C	C	C	C	C	C	C	C	C	C	C	C	C	C	C
46416	G	A	non_coding_transcript_exon_variant	MODIFIER	ML0038	1020G>A		11	G	G	G	G	G	G	G	G	G	G	G	G	G	G	G	G	G	G	G	G	G	G	G	G	G	G	G	G	G	G	G	G	G	G	G	G	G	G	G	G	G
46838	T	C	intergenic_region	MODIFIER	ML0038-ML0039	46838T>C		1	T	T	T	T	T	T	T	T	T	T	T	T	T	T	T	T	T	T	T	T	T	T	T	T	T	T	T	T	T	T	T	T	T	T	T	T	T	T	T	T	T
47405	C	T	non_coding_transcript_exon_variant	MODIFIER	ML0039	135C>T		2	C	C	C	C	C	C	C	C	C	C	C	C	C	C	C	C	C	C	C	C	C	C	C	C	C	C	C	C	C	C	C	C	C	C	C	C	C	C	C	C	C
47686	G	A	non_coding_transcript_exon_variant	MODIFIER	ML0039	416G>A		4	G	G	G	G	G	G	G	G	G	G	G	G	G	-	G	G	G	G	G	G	G	G	G	G	G	G	G	G	G	G	G	G	G	G	G	G	G	G	G	G	G
48196	G	A	non_coding_transcript_exon_variant	MODIFIER	ML0039	926G>A		37	G	G	G	G	G	G	G	G	G	G	G	G	G	G	G	G	G	G	G	G	G	G	G	G	G	G	G	G	G	G	G	G	G	G	G	G	G	G	G	G	G
48229	C	T	non_coding_transcript_exon_variant	MODIFIER	ML0039	959C>T		12	C	C	C	C	C	C	C	C	C	C	C	C	C	C	C	C	C	C	C	C	C	C	C	C	C	C	C	C	C	C	C	C	C	C	C	C	C	C	C	C	C
48235	G	A	non_coding_transcript_exon_variant	MODIFIER	ML0039	965G>A		1	G	G	G	G	G	G	G	G	G	G	G	G	G	G	G	G	G	G	G	G	G	G	G	G	G	G	G	G	G	G	G	G	G	G	G	G	G	G	G	G	G
48680	G	T	intergenic_region	MODIFIER	ML0039-ML0040	48680G>T		6	G	G	G	G	G	G	G	G	G	G	G	G	G	G	G	G	G	G	G	G	G	G	G	G	G	G	G	G	G	G	G	G	G	G	G	G	G	G	G	G	G
48732	C	T	intergenic_region	MODIFIER	ML0039-ML0040	48732C>T		13	C	C	C	C	C	C	C	C	C	C	C	C	C	C	C	C	C	C	C	C	C	C	C	C	C	C	C	C	C	C	C	C	C	C	C	C	C	C	C	C	C
51299	C	T	missense_variant	MODERATE	ML0041	644C>T	Thr215Ile	1	C	C	C	C	C	C	C	C	C	C	C	C	C	C	C	C	C	C	C	C	C	C	C	C	C	C	C	C	C	C	C	C	C	C	-	-	C	C	C	C	C
51988	C	T	missense_variant	MODERATE	ML0041	1333C>T	Arg445Cys	1	C	C	T	C	C	C	C	C	C	C	C	C	C	C	C	C	C	C	C	C	C	C	C	C	C	C	C	C	C	C	C	C	C	C	C	C	C	C	C	C	C
52084	C	T	missense_variant	MODERATE	ML0042	92C>T	Thr31Ile	1	C	C	C	C	C	C	C	C	C	C	C	C	C	C	C	C	C	C	C	C	C	C	C	C	C	C	C	C	C	C	C	C	C	C	C	C	C	C	C	C	C
52851	T	C	missense_variant	MODERATE	ML0042	859T>C	Trp287Arg	264	T	C	C	C	C	C	C	T	T	C	C	C	C	-	C	C	-	C	C	C	C	C	C	C	C	C	C	C	C	C	C	C	C	C	-	-	C	C	C	C	C
52981	C	T	missense_variant	MODERATE	ML0042	989C>T	Ala330Val	1	C	C	C	C	C	C	C	C	C	C	C	C	C	C	C	C	-	C	C	C	C	C	C	C	C	C	C	C	C	C	C	C	C	C	C	C	C	C	C	C	C
53300	C	T	synonymous_variant	LOW	ML0042	1308C>T	Gly436Gly	1	C	C	C	C	C	C	C	C	C	C	C	C	C	C	C	C	C	C	C	C	C	C	C	C	C	C	C	C	C	C	C	C	C	C	C	C	C	C	C	C	C
53995	G	A	non_coding_transcript_exon_variant	MODIFIER	ML0043	277G>A		1	G	G	G	G	G	G	G	G	G	G	G	G	G	G	G	G	G	G	G	G	G	G	G	G	G	G	G	G	G	G	G	G	G	G	G	G	G	G	G	G	G
55736	G	T	non_coding_transcript_exon_variant	MODIFIER	ML0045	156G>T		1	G	G	G	G	G	G	G	G	G	G	G	G	G	G	G	G	G	G	G	G	G	G	G	G	G	G	G	G	G	G	G	G	G	G	G	G	G	G	G	G	G
56225	T	G	non_coding_transcript_exon_variant	MODIFIER	ML0045	645T>G		1	T	T	T	T	T	T	T	T	T	T	T	T	T	-	T	T	-	T	T	T	T	T	T	T	T	T	T	T	T	T	T	T	T	T	T	-	T	T	T	T	T
56228	C	A	non_coding_transcript_exon_variant	MODIFIER	ML0045	648C>A		1	C	C	C	C	C	C	C	C	C	C	C	C	C	C	C	C	-	C	C	C	C	C	C	C	C	C	C	C	C	C	C	C	C	C	C	-	C	C	C	C	C
56421	C	T	non_coding_transcript_exon_variant	MODIFIER	ML0045	841C>T		1	C	C	C	C	C	C	C	C	C	C	C	C	C	C	C	C	-	C	C	C	C	C	C	C	C	C	C	C	C	C	C	C	C	C	C	C	C	C	C	C	C
57240	G	A	intergenic_region	MODIFIER	ML0045-ML0046	57240G>A		1	G	G	G	G	G	G	G	G	G	G	G	G	G	G	G	G	G	G	G	G	G	G	G	G	G	G	G	G	G	G	G	G	G	G	G	-	G	G	G	G	G
57633	T	G	non_coding_transcript_exon_variant	MODIFIER	ML0046	290A>C		5	T	T	T	T	T	T	T	T	T	T	T	T	T	T	T	T	T	T	T	T	T	T	T	T	T	T	T	T	T	T	T	T	T	T	T	T	T	T	T	T	T
58052	C	T	missense_variant	MODERATE	ML0047	1507G>A	Val503Ile	15	C	C	C	C	C	C	C	C	C	C	C	C	C	C	C	C	C	C	C	C	C	C	C	C	C	C	C	C	C	C	C	C	C	C	C	C	C	C	C	C	C
58361	C	T	missense_variant	MODERATE	ML0047	1198G>A	Val400Met	6	C	C	C	C	C	C	C	C	C	C	C	C	C	C	C	C	C	C	T	T	T	T	T	T	-	C	C	C	C	C	C	C	C	C	C	C	C	C	C	C	C
58631	C	T	missense_variant	MODERATE	ML0047	928G>A	Ala310Thr	3	C	C	C	C	C	C	C	C	C	C	C	C	C	C	C	C	C	C	C	C	C	C	C	C	-	C	C	C	T	C	C	C	C	C	C	C	C	C	C	C	T
58697	C	T	missense_variant	MODERATE	ML0047	862G>A	Ala288Thr	2	C	C	C	C	C	T	T	C	C	C	C	C	C	C	C	C	C	C	C	C	C	C	C	C	C	C	C	C	C	C	C	C	C	C	-	-	C	C	C	C	C
58756	G	A	missense_variant	MODERATE	ML0047	803C>T	Ala268Val	1	G	G	G	G	G	G	G	G	G	G	G	G	G	G	G	G	G	G	G	G	G	G	G	G	-	G	G	G	G	G	G	G	G	G	G	-	G	G	G	G	G
58909	G	A	missense_variant	MODERATE	ML0047	650C>T	Ala217Val	1	G	G	G	G	G	G	G	G	G	G	G	G	G	G	G	G	G	-	G	G	G	G	G	G	G	G	G	G	G	G	G	G	G	G	G	G	G	G	G	G	G
59871	G	A	missense_variant	MODERATE	ML0048	1445C>T	Thr482Met	1	G	G	G	G	G	G	G	G	G	G	G	G	G	G	G	G	-	G	G	G	G	G	G	G	G	G	G	G	G	G	G	G	G	G	G	G	G	G	G	G	G
60096	T	G	missense_variant	MODERATE	ML0048	1220A>C	Asp407Ala	1	T	T	T	T	T	T	T	T	T	T	T	T	T	T	T	T	T	T	T	T	T	T	T	T	T	T	T	T	T	T	T	T	T	T	T	T	T	T	T	T	T
60123	G	A	missense_variant	MODERATE	ML0048	1193C>T	Ala398Val	1	G	G	G	G	G	G	G	G	G	G	G	G	G	-	G	G	G	G	G	G	G	G	G	G	G	G	G	G	G	G	G	G	G	G	G	G	G	G	G	G	G
60575	G	A	synonymous_variant	LOW	ML0048	741C>T	Ala247Ala	1	G	G	G	G	G	G	G	G	G	G	G	G	G	-	G	G	-	G	G	G	G	G	G	G	G	G	G	G	G	G	G	G	G	G	G	G	G	G	G	G	G
60699	G	A	missense_variant	MODERATE	ML0048	617C>T	Ser206Leu	1	G	G	G	G	G	G	G	G	G	G	G	G	G	G	G	G	G	G	G	G	G	G	G	G	G	A	G	G	G	G	G	G	G	G	G	G	G	G	G	G	G
60863	C	T	missense_variant	MODERATE	ML0048	453G>A	Met151Ile	1	C	C	C	C	C	C	C	C	C	C	C	C	C	C	C	C	C	-	C	C	C	C	C	C	C	C	C	C	C	C	C	C	C	C	C	C	C	C	C	C	C
61244	C	T	synonymous_variant	LOW	ML0048	72G>A	Glu24Glu	1	C	C	C	C	C	C	C	C	C	C	C	C	C	C	C	C	C	C	C	C	C	C	C	C	C	C	C	C	C	C	C	C	C	C	C	C	C	C	C	C	C
61294	G	T	missense_variant	MODERATE	ML0048	22C>A	Leu8Ile	1	G	G	G	G	G	G	G	G	G	G	G	G	G	G	G	G	G	G	G	G	G	G	G	G	G	G	G	G	G	G	G	G	G	G	G	G	G	G	G	G	G
61425	A	G	missense_variant	MODERATE	ML0049	269T>C	Met90Thr	243	A	A	A	A	A	A	A	A	A	A	A	A	A	A	A	A	G	G	A	A	A	A	A	A	A	G	G	G	G	G	G	G	G	G	G	G	G	G	G	G	G
61435	C	T	missense_variant	MODERATE	ML0049	259G>A	Ala87Thr	1	C	C	C	C	C	C	C	C	C	C	C	C	C	C	C	C	C	C	C	C	C	C	C	C	C	C	C	C	C	C	C	C	C	C	C	C	C	C	C	C	C
61530	C	T	missense_variant	MODERATE	ML0049	164G>A	Arg55Gln	280	C	T	T	T	T	T	T	T	T	T	T	T	T	T	T	T	T	T	T	T	T	T	T	T	T	T	T	T	T	T	T	T	T	T	T	T	T	T	T	T	T
61542	G	C	missense_variant	MODERATE	ML0049	152C>G	Ser51Trp	1	G	G	G	G	G	G	G	G	G	G	G	G	G	G	G	G	G	G	G	G	G	G	G	G	G	G	G	G	G	G	G	G	G	G	G	G	G	G	G	G	G
61710	G	A	intergenic_region	MODIFIER	ML0049-ML0050	61710G>A		2	G	G	G	G	G	G	G	G	G	G	G	G	G	G	G	G	G	G	G	G	G	G	G	G	G	G	G	G	G	G	G	G	G	G	G	G	G	G	G	G	G
61735	C	T	synonymous_variant	LOW	ML0050	288G>A	Ser96Ser	12	C	C	C	C	C	C	C	C	C	C	C	C	C	C	C	C	C	C	C	C	C	C	C	C	C	C	C	C	C	C	C	C	C	C	C	C	C	C	C	C	C
61926	C	T	missense_variant	MODERATE	ML0050	97G>A	Asp33Asn	1	C	C	C	C	C	C	C	C	C	C	C	C	C	C	C	C	C	C	C	C	C	C	C	C	C	C	C	C	C	C	C	C	C	C	C	C	C	C	T	C	C
62401	T	G	missense_variant	MODERATE	ML0051	709A>C	Thr237Pro	2	T	G	T	T	G	T	T	T	T	T	T	T	T	-	T	T	T	T	T	T	T	T	T	T	T	T	T	T	T	T	T	T	T	T	T	T	T	T	T	T	T
62545	G	T	missense_variant	MODERATE	ML0051	565C>A	Pro189Thr	5	G	G	G	G	G	G	G	G	G	G	G	G	G	-	G	G	-	G	G	G	G	G	G	G	G	G	G	G	G	G	G	G	G	G	G	G	G	G	G	G	G
62630	C	A	synonymous_variant	LOW	ML0051	480G>T	Thr160Thr	7	C	C	C	C	C	C	C	C	C	C	C	C	C	C	C	C	C	C	A	A	A	A	A	A	A	C	C	C	C	C	C	C	C	C	C	C	C	C	C	C	C
64579	C	G	synonymous_variant	LOW	ML0052	534G>C	Thr178Thr	1	C	C	C	C	C	C	C	C	C	C	C	C	C	-	C	C	-	C	C	C	C	C	C	-	-	C	C	C	C	C	C	C	C	C	C	C	C	C	C	C	C
65867	T	C	synonymous_variant	LOW	ML0053	1554A>G	Gly518Gly	12	T	T	T	T	T	T	T	T	T	T	T	T	T	T	T	T	T	T	T	T	T	T	T	T	T	C	T	T	C	T	T	T	T	T	T	C	T	T	T	C	C
65908	G	T	missense_variant	MODERATE	ML0053	1513C>A	Leu505Ile	1	G	G	G	G	G	G	G	G	G	G	G	G	G	G	G	G	G	G	G	G	G	G	G	G	G	G	G	G	G	G	G	G	G	G	G	G	G	G	G	G	G
66394	C	T	missense_variant	MODERATE	ML0053	1027G>A	Gly343Ser	12	C	C	C	C	C	C	C	C	C	C	C	C	C	C	C	C	C	C	C	C	C	C	C	C	C	C	C	C	C	C	C	C	C	C	C	C	C	C	C	C	C
66768	C	T	missense_variant	MODERATE	ML0053	653G>A	Arg218His	13	C	C	C	C	C	C	C	C	C	C	C	C	C	-	C	C	C	C	C	C	C	C	C	C	C	C	C	C	C	C	C	C	C	C	-	C	C	-	C	C	C
67504	T	C	synonymous_variant	LOW	ML0054	1359A>G	Arg453Arg	1	T	T	T	T	T	T	T	T	T	T	T	T	T	-	T	T	T	T	T	T	T	T	T	T	T	T	T	T	T	T	T	T	T	T	-	T	T	T	T	T	T
68046	C	T	missense_variant	MODERATE	ML0054	817G>A	Glu273Lys	1	C	C	C	C	C	C	C	C	C	C	C	C	C	C	C	C	C	C	C	C	C	C	C	C	C	C	C	C	C	C	C	C	C	C	C	C	C	C	C	C	C
69328	G	T	synonymous_variant	LOW	ML0055	1260C>A	Thr420Thr	1	G	G	G	G	G	G	G	G	G	G	G	G	G	G	G	G	G	G	G	G	G	G	G	G	G	G	G	G	G	G	G	G	G	G	G	G	G	G	G	G	G
70556	C	G	missense_variant	MODERATE	ML0055	32G>C	Ser11Thr	3	C	C	C	C	C	C	C	C	C	C	C	C	C	-	C	C	C	C	C	C	C	C	C	-	-	C	C	C	C	C	C	C	C	C	-	C	C	C	C	C	C
70738	G	A	missense_variant	MODERATE	ML0056	356C>T	Ser119Phe	7	G	G	G	G	G	G	G	G	G	G	G	G	G	G	G	G	G	G	A	A	A	A	A	A	A	G	G	G	G	G	G	G	G	G	G	G	G	G	G	G	G
72135	C	A	intergenic_region	MODIFIER	ML0057-ML0058	72135C>A		1	C	C	C	C	C	C	C	C	C	C	C	C	C	-	C	C	C	C	C	C	C	C	C	C	C	C	C	C	C	C	C	C	C	C	C	C	C	C	C	C	C
73703	C	T	intergenic_region	MODIFIER	ML0058-ML0059	73703C>T		1	C	C	C	C	C	C	C	C	C	C	C	C	C	C	C	C	C	C	C	C	C	C	C	C	C	C	C	C	C	C	C	C	C	C	C	C	C	C	C	C	C
75416	C	A	intergenic_region	MODIFIER	ML0059-ML0060	75416C>A		1	C	C	C	C	C	C	C	C	C	C	C	C	C	C	C	C	C	C	C	C	C	C	C	C	C	C	C	C	C	C	C	C	C	C	C	C	C	C	C	C	C
76343	C	T	intergenic_region	MODIFIER	ML0059-ML0060	76343C>T		1	C	C	C	C	C	C	C	C	C	C	C	C	C	C	C	C	C	C	C	C	C	C	C	C	C	C	C	C	C	C	C	C	C	C	C	C	C	C	C	C	C
77387	C	G	intergenic_region	MODIFIER	ML0060-gltB	77387C>G		1	C	C	C	C	C	C	C	C	C	C	C	C	C	C	C	C	C	C	C	C	C	C	C	C	C	C	C	C	C	C	C	C	C	C	C	C	C	C	C	C	C
77864	T	C	synonymous_variant	LOW	gltB	156T>C	Gly52Gly	276	T	C	C	C	C	C	C	C	C	C	C	C	C	C	C	C	C	C	C	C	C	C	C	C	C	C	C	C	C	C	C	C	C	C	C	C	C	C	C	C	C
79299	C	T	missense_variant	MODERATE	gltB	1591C>T	Arg531Cys	1	C	C	C	C	C	C	C	C	C	C	C	C	C	C	C	C	C	C	C	C	C	C	C	C	C	C	C	C	C	C	C	C	C	C	C	C	C	C	C	C	C
80651	G	C	synonymous_variant	LOW	gltB	2943G>C	Arg981Arg	1	G	G	G	G	G	G	G	G	G	G	G	G	G	G	G	G	G	G	G	G	G	G	G	G	G	G	G	G	G	G	G	G	G	G	G	G	G	G	G	G	G
80693	C	T	synonymous_variant	LOW	gltB	2985C>T	Pro995Pro	1	C	C	C	C	C	C	C	C	C	C	C	C	C	-	C	C	C	C	C	C	C	C	C	C	C	C	C	C	C	T	C	C	C	C	C	C	C	C	C	C	C
81519	A	G	missense_variant	MODERATE	gltB	3811A>G	Thr1271Ala	1	A	A	A	A	A	A	A	A	A	A	A	A	A	A	A	A	A	A	A	A	A	A	A	A	A	A	A	A	A	A	A	A	A	A	A	A	A	A	A	A	A
81992	C	T	synonymous_variant	LOW	gltB	4284C>T	Gly1428Gly	1	C	C	C	C	C	C	C	C	C	C	C	C	C	C	C	C	-	C	C	C	C	C	C	C	C	C	C	C	C	C	C	C	C	C	C	C	C	C	C	C	C
84592	C	T	intergenic_region	MODIFIER	gltD-ML0063	84592C>T		1	C	C	C	C	C	C	C	C	C	C	C	C	C	-	C	C	C	-	C	C	C	C	C	C	C	C	C	C	C	C	C	C	C	C	C	C	C	C	C	C	C
85709	C	T	non_coding_transcript_exon_variant	MODIFIER	ML0063	730C>T		2	C	C	C	C	C	C	C	C	C	C	C	C	C	C	C	C	C	C	C	C	T	C	C	C	T	C	C	C	C	C	C	C	C	C	C	C	C	C	C	C	C
85842	C	T	intergenic_region	MODIFIER	ML0063-ML0064	85842C>T		1	C	C	C	C	C	C	C	C	C	C	C	C	C	C	C	C	C	C	C	C	C	C	C	C	C	C	C	C	C	C	C	C	C	C	C	C	C	C	C	C	C
86658	G	A	intergenic_region	MODIFIER	ML0064-ML0065	86658G>A		1	G	G	G	G	G	G	G	G	G	G	G	G	G	G	G	G	G	G	G	G	G	G	G	G	G	G	G	G	G	G	G	G	G	G	G	G	G	G	G	G	G
86701	C	T	synonymous_variant	LOW	ML0065	21C>T	Thr7Thr	1	C	C	C	C	C	C	C	C	C	C	C	C	C	C	C	C	C	C	C	C	C	C	C	C	C	C	C	C	C	C	C	C	C	C	C	C	C	C	C	C	C
86753	G	A	missense_variant	MODERATE	ML0065	73G>A	Ala25Thr	1	G	G	G	G	G	G	G	G	G	G	G	G	G	G	G	G	G	G	G	G	G	G	G	G	G	G	G	G	G	G	G	G	G	G	G	G	G	G	G	G	G
86851	C	T	synonymous_variant	LOW	ML0065	171C>T	Gly57Gly	1	C	C	C	C	C	C	C	C	C	C	C	C	C	C	C	C	C	C	C	C	C	C	C	C	C	C	C	C	C	C	C	C	C	C	C	C	C	C	C	C	C
86867	G	A	missense_variant	MODERATE	ML0065	187G>A	Asp63Asn	1	G	G	G	G	G	G	G	G	G	G	G	G	G	G	G	G	G	G	G	G	G	G	G	G	G	G	G	G	G	G	G	G	G	G	G	G	G	G	G	G	G
87647	G	A	missense_variant	MODERATE	ML0065	967G>A	Asp323Asn	1	G	G	G	G	G	G	G	G	G	G	G	G	G	G	G	G	G	G	G	G	G	G	G	G	G	G	G	G	G	G	G	G	G	G	G	G	G	G	G	G	G
87828	C	T	missense_variant	MODERATE	ML0065	1148C>T	Pro383Leu	1	C	C	C	C	C	C	C	C	C	C	C	C	C	C	C	C	C	C	C	C	C	C	C	C	C	C	C	C	C	C	C	C	C	C	C	C	C	C	C	C	C
88468	C	T	synonymous_variant	LOW	menG	252G>A	Leu84Leu	1	C	C	C	C	C	C	C	C	C	C	C	C	C	C	C	C	C	-	C	C	C	C	C	C	C	C	C	C	C	C	C	C	C	C	C	C	C	C	C	C	C
90345	C	T	intergenic_region	MODIFIER	ML0068-ML0069	90345C>T		1	C	C	C	C	C	C	C	C	C	C	C	C	C	-	C	C	C	C	C	C	C	C	C	C	C	C	C	C	C	C	C	C	C	C	C	C	C	C	C	C	C
92561	C	T	intergenic_region	MODIFIER	ML0071-sodA	92561C>T		1	C	C	C	C	C	C	C	C	C	C	C	C	C	-	C	C	C	C	C	C	C	C	C	C	C	C	C	C	C	C	C	C	C	C	-	-	C	C	C	C	C
93554	A	G	intergenic_region	MODIFIER	sodA-ML0073	93554A>G		2	A	A	A	A	A	A	A	A	A	A	A	A	A	A	A	A	A	A	A	A	A	A	A	A	A	A	A	A	A	A	A	A	A	A	A	A	A	-	A	A	A
93555	C	G	intergenic_region	MODIFIER	sodA-ML0073	93555C>G		2	C	C	C	C	C	C	C	C	C	C	C	C	C	C	C	C	C	C	C	C	C	C	C	C	C	C	C	C	C	C	C	C	C	C	C	C	C	-	C	C	C
93969	G	A	intergenic_region	MODIFIER	sodA-ML0073	93969G>A		1	G	G	G	G	G	G	G	G	G	G	G	G	G	G	G	G	G	G	G	G	G	G	G	G	G	G	G	G	G	G	G	G	G	G	G	G	G	G	G	G	G
94052	A	G	intergenic_region	MODIFIER	sodA-ML0073	94052A>G		13	A	A	A	A	A	A	A	A	A	A	A	A	A	A	A	A	A	A	A	A	A	A	A	A	A	A	A	A	A	A	A	A	A	A	A	A	A	A	A	A	A
94314	G	A	missense_variant	MODERATE	ML0073	223G>A	Gly75Ser	1	G	G	G	G	-	G	G	G	G	G	G	G	G	-	G	G	-	-	G	G	G	G	G	G	G	G	G	G	G	G	G	G	G	G	G	-	G	G	G	G	G
94610	C	T	synonymous_variant	LOW	ML0073	519C>T	Ala173Ala	1	C	C	C	C	C	C	C	C	C	C	C	C	C	C	C	C	C	C	C	C	C	C	C	C	C	C	C	C	C	C	C	C	C	C	C	C	C	C	C	C	C
95046	G	A	missense_variant	MODERATE	ML0073	955G>A	Val319Met	1	G	G	G	G	G	G	G	G	G	G	G	G	G	G	G	G	G	G	G	G	G	G	G	G	G	G	G	G	G	G	G	G	G	G	G	G	G	G	G	G	G
96228	A	G	non_coding_transcript_exon_variant	MODIFIER	bfrB	212T>C		2	A	A	A	A	A	A	A	A	A	A	A	A	A	A	A	A	A	A	A	A	A	A	A	A	A	A	A	A	A	A	A	A	A	A	A	A	A	A	A	A	A
97110	G	A	non_coding_transcript_exon_variant	MODIFIER	ML0076	173C>T		1	G	G	G	G	G	G	G	G	G	G	G	G	G	G	G	G	G	G	G	G	G	G	G	G	G	G	G	G	G	G	G	G	G	G	G	-	G	G	G	G	G
98881	C	A	missense_variant	MODERATE	pheA	457C>A	Gln153Lys	1	C	C	C	C	-	C	C	C	C	C	C	C	C	-	C	C	C	-	C	C	C	C	C	C	C	C	C	C	C	C	C	C	C	C	C	-	C	-	C	C	C
99564	G	A	missense_variant	MODERATE	ML0079	175G>A	Ala59Thr	1	G	G	G	G	G	G	G	G	G	G	G	G	G	-	G	G	G	G	G	G	G	G	G	G	-	G	G	G	G	G	G	G	G	G	-	-	G	G	G	G	G
99842	C	T	synonymous_variant	LOW	ML0079	453C>T	Val151Val	1	C	C	C	C	C	C	C	C	C	C	C	C	C	-	C	C	C	C	C	C	C	C	C	C	C	C	C	C	C	C	C	C	C	C	C	C	C	C	C	C	C
100574	A	G	non_coding_transcript_exon_variant	MODIFIER	ML0080	78T>C		150	A	A	A	A	A	A	A	A	A	A	A	A	A	-	A	A	A	A	A	A	A	A	A	A	A	A	A	A	A	A	A	A	A	A	A	A	A	A	A	A	A
102701	C	T	synonymous_variant	LOW	serS	580C>T	Leu194Leu	1	C	C	C	C	C	C	C	C	C	C	C	C	C	C	C	C	C	C	C	C	C	C	C	C	C	C	C	C	C	C	C	C	C	C	C	C	C	C	C	C	C
103608	G	A	intergenic_region	MODIFIER	serS-ML0083	103608G>A		2	G	G	G	G	G	G	G	G	G	G	G	G	G	G	G	G	G	G	G	G	G	G	G	G	G	G	G	G	G	G	G	G	G	G	G	G	G	G	G	G	G
103699	C	T	intergenic_region	MODIFIER	serS-ML0083	103699C>T		2	C	C	C	C	C	C	C	C	C	C	C	C	C	C	C	C	C	C	C	C	C	C	C	C	C	C	C	C	C	C	C	C	C	C	C	C	C	C	C	C	C
104584	G	A	intergenic_region	MODIFIER	serS-ML0083	104584G>A		1	G	G	G	G	G	G	G	G	G	G	G	G	G	G	G	G	G	G	G	G	G	G	G	G	G	G	G	G	G	G	G	G	G	G	G	G	G	G	G	G	G
104592	G	C	intergenic_region	MODIFIER	serS-ML0083	104592G>C		1	G	G	G	G	G	G	G	G	G	G	G	G	G	G	G	G	G	G	G	G	G	G	G	G	G	G	G	G	C	G	G	G	G	G	G	G	G	G	G	G	G
105750	C	T	non_coding_transcript_exon_variant	MODIFIER	ML0083	442G>A		2	C	C	C	C	C	C	C	C	C	C	C	C	C	C	C	C	C	C	C	C	C	C	C	C	C	C	C	C	C	C	C	C	C	C	C	C	C	C	C	C	C
106792	G	A	non_coding_transcript_exon_variant	MODIFIER	ML0085	1368C>T		1	G	G	G	G	G	G	G	G	G	G	G	G	G	G	G	G	G	G	G	G	G	G	G	G	G	G	G	G	G	G	G	G	G	G	G	G	G	G	G	G	G
107861	A	C	non_coding_transcript_exon_variant	MODIFIER	ML0085	299T>G		1	A	A	A	A	A	A	A	A	A	A	A	A	A	A	A	A	A	A	A	A	A	A	A	A	A	A	A	A	A	A	A	A	A	A	A	A	A	A	A	A	A
108819	G	A	non_coding_transcript_exon_variant	MODIFIER	ML0086	173C>T		1	G	G	G	G	G	G	G	G	G	G	G	G	G	G	G	G	G	G	G	G	G	G	G	G	G	G	G	G	G	G	G	G	G	G	G	G	G	G	G	G	G
109458	C	T	missense_variant	MODERATE	ML0087	410C>T	Ala137Val	15	C	C	C	C	C	C	C	C	C	C	C	C	C	C	C	C	C	C	C	C	C	C	C	C	C	C	C	C	C	C	C	C	C	C	C	C	C	C	C	C	C
109685	C	T	missense_variant	MODERATE	ML0087	637C>T	His213Tyr	1	C	C	C	C	C	C	C	C	C	C	C	C	C	C	C	C	C	C	C	C	C	C	C	C	C	C	C	C	C	C	C	C	C	C	C	C	C	C	C	C	C
110180	C	G	non_coding_transcript_exon_variant	MODIFIER	ML0088	339C>G		64	C	C	C	C	C	C	C	C	C	C	C	C	C	-	C	C	C	C	C	C	C	C	C	C	C	C	C	C	C	C	C	C	C	C	C	C	C	C	C	C	C
111822	G	A	non_coding_transcript_exon_variant	MODIFIER	csp	1063C>T		1	G	G	G	G	G	G	G	G	G	G	G	G	G	-	G	G	G	G	G	G	G	G	G	G	G	G	G	G	G	G	G	G	G	G	G	G	G	G	G	G	G
112265	C	G	non_coding_transcript_exon_variant	MODIFIER	csp	620G>C		1	C	C	C	C	C	C	C	C	C	C	C	C	C	C	C	C	C	C	C	C	C	C	C	C	C	C	C	C	C	G	C	C	C	C	C	C	C	C	C	C	C
112800	G	T	non_coding_transcript_exon_variant	MODIFIER	csp	85C>A		1	G	G	G	G	G	G	G	G	G	G	G	G	G	G	G	G	G	-	G	G	G	G	G	G	G	G	G	G	G	G	G	G	G	G	G	G	G	G	G	G	G
113079	G	A	intergenic_region	MODIFIER	csp-ML0091	113079G>A		1	G	G	G	G	G	G	G	G	G	G	G	G	G	G	G	G	G	G	G	G	G	G	G	G	G	G	G	G	G	G	G	G	G	G	G	G	G	G	G	G	G
115436	C	T	synonymous_variant	LOW	ML0093	66C>T	Arg22Arg	1	C	C	C	C	C	C	C	C	C	C	C	C	C	C	C	C	C	C	C	C	C	C	C	C	C	C	C	C	C	C	C	C	C	C	C	C	C	C	C	C	C
115521	G	A	missense_variant	MODERATE	ML0093	151G>A	Glu51Lys	1	G	G	G	G	G	G	G	G	G	G	G	G	G	G	G	G	G	G	G	G	G	G	G	G	G	G	G	G	G	G	G	G	G	G	G	G	G	G	G	G	G
115674	G	A	missense_variant	MODERATE	ML0093	304G>A	Glu102Lys	1	G	G	G	G	G	G	G	G	G	G	G	G	G	G	G	G	G	G	G	G	G	G	G	G	G	G	G	G	G	G	G	G	G	G	G	G	G	G	G	G	G
115979	C	T	synonymous_variant	LOW	ML0093	609C>T	Val203Val	7	C	C	C	C	C	C	C	C	C	C	C	C	C	C	C	C	C	-	C	C	C	C	C	C	C	C	C	C	C	C	C	C	C	C	C	-	C	C	C	C	C
116225	C	T	synonymous_variant	LOW	ML0093	855C>T	Gly285Gly	39	C	C	C	C	C	C	C	C	C	C	C	C	C	C	C	C	C	-	C	C	C	C	C	C	C	C	C	C	C	C	C	C	C	C	C	C	C	C	C	C	C
117020	C	A	missense_variant	MODERATE	ML0093	1650C>A	Asp550Glu	2	C	C	C	C	C	C	C	C	C	C	C	C	C	C	C	C	-	C	C	C	C	C	C	C	C	C	C	C	C	C	C	C	C	C	C	C	C	C	C	C	C
118588	G	C	missense_variant	MODERATE	ML0095	719G>C	Arg240Pro	1	G	G	G	G	G	G	G	G	G	G	G	G	G	G	G	G	G	-	G	G	G	G	G	G	G	G	G	G	G	G	G	G	G	G	G	G	G	G	G	G	G
119227	C	T	synonymous_variant	LOW	ML0096	409C>T	Leu137Leu	1	C	C	C	C	C	C	C	C	C	C	C	C	C	C	C	C	C	-	C	C	C	C	C	C	C	C	C	C	C	C	C	T	C	C	C	C	C	C	C	C	C
120632	C	T	missense_variant	MODERATE	ML0096	1814C>T	Ala605Val	1	C	C	C	C	C	C	C	C	C	C	C	C	C	-	C	C	C	C	C	C	C	C	C	C	C	C	C	C	C	C	C	C	C	C	C	C	C	C	C	C	C
121685	C	T	synonymous_variant	LOW	fbpA	529C>T	Leu177Leu	4	C	C	C	C	C	C	C	C	C	C	C	C	C	-	C	C	C	C	C	C	C	C	C	C	C	C	C	C	C	C	C	C	C	C	C	-	C	C	C	C	C
121761	G	C	missense_variant	MODERATE	fbpA	605G>C	Gly202Ala	1	G	G	G	G	G	G	G	G	G	G	G	G	G	-	G	G	G	G	G	G	G	G	G	G	G	G	G	G	G	G	G	G	G	G	G	-	G	G	G	G	G
122485	C	G	missense_variant	MODERATE	fbpC	176C>G	Ala59Gly	1	C	C	C	C	C	C	C	C	C	C	C	C	C	C	C	C	C	C	C	C	C	C	C	C	C	C	C	C	C	C	C	C	C	C	C	C	C	C	C	C	C
122793	C	T	missense_variant	MODERATE	fbpC	484C>T	Pro162Ser	1	C	C	C	C	C	C	C	C	C	C	C	C	C	-	C	C	C	C	C	C	C	C	C	C	C	C	C	C	C	C	C	C	C	C	C	-	C	C	C	C	C
124024	A	C	missense_variant	MODERATE	ML0099	655A>C	Ile219Leu	1	A	A	A	A	A	A	A	A	A	A	A	A	A	A	A	A	A	A	A	A	A	A	A	A	A	A	A	A	A	A	A	A	A	A	A	A	A	A	A	C	A
124219	C	T	missense_variant	MODERATE	ML0099	850C>T	Pro284Ser	1	C	C	C	C	C	C	C	C	C	C	C	C	C	C	C	C	C	C	C	C	C	C	C	C	C	C	C	C	C	C	C	C	C	C	C	C	C	C	C	C	C
125018	C	T	synonymous_variant	LOW	fadD32	420C>T	Thr140Thr	1	C	C	C	C	C	C	C	C	C	C	C	C	C	C	C	C	C	C	C	C	C	C	C	C	C	C	C	C	C	C	C	C	C	C	C	-	C	C	C	C	C
127309	C	T	synonymous_variant	LOW	pks13	792C>T	Val264Val	1	C	C	T	C	C	C	C	C	C	C	C	C	C	C	C	C	C	C	C	C	C	C	C	C	C	C	C	C	C	C	C	C	C	C	C	C	C	C	C	C	C
127726	G	T	synonymous_variant	LOW	pks13	1209G>T	Gly403Gly	2	G	T	G	G	T	G	G	G	G	G	G	G	G	-	G	G	G	G	G	G	G	G	G	-	G	G	G	G	G	G	G	G	G	G	G	G	G	G	G	G	G
129046	T	A	synonymous_variant	LOW	pks13	2529T>A	Val843Val	4	T	T	T	T	T	T	T	T	T	T	T	T	T	T	T	T	T	T	T	T	T	T	T	T	T	T	T	T	T	T	T	T	T	T	T	T	T	T	T	T	T
132150	G	A	synonymous_variant	LOW	accD4	282G>A	Thr94Thr	1	G	G	G	G	G	G	G	G	G	G	G	G	G	-	G	G	G	G	G	G	G	G	G	G	G	G	G	G	G	G	G	G	G	G	G	G	G	G	G	G	G
132582	G	A	synonymous_variant	LOW	accD4	714G>A	Arg238Arg	1	G	A	G	G	G	G	G	G	G	G	G	G	G	-	G	G	G	G	G	G	G	G	G	G	G	G	G	G	G	G	G	G	G	G	G	G	G	G	G	G	G
134174	G	C	non_coding_transcript_exon_variant	MODIFIER	fadE35	863C>G		2	G	G	G	G	G	G	G	G	G	G	G	G	G	-	G	G	G	G	G	G	G	G	G	G	G	G	G	G	G	G	G	G	G	G	G	G	G	G	G	G	G
134307	G	A	non_coding_transcript_exon_variant	MODIFIER	fadE35	730C>T		1	G	G	G	G	G	G	G	G	G	G	G	G	G	G	G	G	G	G	G	G	G	G	G	G	G	G	G	G	G	G	G	G	G	G	G	G	G	G	G	G	G
134941	G	A	non_coding_transcript_exon_variant	MODIFIER	fadE35	96C>T		2	G	G	G	G	G	G	G	G	G	G	G	G	G	G	G	G	G	G	G	G	G	G	G	G	G	G	G	G	G	G	G	G	G	G	G	G	G	G	G	G	G
135030	A	G	non_coding_transcript_exon_variant	MODIFIER	fadE35	7T>C		1	A	A	A	A	A	A	A	A	A	A	A	A	A	A	A	A	A	A	A	A	A	A	A	A	A	A	A	A	A	A	A	A	A	A	A	A	A	A	A	A	A
136391	C	T	intergenic_region	MODIFIER	fadE35-embB	136391C>T		1	C	C	C	C	C	C	C	C	C	C	C	C	C	C	C	C	C	C	C	C	C	C	C	C	C	C	C	C	C	C	C	C	C	C	C	C	C	C	C	C	C
138007	A	G	synonymous_variant	LOW	embB	1818T>C	Ser606Ser	1	A	A	A	A	A	A	A	A	A	A	A	A	A	-	A	A	A	A	A	A	A	A	A	A	A	A	A	A	A	A	A	A	A	A	A	A	A	A	A	A	A
138429	G	A	synonymous_variant	LOW	embB	1396C>T	Leu466Leu	1	G	G	G	G	G	G	G	G	G	G	G	G	G	-	G	G	G	G	G	G	G	G	G	-	G	G	G	G	G	G	G	G	G	G	G	-	G	G	G	G	G
138838	G	A	synonymous_variant	LOW	embB	987C>T	Asp329Asp	1	G	G	G	G	G	G	G	G	G	G	G	G	G	-	G	G	G	G	G	G	G	G	G	G	-	G	G	G	G	G	G	G	G	G	G	G	G	G	G	G	G
139076	C	T	missense_variant	MODERATE	embB	749G>A	Arg250His	1	C	C	C	C	C	C	C	C	C	C	C	C	C	C	C	C	C	-	C	C	C	C	C	C	-	C	C	C	C	C	C	C	C	C	C	C	C	C	C	C	C
139299	C	T	missense_variant	MODERATE	embB	526G>A	Gly176Ser	1	C	C	C	C	C	C	C	C	C	C	C	C	C	-	C	C	C	-	C	C	C	C	C	C	C	C	C	C	C	C	C	C	C	C	C	C	C	C	C	C	C
139542	C	T	missense_variant	MODERATE	embB	283G>A	Val95Met	1	C	C	C	C	C	C	C	C	C	C	C	C	C	C	C	C	-	-	C	C	C	C	C	C	-	C	C	C	C	C	C	C	C	C	C	C	C	C	C	C	C
141953	A	G	missense_variant	MODERATE	embA	1204T>C	Phe402Leu	1	A	A	A	A	-	A	A	A	A	A	A	A	A	-	A	A	A	-	A	A	A	A	-	-	-	A	A	A	A	A	A	A	A	A	-	-	A	A	A	A	A
141965	G	A	missense_variant	MODERATE	embA	1192C>T	Leu398Phe	1	G	G	G	G	-	G	G	G	G	G	G	G	G	-	G	G	G	-	G	G	G	G	-	-	-	G	G	G	G	G	G	G	G	G	G	-	G	-	G	G	G
142265	C	T	missense_variant	MODERATE	embA	892G>A	Ala298Thr	1	C	C	C	C	C	C	C	C	C	C	C	C	C	-	C	C	C	C	C	C	C	C	C	-	C	C	C	C	C	C	C	C	C	C	C	C	C	-	C	C	C
142746	G	C	missense_variant	MODERATE	embA	411C>G	Ser137Arg	3	G	G	G	G	G	G	G	G	G	G	G	G	G	-	G	G	-	-	G	G	G	G	G	G	G	G	G	G	G	G	G	G	G	G	-	G	G	G	G	G	G
142915	G	C	missense_variant	MODERATE	embA	242C>G	Thr81Ser	1	G	G	G	G	G	G	G	G	G	G	G	G	G	G	G	G	G	G	G	G	G	G	G	G	G	G	G	G	G	G	G	G	G	G	G	G	G	G	G	G	G
143526	C	T	intergenic_region	MODIFIER	embA-embC	143526C>T		15	C	C	C	C	C	C	C	C	C	C	C	C	C	C	C	C	C	C	C	C	C	C	C	C	C	C	C	C	C	C	C	C	C	C	C	C	C	C	C	C	C
143753	G	A	intergenic_region	MODIFIER	embA-embC	143753G>A		1	G	G	G	G	G	G	G	G	G	G	G	G	G	G	G	G	G	G	G	G	G	G	G	G	G	G	G	G	G	G	G	G	G	G	G	G	G	G	A	G	G
144213	G	A	missense_variant	MODERATE	embC	3115C>T	Arg1039Cys	2	G	G	G	G	G	G	G	G	G	G	G	G	G	G	G	G	G	G	G	G	A	G	G	G	A	G	G	G	G	G	G	G	G	G	G	G	G	G	G	G	G
146619	C	A	missense_variant	MODERATE	embC	709G>T	Asp237Tyr	1	C	C	C	C	C	C	C	C	C	C	C	C	C	C	C	C	C	C	C	C	C	C	C	C	C	C	C	C	C	C	C	C	C	C	C	C	C	C	C	C	C
146965	C	T	synonymous_variant	LOW	embC	363G>A	Val121Val	1	C	C	C	C	C	C	C	C	C	C	C	C	C	C	C	C	C	C	C	C	C	C	C	C	C	C	C	C	C	C	C	C	C	C	C	C	C	C	C	C	C
148625	G	A	missense_variant	MODERATE	ML0107	734C>T	Thr245Met	3	G	G	G	G	G	G	G	G	G	G	G	G	G	G	G	G	G	-	G	G	G	G	G	G	-	G	G	G	G	G	G	G	G	G	G	G	G	G	G	G	G
149772	G	A	synonymous_variant	LOW	ML0108	354C>T	Ile118Ile	4	G	G	G	G	G	G	G	G	G	G	G	G	G	G	G	G	G	G	G	G	G	G	G	G	G	G	G	G	G	G	G	G	A	G	G	G	G	G	G	G	G
151870	C	G	missense_variant	MODERATE	ML0110	80G>C	Gly27Ala	1	C	C	C	C	C	C	C	C	C	C	C	C	C	C	C	C	-	-	C	C	C	C	C	C	C	C	C	C	C	C	C	C	C	C	C	C	C	C	C	C	C
151958	G	A	intergenic_region	MODIFIER	ML0110-ML0111	151958G>A		1	G	G	G	G	G	G	G	G	G	G	G	G	G	G	G	G	G	G	G	G	G	G	G	G	G	G	G	G	G	G	G	G	G	G	G	G	G	G	G	G	G
152342	C	T	non_coding_transcript_exon_variant	MODIFIER	ML0111	30G>A		1	C	C	C	C	C	C	C	C	C	C	C	C	C	C	C	C	C	C	C	C	C	C	C	C	C	C	C	C	C	C	C	C	C	C	C	C	C	C	C	C	C
152684	T	C	intergenic_region	MODIFIER	ML0111-ML0112	152684T>C		1	T	T	T	T	T	T	T	T	T	T	T	T	T	T	T	T	T	T	T	T	T	T	T	T	T	T	T	T	T	T	T	T	T	T	T	T	T	T	T	T	T
152772	C	T	intergenic_region	MODIFIER	ML0111-ML0112	152772C>T		2	C	C	C	C	C	C	C	C	C	-	C	C	C	-	C	C	-	C	C	C	C	C	C	C	C	C	C	C	C	C	C	C	C	C	C	C	-	C	C	C	C
154593	C	T	missense_variant	MODERATE	ML0114	802G>A	Ala268Thr	1	C	C	C	C	C	C	C	C	C	C	C	C	C	C	C	C	C	C	C	C	C	C	C	-	C	C	C	C	C	C	C	C	C	C	C	-	C	C	C	C	C
156054	C	T	missense_variant	MODERATE	ML0116	1876G>A	Glu626Lys	1	C	C	C	C	C	C	C	C	C	C	C	C	C	-	C	C	C	C	C	C	C	C	C	C	C	C	C	C	C	C	C	C	C	C	C	C	C	C	C	C	C
156147	C	T	missense_variant	MODERATE	ML0116	1783G>A	Val595Ile	1	C	C	C	C	C	C	C	C	C	C	C	C	C	C	C	C	C	C	C	C	C	C	C	C	C	C	C	C	C	C	C	C	C	C	C	C	C	C	C	C	C
156556	G	A	synonymous_variant	LOW	ML0116	1374C>T	Ile458Ile	1	G	G	G	G	G	G	G	G	G	G	G	G	G	-	G	G	-	G	G	G	G	G	G	G	G	G	G	G	G	G	G	G	G	G	-	G	G	G	G	G	G
156641	A	G	missense_variant	MODERATE	ML0116	1289T>C	Ile430Thr	1	A	A	A	A	A	A	A	A	A	A	A	A	A	A	A	A	A	A	A	A	A	A	A	A	A	A	A	A	A	A	A	A	A	A	-	A	A	A	A	A	A
156948	C	T	missense_variant	MODERATE	ML0116	982G>A	Val328Ile	39	C	C	C	C	C	C	C	C	C	C	C	C	C	C	C	C	C	C	C	C	C	C	C	C	C	C	C	C	C	C	C	C	C	C	-	C	C	C	C	C	C
157019	C	A	missense_variant	MODERATE	ML0116	911G>T	Gly304Val	3	C	C	C	C	C	C	C	C	C	C	C	C	C	C	C	C	C	C	A	A	C	C	A	C	C	C	C	C	C	C	C	C	C	C	C	C	C	C	C	C	C
157111	G	C	missense_variant	MODERATE	ML0116	819C>G	His273Gln	2	G	G	G	G	G	G	G	G	G	G	G	G	G	-	G	G	G	G	G	G	G	G	G	G	G	G	G	G	G	G	G	G	G	G	G	G	G	G	G	G	G
157316	A	G	missense_variant	MODERATE	ML0116	614T>C	Val205Ala	15	A	A	A	A	A	A	A	A	A	A	A	A	A	A	A	A	A	A	A	A	A	A	A	A	A	A	A	A	A	A	A	A	A	A	A	A	A	A	A	A	A
157960	C	T	intergenic_region	MODIFIER	ML0116-ML0117	157960C>T		5	C	C	C	C	C	C	C	C	C	C	C	C	C	C	C	C	C	C	C	C	C	C	C	C	-	C	C	C	C	C	C	C	C	C	C	C	C	C	C	C	C
160033	C	T	stop_gained	HIGH	ML0118	227G>A	Trp76*	2	C	C	C	C	C	C	C	C	C	C	C	C	C	C	C	C	C	C	C	C	C	C	C	C	C	C	C	C	C	C	C	C	C	C	C	C	C	C	C	C	C
160576	A	G	synonymous_variant	LOW	lipE	1155T>C	Ser385Ser	2	A	A	A	A	A	A	A	A	A	A	A	G	A	A	G	A	A	A	A	A	A	A	A	A	A	A	A	A	A	A	A	A	A	A	A	A	A	A	A	A	A
160627	G	T	synonymous_variant	LOW	lipE	1104C>A	Ile368Ile	1	G	G	G	G	G	G	G	G	G	G	G	G	G	-	G	G	G	G	G	G	G	G	G	G	G	G	G	G	G	G	G	G	G	G	G	G	G	G	G	G	G
161167	G	A	synonymous_variant	LOW	lipE	564C>T	Ala188Ala	3	G	G	G	G	G	G	G	G	G	G	G	G	G	G	G	G	G	G	A	A	G	G	A	G	G	G	G	G	G	G	G	G	G	G	G	G	G	G	G	G	G
161398	C	T	synonymous_variant	LOW	lipE	333G>A	Glu111Glu	5	C	C	C	C	C	C	C	C	C	C	C	C	C	C	C	C	C	-	C	C	C	C	C	C	C	C	C	C	C	C	C	C	C	C	C	C	C	C	C	C	C
161749	C	T	missense_variant	MODERATE	echA1	829G>A	Gly277Arg	1	C	C	C	C	C	C	C	C	C	C	C	C	C	C	C	C	C	C	C	C	C	C	C	C	C	C	C	C	C	C	C	C	C	C	C	C	C	C	C	C	C
163172	C	T	intergenic_region	MODIFIER	echA1-ML0121	163172C>T		1	C	C	C	C	C	C	C	C	C	C	C	C	C	-	C	C	C	C	C	C	C	C	C	C	C	C	C	C	C	C	C	C	C	C	-	C	C	C	C	C	C
163217	A	T	intergenic_region	MODIFIER	echA1-ML0121	163217A>T		2	A	A	A	A	A	T	T	A	A	A	A	A	A	A	A	A	-	A	A	A	A	A	A	A	A	A	A	A	A	A	A	A	A	A	A	A	A	A	A	A	A
163218	A	T	intergenic_region	MODIFIER	echA1-ML0121	163218A>T		2	A	A	A	A	A	T	T	A	A	A	A	A	A	A	A	A	-	A	A	A	A	A	A	A	A	A	A	A	A	A	A	A	A	A	A	A	A	A	A	A	A
163219	A	T	intergenic_region	MODIFIER	echA1-ML0121	163219A>T		2	A	A	A	A	A	T	T	A	A	A	A	A	A	-	A	A	-	A	A	A	A	A	A	A	A	A	A	A	A	A	A	A	A	A	A	A	A	A	A	A	A
163438	C	T	intergenic_region	MODIFIER	echA1-ML0121	163438C>T		32	C	C	C	C	C	C	C	C	C	C	C	C	C	C	C	C	C	C	C	C	C	C	C	C	C	C	C	C	C	C	C	C	C	C	C	C	C	C	C	C	C
164164	G	A	non_coding_transcript_exon_variant	MODIFIER	hisC2	713C>T		8	G	G	G	G	G	G	G	G	G	G	G	G	G	G	G	G	G	G	G	G	G	G	G	G	G	G	G	G	G	G	G	G	A	G	G	G	G	G	G	G	G
164770	G	A	non_coding_transcript_exon_variant	MODIFIER	hisC2	107C>T		1	G	G	G	G	G	G	G	G	G	G	G	G	G	-	G	G	G	G	G	G	G	G	G	G	G	G	G	G	G	G	G	G	G	G	-	G	G	G	G	G	G
164792	C	T	non_coding_transcript_exon_variant	MODIFIER	hisC2	85G>A		2	C	C	C	C	C	C	C	C	C	C	C	C	C	C	C	C	C	C	C	C	C	C	C	C	C	C	C	C	C	C	C	C	C	C	C	C	C	C	C	C	C
165853	C	A	intergenic_region	MODIFIER	argU-ML0123	165853C>A		5	C	C	C	C	C	C	C	C	C	C	C	C	C	C	C	C	C	C	C	C	C	C	C	C	C	C	C	C	C	C	C	C	C	C	C	C	C	C	C	C	C
169215	C	G	intergenic_region	MODIFIER	ML0125-ML0126	169215C>G		1	C	C	C	C	C	C	C	C	C	C	C	C	C	-	C	C	C	-	C	C	C	C	C	C	C	C	C	C	C	C	C	C	C	C	C	C	C	C	C	C	C
169356	C	T	intergenic_region	MODIFIER	ML0125-ML0126	169356C>T		1	C	C	C	C	C	C	C	C	C	C	C	C	C	C	C	C	C	C	C	C	C	C	C	C	C	C	C	C	C	C	C	C	C	C	C	C	C	C	C	C	C
170504	G	C	intergenic_region	MODIFIER	ML0126-ML0127	170504G>C		2	G	G	G	G	G	G	G	G	G	G	G	G	G	G	G	G	-	G	G	G	G	G	G	G	G	G	G	C	G	G	G	G	G	C	G	G	G	G	G	G	G
171625	G	T	missense_variant	MODERATE	ML0128	10G>T	Asp4Tyr	1	G	G	G	G	G	G	G	-	-	-	-	-	-	-	-	G	-	G	-	-	-	-	-	-	-	G	G	G	G	G	G	G	-	G	-	-	-	-	G	-	-
175636	C	T	missense_variant	MODERATE	ML0131	196C>T	Pro66Ser	1	C	C	C	C	C	C	C	C	C	C	C	C	C	C	C	C	C	C	C	C	C	C	C	C	C	C	C	C	C	C	C	C	C	C	C	C	C	C	C	C	C
177117	G	A	intergenic_region	MODIFIER	ML0131-fadD29	177117G>A		1	G	G	G	G	G	G	G	G	G	G	G	G	G	G	G	G	G	G	G	G	G	G	G	G	G	G	G	G	G	G	G	G	G	G	G	G	G	G	G	G	G
177506	A	G	missense_variant	MODERATE	fadD29	337A>G	Ser113Gly	1	A	A	A	A	A	A	A	A	A	A	A	A	A	-	A	A	A	A	A	A	A	A	A	A	A	A	A	A	A	A	A	A	A	A	A	A	A	A	A	A	A
178960	C	T	synonymous_variant	LOW	fadD29	1791C>T	Cys597Cys	1	C	C	C	C	C	C	C	C	C	C	C	C	C	C	C	C	C	C	C	C	C	C	C	C	C	C	C	C	C	C	C	C	C	C	C	C	C	C	C	C	C
179289	C	A	synonymous_variant	LOW	ML0133	34C>A	Arg12Arg	1	C	C	C	C	C	C	C	C	C	C	C	C	C	C	C	C	C	C	C	C	C	C	C	C	C	C	C	C	C	C	C	C	C	C	C	C	C	C	C	C	C
179474	G	T	missense_variant	MODERATE	ML0133	219G>T	Leu73Phe	1	G	G	G	G	G	G	G	G	G	G	G	G	G	G	G	G	G	G	G	G	G	G	G	G	G	G	G	G	G	G	G	G	G	G	G	G	G	G	G	G	G
180750	G	A	missense_variant	MODERATE	fadD22	724G>A	Gly242Ser	12	G	G	G	G	G	G	G	G	G	G	G	G	G	G	G	G	G	G	G	G	G	G	G	G	G	G	G	G	G	G	G	G	G	G	G	G	G	G	G	G	G
181217	C	T	synonymous_variant	LOW	fadD22	1191C>T	Asn397Asn	1	C	C	C	C	C	C	C	C	C	C	C	C	C	C	C	C	C	C	C	C	C	C	C	C	C	C	C	C	C	C	C	C	C	C	C	C	C	C	C	C	C
181677	G	A	missense_variant	MODERATE	fadD22	1651G>A	Ala551Thr	1	G	G	G	G	G	G	G	G	G	G	G	G	G	G	G	G	G	G	G	G	G	G	G	G	G	G	G	G	G	G	G	G	G	G	G	G	G	G	G	G	G
182140	T	C	missense_variant	MODERATE	fadD22	2114T>C	Leu705Ser	1	T	T	T	T	T	T	T	T	T	T	T	T	T	T	T	T	T	T	T	T	T	T	T	T	T	T	T	T	T	T	T	T	T	T	T	T	T	T	T	T	T
183139	C	G	missense_variant	MODERATE	ML0135	967C>G	Gln323Glu	1	C	C	C	C	C	C	C	C	C	C	C	C	C	C	C	C	C	-	C	C	C	C	C	C	C	C	C	C	C	C	C	C	C	C	C	C	C	C	C	C	C
183422	C	T	missense_variant	MODERATE	ML0135	1250C>T	Pro417Leu	1	C	C	C	C	C	C	C	C	C	C	C	C	C	C	C	C	C	-	C	C	C	C	C	C	C	C	C	C	C	C	C	C	C	C	-	C	C	C	C	C	C
189355	G	C	synonymous_variant	LOW	mmpL7	2607C>G	Gly869Gly	1	G	G	G	G	G	G	G	G	G	G	G	G	G	G	G	G	-	G	G	G	G	G	G	G	G	G	G	G	G	G	G	G	G	G	G	G	G	G	G	G	G
189413	G	A	missense_variant	MODERATE	mmpL7	2549C>T	Ala850Val	1	G	G	G	G	G	G	G	G	G	G	G	G	G	G	G	G	-	G	G	G	G	G	G	G	-	G	G	G	G	G	G	G	G	G	G	-	G	G	A	G	G
190181	G	A	missense_variant	MODERATE	mmpL7	1781C>T	Ala594Val	1	G	G	G	G	G	G	G	G	G	G	G	G	G	G	G	G	G	G	G	G	G	G	G	G	G	G	G	G	G	G	G	G	G	G	G	G	G	G	G	G	G
191835	T	G	missense_variant	MODERATE	mmpL7	127A>C	Asn43His	1	T	T	T	T	T	T	T	T	T	T	T	T	T	T	T	T	T	T	T	T	T	T	T	T	T	T	T	T	T	T	T	T	T	T	T	T	T	T	T	T	T
191863	C	T	synonymous_variant	LOW	mmpL7	99G>A	Thr33Thr	1	C	C	C	C	C	C	C	C	C	C	C	C	C	C	C	C	C	C	C	C	C	C	C	C	C	C	C	C	C	C	C	C	C	C	C	C	C	C	C	C	C
192862	C	G	synonymous_variant	LOW	fadD28	891G>C	Leu297Leu	1	C	C	C	C	C	C	C	C	C	C	C	C	C	C	C	C	C	C	C	C	C	C	C	C	C	C	C	C	C	C	C	C	C	C	C	C	C	C	C	C	C
193848	C	T	intergenic_region	MODIFIER	fadD28-mas	193848C>T		40	C	C	C	C	C	C	C	C	C	C	C	C	C	C	C	C	C	C	C	C	C	C	C	C	C	C	C	C	C	C	C	C	C	C	C	C	C	C	C	C	C
193963	G	A	intergenic_region	MODIFIER	fadD28-mas	193963G>A		1	G	G	G	G	G	G	G	G	G	G	G	G	G	-	G	G	G	G	G	G	G	G	G	G	G	G	G	G	G	G	G	G	G	G	G	G	G	G	G	G	G
194328	C	T	synonymous_variant	LOW	mas	108C>T	Asn36Asn	1	C	C	C	C	C	C	C	C	C	C	C	C	C	C	C	C	C	C	C	C	C	C	C	C	C	C	C	C	C	C	C	C	C	C	C	C	C	C	C	C	C
195729	G	C	synonymous_variant	LOW	mas	1509G>C	Thr503Thr	1	G	G	G	G	-	G	G	G	G	G	G	G	G	-	G	G	G	G	G	G	G	G	G	G	G	G	G	G	G	G	G	G	G	G	-	-	G	G	G	G	G
196421	C	T	missense_variant	MODERATE	mas	2201C>T	Ser734Phe	1	C	C	C	C	C	C	C	C	C	C	C	C	C	C	C	C	C	C	C	C	C	C	C	C	C	C	C	C	C	C	C	C	C	C	C	C	C	C	C	C	C
197002	C	T	synonymous_variant	LOW	mas	2782C>T	Leu928Leu	1	C	C	C	C	C	C	C	C	C	C	C	C	C	C	C	C	C	-	C	C	C	C	C	C	C	C	C	C	C	C	C	C	C	C	C	C	C	C	C	C	C
198100	G	A	missense_variant	MODERATE	mas	3880G>A	Ala1294Thr	15	G	G	G	G	G	G	G	G	G	G	G	G	G	G	G	G	G	G	G	G	G	G	G	G	G	G	G	G	G	G	G	G	G	G	G	G	G	G	G	G	G
199244	C	A	missense_variant	MODERATE	mas	5024C>A	Thr1675Lys	1	C	C	C	C	C	C	C	C	C	C	C	C	C	-	C	C	C	C	C	C	C	C	C	C	C	C	C	C	C	C	C	C	C	C	C	C	C	C	C	C	C
199385	C	T	missense_variant	MODERATE	mas	5165C>T	Ala1722Val	1	C	C	C	C	C	C	C	C	C	C	C	C	C	-	C	C	C	C	C	C	C	C	C	C	C	C	C	C	C	C	C	C	C	C	C	C	C	C	C	C	C
200439	A	C	synonymous_variant	LOW	mas	6219A>C	Gly2073Gly	2	A	A	A	A	A	A	A	A	A	A	A	A	A	A	A	A	A	A	A	A	A	A	A	A	A	A	A	A	A	A	A	A	A	A	A	A	A	A	A	A	A
200961	C	T	non_coding_transcript_exon_variant	MODIFIER	ML0140	32C>T		11	C	C	C	C	C	C	C	C	C	C	C	C	C	C	C	C	C	C	C	C	C	C	C	C	C	C	C	C	C	C	C	C	C	C	C	C	C	C	C	C	C
201013	G	A	non_coding_transcript_exon_variant	MODIFIER	ML0140	84G>A		3	G	G	G	G	G	G	G	G	G	G	G	G	G	G	G	G	G	G	G	G	G	G	G	G	G	G	G	G	G	G	G	G	G	G	G	-	G	G	G	G	G
201294	A	T	non_coding_transcript_exon_variant	MODIFIER	ML0140	365A>T		1	A	A	A	A	A	A	A	A	A	A	A	A	A	A	A	A	A	A	A	A	A	A	A	A	A	A	A	A	A	A	A	A	A	A	A	A	A	A	A	A	A
201879	G	C	intergenic_region	MODIFIER	ML0140-ML0141	201879G>C		1	G	G	G	G	G	G	G	G	G	G	G	G	G	G	G	G	G	G	G	G	G	G	G	G	G	G	G	G	G	G	G	G	G	G	G	G	G	G	G	G	G
203057	G	A	intergenic_region	MODIFIER	ML0141-ML0142	203057G>A		1	G	G	G	G	G	G	G	G	G	G	G	G	G	G	G	G	G	G	G	G	G	G	G	G	G	G	G	G	G	G	G	G	G	G	G	G	G	G	G	G	G
208707	C	A	intergenic_region	MODIFIER	ML0146-ML0147	208707C>A		4	C	C	C	C	C	C	C	C	C	C	C	C	C	-	C	C	C	C	C	C	C	C	C	C	C	C	C	C	C	C	C	C	C	C	C	C	C	C	C	C	C
210429	C	T	non_coding_transcript_exon_variant	MODIFIER	ML0149	92C>T		1	C	C	C	C	C	C	C	C	C	C	C	C	C	C	C	C	C	C	C	C	C	C	C	C	C	C	C	C	C	C	C	T	C	C	C	C	C	C	C	C	C
210698	G	C	non_coding_transcript_exon_variant	MODIFIER	ML0149	361G>C		1	G	G	G	G	G	G	G	G	G	G	G	G	G	G	G	G	G	G	G	G	G	G	G	G	G	G	G	G	G	G	G	G	G	G	G	G	G	G	G	G	G
211064	C	T	intergenic_region	MODIFIER	ML0149-pgi	211064C>T		2	C	C	C	C	C	C	C	C	C	C	C	C	C	C	C	C	C	C	C	C	C	C	C	C	C	C	C	C	C	C	C	C	C	C	C	C	C	C	C	C	C
213347	C	T	missense_variant	MODERATE	ML0151	146G>A	Arg49Gln	1	C	C	C	C	C	C	C	C	C	C	C	C	C	C	C	C	C	C	C	C	C	C	C	C	C	C	C	C	C	C	C	C	C	C	C	C	C	C	C	C	C
213387	T	C	missense_variant	MODERATE	ML0151	106A>G	Ile36Val	1	T	T	T	T	T	T	T	T	T	T	T	T	T	T	T	T	T	T	T	T	T	T	T	T	T	T	T	T	T	T	T	T	T	T	T	T	T	T	T	T	T
213601	A	G	intergenic_region	MODIFIER	ML0151-ML0152	213601A>G		1	A	A	A	A	A	A	A	A	A	A	A	A	A	A	A	A	A	A	A	A	A	A	A	A	A	A	A	A	A	A	A	A	A	A	A	A	A	A	A	A	A
214937	G	T	missense_variant	MODERATE	uvrD	666G>T	Gln222His	11	G	G	G	G	G	G	G	G	G	G	G	G	G	-	G	G	G	G	G	G	G	G	G	G	-	G	G	G	G	G	G	G	G	G	G	-	G	-	G	G	G
215342	C	T	synonymous_variant	LOW	uvrD	1071C>T	Ala357Ala	8	C	C	C	C	C	C	C	C	C	C	C	C	C	C	C	C	C	C	C	C	C	C	C	C	C	C	C	C	C	C	C	C	T	C	C	C	C	C	C	C	C
215690	G	C	synonymous_variant	LOW	uvrD	1419G>C	Ala473Ala	1	G	G	G	G	C	G	G	G	G	G	G	G	G	G	G	G	G	G	G	G	G	G	G	G	G	G	G	G	G	G	G	G	G	G	G	G	G	G	G	G	G
216170	T	C	synonymous_variant	LOW	uvrD	1899T>C	Gly633Gly	4	T	T	T	T	T	T	T	T	T	T	T	T	T	T	T	T	T	T	T	T	T	T	T	T	T	T	T	T	T	T	T	T	T	T	T	T	T	T	T	T	T
216782	G	A	intergenic_region	MODIFIER	uvrD-ML0154	216782G>A		1	G	G	G	G	G	G	G	G	G	G	G	G	G	G	G	G	G	G	G	G	G	G	G	G	G	G	G	G	G	G	G	G	G	G	-	G	G	G	G	G	G
217051	G	T	intergenic_region	MODIFIER	uvrD-ML0154	217051G>T		1	G	G	G	G	G	G	G	G	G	G	G	G	G	G	G	G	G	G	G	G	G	G	G	G	G	G	G	G	T	G	G	G	G	G	G	G	G	G	G	G	G
217397	C	T	missense_variant	MODERATE	ML0154	765G>A	Met255Ile	1	C	C	C	C	C	C	C	C	C	C	C	C	C	C	C	C	C	C	C	C	C	C	C	C	-	C	C	C	C	C	C	C	C	C	C	C	C	C	C	C	C
217652	G	A	synonymous_variant	LOW	ML0154	510C>T	Pro170Pro	1	G	G	G	G	G	G	G	G	G	G	G	G	G	G	G	G	G	G	G	G	G	G	G	G	G	G	G	G	G	G	G	G	G	G	G	G	G	G	G	G	G
218555	C	T	missense_variant	MODERATE	sucC	98C>T	Thr33Ile	1	C	C	C	C	C	C	C	C	C	C	C	C	C	C	C	C	C	C	C	C	C	C	C	C	C	C	C	C	C	C	C	C	C	C	C	C	C	C	C	C	C
219331	A	C	missense_variant	MODERATE	sucC	874A>C	Ile292Leu	2	A	A	A	C	A	A	A	A	A	A	A	A	A	A	A	C	A	-	A	A	A	A	A	A	A	A	A	A	A	A	A	A	A	A	A	A	A	A	A	A	A
219873	A	G	missense_variant	MODERATE	sucD	215A>G	Asn72Ser	1	A	A	A	A	A	A	A	A	A	A	A	A	A	A	A	A	A	A	A	A	A	A	A	A	A	A	A	A	A	A	A	A	A	A	A	-	A	A	A	A	A
221662	C	A	missense_variant	MODERATE	ML0158	6C>A	His2Gln	2	C	C	C	A	C	C	C	C	C	C	C	C	C	C	C	A	C	C	C	C	C	C	C	C	C	C	C	C	C	C	C	C	C	C	C	C	C	C	C	C	C
222056	G	A	missense_variant	MODERATE	ML0158	400G>A	Ala134Thr	1	G	G	G	G	G	G	G	G	G	G	G	G	G	-	G	G	G	-	G	G	G	G	G	G	G	G	G	G	G	G	G	G	G	G	G	G	G	G	G	G	G
222501	G	A	missense_variant	MODERATE	ML0158	845G>A	Gly282Asp	2	G	G	G	G	-	G	G	G	G	G	G	G	G	-	G	G	G	-	G	G	G	G	G	G	-	G	G	G	G	G	G	G	G	G	G	-	G	G	G	G	G
223657	C	T	synonymous_variant	LOW	ML0159	1008C>T	Ser336Ser	2	C	C	C	C	C	C	C	C	C	C	C	C	C	C	C	C	C	C	C	C	C	C	C	C	-	C	C	C	C	C	C	C	C	C	C	-	C	C	C	C	C
224974	C	A	missense_variant	MODERATE	purH	359C>A	Thr120Lys	1	C	C	C	C	C	C	C	C	C	C	C	C	C	C	C	C	C	C	C	C	C	C	C	C	C	C	C	C	C	C	C	C	C	A	C	C	C	C	C	C	C
225249	G	A	missense_variant	MODERATE	purH	634G>A	Ala212Thr	1	G	G	G	G	G	G	G	G	G	G	G	G	G	G	G	G	-	G	G	G	G	G	G	G	-	G	G	G	G	G	G	G	G	G	G	-	G	G	G	G	G
225796	C	A	missense_variant	MODERATE	purH	1181C>A	Thr394Lys	2	C	C	C	C	C	C	C	C	C	C	C	C	C	-	C	C	C	C	C	C	C	C	C	-	C	C	C	C	C	C	C	C	C	C	C	-	C	C	C	C	C
226559	C	T	intergenic_region	MODIFIER	purH-ML0162	226559C>T		1	C	C	C	C	C	C	C	C	C	C	C	C	C	C	C	C	C	C	C	C	C	C	C	C	C	C	C	C	C	C	C	C	C	C	C	C	C	C	C	C	C
226896	T	G	intergenic_region	MODIFIER	purH-ML0162	226896T>G		1	T	T	T	T	T	T	T	T	T	T	T	T	T	T	T	T	T	-	T	T	T	T	T	T	T	T	T	T	T	T	T	T	T	T	T	T	T	T	T	T	T
227077	A	G	synonymous_variant	LOW	ML0162	210T>C	His70His	3	A	A	A	A	A	A	A	A	A	A	A	A	A	A	A	A	A	A	A	A	A	A	A	A	A	A	A	A	A	A	A	A	A	A	A	A	A	A	A	A	A
227221	C	T	missense_variant	MODERATE	ML0162	66G>A	Met22Ile	15	C	C	C	C	C	C	C	C	C	C	C	C	C	C	C	C	C	C	C	C	C	C	C	C	C	C	C	C	C	C	C	C	C	C	C	C	C	C	C	C	C
227730	G	A	intergenic_region	MODIFIER	ML0162-ML0163	227730G>A		1	G	G	G	G	G	G	G	G	G	G	G	G	G	G	G	G	G	-	G	G	G	G	G	G	G	G	G	G	G	G	G	G	G	G	G	G	G	G	G	G	G
227930	G	A	intergenic_region	MODIFIER	ML0162-ML0163	227930G>A		1	G	G	G	G	G	G	G	G	G	G	G	G	G	G	G	G	G	G	G	G	G	G	G	G	G	G	G	G	G	G	G	G	G	G	G	G	G	G	G	G	G
227998	C	T	intergenic_region	MODIFIER	ML0162-ML0163	227998C>T		1	C	C	C	C	C	C	C	C	C	C	C	C	C	C	C	C	C	C	C	C	C	C	C	C	C	C	C	C	C	C	C	C	C	C	C	C	C	C	C	C	C
228145	G	A	intergenic_region	MODIFIER	ML0162-ML0163	228145G>A		2	G	G	G	G	G	G	G	G	G	G	G	G	G	-	G	G	G	G	G	G	G	G	G	G	G	G	G	G	G	G	G	G	G	G	G	G	G	G	G	G	G
228261	C	T	intergenic_region	MODIFIER	ML0162-ML0163	228261C>T		3	C	C	C	C	C	C	C	C	C	C	C	C	C	C	C	C	C	C	C	C	C	C	C	C	C	C	C	C	C	C	C	C	C	C	C	C	C	C	C	C	C
228773	T	G	non_coding_transcript_exon_variant	MODIFIER	ML0163	113T>G		32	T	T	T	T	T	T	T	T	T	T	T	T	T	T	T	T	T	T	T	T	T	T	T	T	T	T	T	T	T	T	T	T	T	T	T	T	T	T	T	T	T
229634	G	A,C	non_coding_transcript_exon_variant;non_coding_transcript_exon_variant	MODIFIER;MODIFIER	fadE13	6G>A;6G>C	;	1,2	G	G	-	G	-	G	G	G	G	G	G	G	-	-	-	G	-	-	G	G	G	G	-	-	-	G	G	G	G	G	G	G	-	G	-	-	G	G	G	-	G
229635	G	A,C	non_coding_transcript_exon_variant;non_coding_transcript_exon_variant	MODIFIER;MODIFIER	fadE13	7G>A;7G>C	;	1,2	G	G	-	G	-	G	G	G	G	G	G	G	-	-	-	G	-	-	G	G	G	G	-	-	-	G	G	G	G	G	G	G	-	G	-	-	G	-	G	-	G
229637	G	C	non_coding_transcript_exon_variant	MODIFIER	fadE13	9G>C		9	G	G	-	G	-	G	G	G	G	-	G	G	G	-	-	G	-	G	G	G	G	G	-	-	-	G	G	G	G	G	G	G	-	G	-	-	G	G	G	-	G
229638	G	C	non_coding_transcript_exon_variant	MODIFIER	fadE13	10G>C		1	G	G	G	G	-	G	G	G	G	-	G	G	G	-	-	G	-	G	G	G	G	G	-	-	-	G	G	G	G	G	G	G	-	G	-	-	G	-	G	-	G
230575	G	T	non_coding_transcript_exon_variant	MODIFIER	accD2	30G>T		1	G	G	G	G	G	G	G	G	G	G	G	G	G	G	G	G	G	T	G	G	G	G	G	G	G	G	G	G	G	G	G	G	G	G	G	G	G	G	G	G	G
233200	C	G	non_coding_transcript_exon_variant	MODIFIER	accA2	1529C>G		1	C	C	C	C	C	C	C	C	C	C	C	C	C	C	C	C	C	C	C	C	C	C	C	C	-	C	C	C	C	C	C	C	C	C	C	C	C	C	C	C	C
233483	G	A	non_coding_transcript_exon_variant	MODIFIER	fadE12	35G>A		1	G	G	G	G	G	G	G	G	G	G	G	G	G	G	G	G	G	G	G	G	G	G	G	G	G	G	G	G	G	G	G	G	G	G	G	G	G	G	G	G	G
233893	G	A	non_coding_transcript_exon_variant	MODIFIER	fadE12	445G>A		1	G	G	G	G	G	G	G	G	G	G	G	G	G	G	G	G	G	G	G	G	G	G	G	G	G	G	G	G	G	G	G	G	G	G	G	G	G	G	G	G	G
235022	C	T	synonymous_variant	LOW	ML0169	91C>T	Leu31Leu	1	C	C	C	C	C	C	C	C	C	C	C	C	C	C	C	C	C	C	C	C	C	C	C	C	C	C	C	C	C	C	C	C	C	C	C	C	C	C	C	C	C
236382	G	T	intergenic_region	MODIFIER	ML0170-ML0171	236382G>T		1	G	G	G	G	G	G	G	G	G	G	G	G	G	G	G	G	G	G	G	G	G	G	G	G	G	G	G	G	G	G	G	G	G	G	G	G	G	G	G	G	G
236436	C	T	intergenic_region	MODIFIER	ML0170-ML0171	236436C>T		1	C	C	C	C	C	C	C	C	C	C	C	C	C	-	C	C	C	C	C	C	C	C	C	C	C	C	C	C	C	C	C	C	C	C	C	C	C	C	C	C	C
236447	C	T	intergenic_region	MODIFIER	ML0170-ML0171	236447C>T		1	C	C	C	C	C	C	C	C	C	C	C	C	C	C	C	C	C	C	C	C	C	C	C	C	C	C	C	C	C	C	C	C	C	C	C	C	C	C	C	C	C
237036	G	A	non_coding_transcript_exon_variant	MODIFIER	ML0171	423G>A		2	G	G	G	G	G	G	G	G	G	G	G	G	G	G	G	G	G	G	G	G	G	G	G	G	G	G	G	G	G	G	G	G	G	G	G	G	G	G	G	G	G
237902	G	T	non_coding_transcript_exon_variant	MODIFIER	ML0172	294G>T		1	G	G	G	G	G	G	G	G	G	G	G	G	G	G	G	G	G	G	G	G	G	G	G	G	G	G	G	G	G	G	G	T	G	G	G	G	G	G	G	G	G
239494	C	T	intergenic_region	MODIFIER	ML0172-rpmF	239494C>T		1	C	C	C	C	C	C	C	C	C	C	C	C	C	-	C	C	C	C	C	C	C	C	C	C	C	C	C	C	C	C	C	C	C	C	C	C	C	C	C	C	C
240490	C	T	intergenic_region	MODIFIER	rpmF-ML0174	240490C>T		13	C	C	C	C	C	C	C	C	C	C	C	C	C	C	C	C	C	C	C	C	C	C	C	C	C	C	C	C	C	C	C	C	C	C	C	C	C	C	C	C	C
241890	C	T	missense_variant	MODERATE	ML0175	674C>T	Ala225Val	1	C	C	C	C	C	C	C	C	C	C	C	C	C	-	C	C	C	-	C	C	C	C	C	C	-	C	C	C	C	C	C	C	C	C	C	C	C	C	C	C	C
242035	G	A	synonymous_variant	LOW	ML0175	819G>A	Ala273Ala	1	G	G	G	G	G	G	G	G	G	G	G	G	G	G	G	G	G	G	G	G	G	G	G	G	G	G	G	G	G	G	G	G	G	G	G	G	G	G	G	G	G
242535	G	T	missense_variant	MODERATE	ML0175	1319G>T	Gly440Val	1	G	G	G	G	G	G	G	G	G	G	G	G	G	G	G	G	G	G	G	G	G	G	G	G	G	G	G	G	G	G	G	G	G	G	-	G	G	G	G	G	G
243814	C	T	missense_variant	MODERATE	ML0176	761C>T	Ala254Val	15	C	C	C	C	C	C	C	C	C	C	C	C	C	C	C	C	C	-	C	C	C	C	C	C	C	C	C	C	C	C	C	C	C	C	C	C	C	C	C	C	C
245137	T	C	missense_variant	MODERATE	mscL	115A>G	Ile39Val	1	T	T	T	T	T	T	T	T	T	T	T	T	T	T	T	T	T	T	T	T	T	T	T	T	T	T	T	T	T	T	T	T	T	T	T	T	T	T	T	T	T
245677	C	T	non_coding_transcript_exon_variant	MODIFIER	ML0179	307G>A		2	C	C	C	C	C	C	C	C	C	C	C	C	C	C	C	C	C	C	C	C	C	C	C	C	C	C	C	C	C	C	C	C	C	C	C	C	C	C	C	C	C
246415	G	T	intergenic_region	MODIFIER	ML0180-ML0181	246415G>T		5	G	G	G	G	G	G	G	G	G	G	G	G	G	G	G	G	G	G	G	G	G	G	G	G	G	G	G	G	G	G	G	G	G	G	G	G	G	G	G	G	G
248743	C	T	synonymous_variant	LOW	moeA	642C>T	Asp214Asp	1	C	C	C	C	C	C	C	C	C	C	C	C	C	C	C	C	C	-	C	C	C	C	C	C	C	C	C	C	C	C	C	C	C	C	C	C	C	C	C	C	C
249655	C	T	synonymous_variant	LOW	rimJ	249C>T	Arg83Arg	1	C	C	C	C	C	C	C	C	C	C	C	C	C	C	C	C	C	-	C	C	C	C	C	C	C	C	C	C	C	C	C	C	C	C	C	C	C	C	C	C	C
250350	G	A	missense_variant	MODERATE	ML0185	130G>A	Val44Met	1	G	G	G	G	G	G	G	G	G	G	G	G	G	G	G	G	G	G	G	G	G	G	G	G	G	G	G	G	G	G	G	G	G	G	G	G	G	G	G	G	G
250837	C	T	missense_variant	MODERATE	ML0185	617C>T	Thr206Ile	1	C	C	C	C	C	C	C	C	C	C	C	C	C	C	C	C	C	C	C	C	C	C	C	C	C	C	C	C	C	C	C	C	C	C	C	C	C	C	C	C	C
252460	G	A	intergenic_region	MODIFIER	ML0186-ML0187	252460G>A		1	G	G	G	G	G	G	G	G	G	G	G	G	G	G	G	G	G	G	G	G	G	G	G	G	G	G	G	G	G	G	G	G	G	G	G	G	G	G	G	G	G
252571	A	G	intergenic_region	MODIFIER	ML0186-ML0187	252571A>G		1	A	A	A	A	A	A	A	A	A	A	A	A	A	A	A	A	A	A	A	A	A	A	A	A	A	A	A	A	A	A	A	A	A	A	-	A	A	A	A	A	A
253200	C	T	synonymous_variant	LOW	ML0187	543C>T	Val181Val	1	C	C	C	C	C	C	C	C	C	C	C	C	C	C	C	C	C	C	C	C	C	C	C	C	C	C	C	C	C	C	C	C	C	C	C	C	C	C	C	C	C
253483	G	C	missense_variant	MODERATE	ML0187	826G>C	Ala276Pro	1	G	G	G	G	G	G	G	G	G	G	G	G	G	G	G	G	G	-	G	G	G	G	G	G	-	G	G	G	G	G	G	G	G	G	G	G	G	G	G	G	G
253623	C	T	synonymous_variant	LOW	ML0187	966C>T	Val322Val	8	C	C	C	C	C	C	C	C	C	C	C	C	C	C	C	C	C	-	C	C	C	C	C	C	C	C	C	C	C	C	C	C	C	C	C	C	C	C	C	C	C
254429	G	C	non_coding_transcript_exon_variant	MODIFIER	ML0189	33G>C		13	G	G	G	G	G	G	G	G	G	G	G	G	G	G	G	G	G	-	G	G	G	G	G	G	G	G	G	G	G	G	G	G	G	G	G	G	G	G	G	G	G
254545	A	G	non_coding_transcript_exon_variant	MODIFIER	ML0189	149A>G		1	A	A	A	A	A	A	A	A	A	A	A	A	A	A	A	A	A	A	A	A	A	A	A	A	A	A	A	A	A	A	A	A	A	A	A	A	A	A	A	A	A
255186	T	G	missense_variant	MODERATE	ML0190	557A>C	Lys186Thr	1	T	T	T	T	T	T	T	T	T	T	T	T	T	G	T	T	T	T	T	T	T	T	T	T	T	T	T	T	T	T	T	T	T	T	T	T	T	T	T	T	T
256688	C	T	non_coding_transcript_exon_variant	MODIFIER	arcA	810C>T		1	C	C	C	C	C	C	C	C	C	C	C	C	C	C	C	C	C	C	C	C	C	C	C	C	C	C	C	C	C	C	C	C	C	C	C	C	C	C	C	C	C
256915	G	C	intergenic_region	MODIFIER	arcA-ML0192	256915G>C		2	G	G	G	C	G	G	G	G	G	G	G	G	G	G	G	C	G	G	G	G	G	G	G	G	G	G	G	G	G	G	G	G	G	G	G	G	G	G	G	G	G
257492	C	A	missense_variant	MODERATE	ML0192	1076G>T	Cys359Phe	1	C	C	C	C	C	C	C	C	C	C	C	C	C	-	C	C	C	C	C	C	C	C	C	C	C	C	C	C	C	C	C	C	C	C	C	C	C	C	C	C	C
258100	G	A	synonymous_variant	LOW	ML0192	468C>T	Phe156Phe	4	G	G	G	G	G	G	G	G	G	G	G	G	G	G	G	G	G	G	G	G	G	G	G	G	-	G	G	G	G	G	G	G	G	G	G	G	G	G	G	G	G
258583	C	T	intergenic_region	MODIFIER	ML0192-ML0193	258583C>T		1	C	C	C	C	C	C	C	C	T	C	C	C	C	-	C	C	C	C	C	C	C	C	C	C	C	C	C	C	C	C	C	C	C	C	C	C	C	C	C	C	C
261744	C	T	non_coding_transcript_exon_variant	MODIFIER	ML0195	577G>A		1	C	C	C	C	C	C	C	C	C	C	C	C	C	C	C	C	C	C	C	C	C	C	C	C	C	C	C	C	C	C	C	C	C	C	C	C	C	C	C	C	C
262178	G	A	non_coding_transcript_exon_variant	MODIFIER	ML0195	143C>T		1	G	G	G	G	G	G	G	G	G	G	G	G	G	G	G	G	G	G	G	G	G	G	G	G	G	G	G	G	G	G	G	G	G	G	G	G	G	G	G	G	G
263398	G	A	non_coding_transcript_exon_variant	MODIFIER	ML0197	1163C>T		1	G	G	G	G	G	G	G	G	G	G	G	G	G	G	G	G	-	G	G	G	G	G	G	G	G	G	G	G	G	G	G	G	G	G	G	G	G	G	G	G	G
263815	C	T	non_coding_transcript_exon_variant	MODIFIER	ML0197	746G>A		1	C	C	C	C	C	C	C	C	C	C	C	C	C	C	C	C	C	C	C	C	C	C	C	C	-	C	C	C	C	C	C	C	C	C	C	C	C	C	C	C	C
263836	G	T	non_coding_transcript_exon_variant	MODIFIER	ML0197	725C>A		1	G	G	G	G	G	G	G	G	G	G	G	G	G	G	G	G	G	G	G	G	G	G	G	G	-	G	G	G	G	G	G	G	G	G	G	G	G	G	G	G	G
264155	C	T	non_coding_transcript_exon_variant	MODIFIER	ML0197	406G>A		2	C	C	C	C	C	C	C	C	C	C	C	C	C	C	C	C	C	C	C	C	C	C	C	C	C	C	C	C	C	C	C	C	C	C	-	C	C	C	C	C	C
264501	A	C	non_coding_transcript_exon_variant	MODIFIER	ML0197	60T>G		275	A	C	C	C	C	C	C	A	A	C	C	C	C	-	C	C	C	C	C	C	C	C	C	C	C	C	C	C	C	C	C	C	C	C	C	-	C	C	C	C	C
264623	G	A	intergenic_region	MODIFIER	ML0197-cspA	264623G>A		64	G	G	G	G	G	G	G	G	G	G	G	G	G	G	G	G	G	G	G	G	G	G	G	G	G	G	G	G	G	G	G	G	G	G	G	G	G	G	G	G	G
266161	C	T	synonymous_variant	LOW	topA	129C>T	Ser43Ser	1	C	C	C	C	C	C	C	C	C	C	C	C	C	C	C	C	-	C	C	C	C	C	C	C	C	C	C	C	C	C	C	C	C	C	C	C	C	C	C	C	C
267448	C	T	synonymous_variant	LOW	topA	1416C>T	Thr472Thr	1	C	C	C	C	-	C	C	C	C	C	C	C	C	C	C	C	-	C	C	C	C	C	C	C	C	C	C	C	C	C	C	C	C	C	C	C	C	C	C	C	C
268036	G	A	synonymous_variant	LOW	topA	2004G>A	Leu668Leu	1	G	G	G	G	G	G	G	G	G	G	G	G	G	G	G	G	G	G	G	G	G	G	G	G	G	G	G	G	G	G	G	G	G	G	G	G	G	G	G	G	G
268619	A	G	missense_variant	MODERATE	topA	2587A>G	Thr863Ala	1	A	A	A	A	A	A	A	A	A	A	A	A	A	A	A	A	A	A	A	A	A	A	A	A	A	A	A	A	A	A	A	A	A	A	A	A	A	A	A	A	A
269403	C	A	synonymous_variant	LOW	ML0201	1047G>T	Leu349Leu	1	C	C	C	C	C	C	C	C	C	C	C	C	C	-	C	C	C	C	C	C	C	C	C	C	C	C	C	C	C	C	C	C	C	C	C	C	C	C	C	C	C
270296	G	T	missense_variant	MODERATE	ML0201	154C>A	Pro52Thr	23	G	G	G	G	G	G	G	G	G	G	G	G	G	-	G	G	G	G	G	G	G	G	G	G	G	T	G	G	T	G	T	G	T	G	G	T	G	G	G	T	T
270682	T	C	synonymous_variant	LOW	ML0202	78T>C	Arg26Arg	6	T	T	T	T	T	T	T	T	T	T	T	T	T	-	T	T	T	T	T	T	T	T	T	T	T	T	T	T	T	T	T	T	T	T	T	T	T	T	T	T	T
271305	G	A	missense_variant	MODERATE	ML0202	701G>A	Arg234Gln	2	G	G	G	G	-	G	G	G	G	G	G	G	G	G	G	G	G	-	G	G	G	G	G	G	-	G	G	G	G	G	G	G	G	G	G	-	G	G	G	G	G
272679	C	A	intergenic_region	MODIFIER	thrU-ML0203	272679C>A		5	C	C	C	C	C	C	C	C	C	C	C	C	C	C	C	C	C	C	C	C	C	C	C	C	C	C	C	C	C	C	C	C	C	C	C	C	C	C	C	C	C
273014	C	G	intergenic_region	MODIFIER	thrU-ML0203	273014C>G		1	C	C	C	C	C	C	C	C	C	C	C	C	C	C	C	C	C	C	C	C	C	C	C	C	C	C	C	C	C	C	C	C	C	C	C	C	C	C	C	C	C
274727	G	A	synonymous_variant	LOW	ML0203	273C>T	Ile91Ile	1	G	G	G	G	G	G	G	G	G	G	G	G	G	-	G	G	G	-	G	G	G	G	G	-	G	G	G	G	G	G	G	G	G	G	G	G	G	G	G	G	G
274736	C	T	synonymous_variant	LOW	ML0203	264G>A	Val88Val	1	C	C	C	C	C	C	C	C	C	C	C	C	C	-	C	C	C	-	C	C	C	C	C	C	C	C	C	C	C	C	C	C	C	C	C	C	C	C	C	C	C
276794	G	A	synonymous_variant	LOW	ML0205	984C>T	Val328Val	1	G	G	G	G	G	G	G	G	G	G	G	G	G	G	G	G	G	G	G	G	G	G	G	G	G	G	G	G	G	G	G	G	G	G	G	G	G	G	G	G	G
277449	G	A	missense_variant	MODERATE	ML0205	329C>T	Ala110Val	13	G	G	G	G	G	G	G	G	G	G	G	G	G	G	G	G	G	G	G	G	G	G	G	G	G	G	G	G	G	G	G	G	G	G	G	G	G	G	G	G	G
277797	C	T	intergenic_region	MODIFIER	ML0205-ML0206	277797C>T		1	C	C	C	C	C	C	C	C	C	C	C	C	C	C	C	C	C	C	C	C	C	C	C	C	C	C	C	C	C	C	C	C	C	C	C	C	C	C	C	C	C
278610	T	C	non_coding_transcript_exon_variant	MODIFIER	ML0206	667T>C		1	T	T	T	T	T	T	T	T	T	T	T	T	T	T	T	T	T	T	T	T	T	T	T	T	T	T	T	T	T	T	T	T	T	T	T	T	T	T	T	T	T
278888	T	A	non_coding_transcript_exon_variant	MODIFIER	ML0206	945T>A		1	T	T	T	T	T	T	T	T	T	T	T	T	T	T	T	T	T	-	T	T	T	T	T	T	T	T	T	T	T	T	T	T	T	T	T	T	T	T	T	T	T
283276	G	A	missense_variant	MODERATE	ML0211	1120G>A	Ala374Thr	1	G	G	G	G	-	G	G	G	G	G	G	G	G	-	-	G	-	G	G	G	G	G	G	-	G	G	G	G	G	G	G	G	G	G	-	G	G	G	G	G	G
283797	A	G	non_coding_transcript_exon_variant	MODIFIER	ML0212	259A>G		1	A	A	A	A	A	A	A	A	A	A	A	A	A	A	A	A	A	A	A	A	A	A	A	A	A	A	A	A	A	A	A	A	A	A	A	A	A	A	A	A	A
284255	G	A	non_coding_transcript_exon_variant	MODIFIER	ML0212	717G>A		1	G	G	G	G	G	G	G	G	G	G	G	G	G	G	G	G	G	G	G	G	G	G	G	G	G	G	G	G	G	G	G	G	G	G	G	G	G	G	G	G	G
285805	G	A	synonymous_variant	LOW	hpt	222G>A	Val74Val	5	G	G	G	G	G	G	G	G	G	G	G	G	G	G	G	G	G	G	G	G	G	G	G	-	G	G	G	G	G	G	G	G	G	G	G	-	G	G	G	G	G
286105	C	T	synonymous_variant	LOW	hpt	522C>T	Ile174Ile	1	C	C	C	C	C	C	C	C	C	C	C	C	C	C	C	C	C	C	C	C	C	C	C	C	C	C	C	C	C	C	C	C	C	C	-	C	C	C	C	C	C
286139	G	C	missense_variant	MODERATE	hpt	556G>C	Val186Leu	1	G	G	G	G	G	G	G	G	G	G	G	G	G	G	G	G	G	G	G	G	G	G	G	G	G	G	G	G	G	G	G	G	G	G	G	G	G	G	G	G	G
286608	C	T	non_coding_transcript_exon_variant	MODIFIER	ML0215	67G>A		1	C	C	C	C	C	C	C	C	C	C	C	C	C	C	C	C	C	C	C	C	C	C	C	C	C	C	C	C	C	C	C	C	C	C	C	C	C	C	C	C	C
287124	G	A	non_coding_transcript_exon_variant	MODIFIER	ML0216	179C>T		1	G	G	G	G	G	G	G	G	G	G	A	G	G	G	G	G	G	G	G	G	G	G	G	G	G	G	G	G	G	G	G	G	G	G	G	G	G	G	G	G	G
287592	G	C	intergenic_region	MODIFIER	ML0216-ML0217	287592G>C		1	G	G	G	G	G	G	G	G	G	G	G	G	G	G	G	G	G	G	G	G	G	G	G	G	G	G	G	G	G	G	G	G	G	G	G	G	G	G	G	G	G
287929	C	T	intergenic_region	MODIFIER	ML0216-ML0217	287929C>T		1	C	C	C	C	C	C	C	C	C	C	C	C	C	C	C	C	C	C	C	C	C	C	C	C	C	C	C	C	C	C	C	C	C	C	C	C	C	C	C	C	C
288729	C	T	synonymous_variant	LOW	ML0217	52C>T	Leu18Leu	1	C	C	C	C	C	C	C	C	C	C	C	C	C	C	C	C	C	C	C	C	C	C	C	C	C	C	C	C	C	C	C	C	C	C	C	C	C	C	C	C	C
289455	G	A	intergenic_region	MODIFIER	ML0217-ML0218	289455G>A		1	G	G	G	G	G	G	G	G	G	G	G	G	G	-	G	G	G	A	G	G	G	G	G	G	G	G	G	G	G	G	G	G	G	G	G	G	G	G	G	G	G
289884	G	C	missense_variant	MODERATE	ML0218	332C>G	Thr111Ser	1	G	G	G	G	G	G	G	G	G	G	G	G	G	G	G	G	G	G	G	G	G	G	G	G	G	G	G	G	G	G	G	G	G	G	G	G	G	G	G	G	G
290076	C	T	missense_variant	MODERATE	ML0218	140G>A	Gly47Glu	1	C	C	C	C	C	C	C	C	C	C	C	C	C	C	C	C	C	C	C	C	C	C	C	C	C	C	C	C	C	C	C	C	C	C	C	C	C	C	C	C	C
290138	G	A	synonymous_variant	LOW	ML0218	78C>T	Gly26Gly	1	G	G	G	G	G	G	G	G	G	G	G	G	G	-	G	G	G	G	G	G	G	G	G	G	G	G	G	G	G	G	G	G	G	G	G	-	G	G	G	G	G
293012	C	T	non_coding_transcript_exon_variant	MODIFIER	ML0221	342G>A		13	C	C	C	C	C	C	C	C	C	C	C	C	C	-	C	C	C	C	C	C	C	C	C	C	C	C	C	C	C	C	C	C	C	C	C	C	C	C	C	C	C
295941	C	T	missense_variant	MODERATE	ftsH	2249C>T	Pro750Leu	1	C	C	C	C	-	C	C	C	C	C	C	C	C	C	C	C	C	-	C	C	C	C	C	C	C	C	C	C	C	C	C	C	C	C	C	C	C	C	C	C	C
296852	A	G	missense_variant	MODERATE	folP	157A>G	Thr53Ala	1	A	A	A	A	A	A	A	A	A	A	A	A	A	A	A	A	A	-	A	A	A	A	A	A	A	A	A	A	A	A	A	A	A	A	A	A	A	A	A	A	A
296853	C	G,T	missense_variant;missense_variant	MODERATE;MODERATE	folP	158C>G;158C>T	Thr53Ser;Thr53Ile	3,4	C	C	C	C	C	C	C	C	C	C	C	C	C	-	C	C	C	-	C	C	C	C	C	C	C	C	T	C	C	C	C	C	C	C	C	C	C	C	C	C	C
296854	C	A	synonymous_variant	LOW	folP	159C>A	Thr53Thr	3	C	C	C	C	C	C	C	C	C	C	C	C	C	-	C	C	C	-	C	C	C	C	C	C	C	C	C	C	C	C	C	C	C	C	-	C	C	C	C	C	C
296859	C	G,T	missense_variant;missense_variant	MODERATE;MODERATE	folP	164C>G;164C>T	Pro55Arg;Pro55Leu	8,7	C	C	C	C	C	C	C	C	C	C	C	C	C	C	C	C	C	-	C	C	C	C	C	C	C	C	C	C	C	C	C	C	C	C	-	C	C	C	C	C	C
297116	T	C	missense_variant	MODERATE	folP	421T>C	Tyr141His	1	T	T	T	T	T	T	T	T	T	T	T	T	T	T	T	T	T	-	T	T	T	T	T	T	T	T	T	T	T	T	T	T	T	T	T	T	T	T	T	T	T
297128	A	C	missense_variant	MODERATE	folP	433A>C	Asn145His	2	A	A	A	A	A	A	A	A	A	A	A	A	A	A	A	A	A	-	A	A	A	A	A	A	A	A	A	A	A	A	A	A	A	A	A	A	A	A	A	A	A
298572	A	G	synonymous_variant	LOW	ML0227	57A>G	Val19Val	258	A	A	A	A	A	A	A	A	A	A	A	A	A	-	A	A	G	-	A	A	A	A	A	A	A	G	G	G	G	G	G	G	G	G	G	G	G	G	G	G	G
302347	C	A	synonymous_variant	LOW	panC	885C>A	Gly295Gly	12	C	C	C	C	C	C	C	C	C	C	C	C	C	C	C	C	C	C	C	C	C	C	C	C	C	C	C	C	C	C	C	C	C	C	C	C	C	C	C	C	C
303801	A	G	missense_variant	MODERATE	lysS	62A>G	Asp21Gly	1	A	A	A	A	A	A	A	A	A	A	A	A	A	A	A	A	A	A	A	A	A	A	A	A	A	A	A	A	A	A	A	A	A	A	A	A	A	A	A	A	G
304830	A	G	missense_variant	MODERATE	lysS	1091A>G	Asp364Gly	1	A	A	A	A	A	A	A	A	A	A	A	A	A	A	A	A	A	A	A	A	A	A	A	A	A	A	A	A	A	A	A	A	A	A	A	A	A	A	A	A	A
305310	G	A	intergenic_region	MODIFIER	lysS-lsr2	305310G>A		3	G	G	G	G	G	G	G	G	G	G	G	G	G	G	G	G	G	G	G	G	G	G	G	G	G	G	G	G	G	G	G	G	G	G	G	G	G	G	G	G	G
305585	G	A	missense_variant	MODERATE	lsr2	218G>A	Gly73Glu	10	G	G	G	G	-	G	G	G	G	G	G	G	G	G	G	G	G	G	G	G	G	G	G	G	G	G	G	G	G	G	G	G	G	G	G	G	G	G	G	G	G
305586	G	A	synonymous_variant	LOW	lsr2	219G>A	Gly73Gly	1	G	G	G	G	-	G	G	G	G	G	G	G	G	G	G	G	G	G	G	G	G	G	G	G	G	G	G	G	G	G	G	G	G	G	G	G	G	G	G	G	G
305588	C	A	missense_variant	MODERATE	lsr2	221C>A	Ala74Glu	3	C	C	C	C	-	C	C	C	C	C	C	C	C	C	C	C	C	C	C	C	C	C	C	C	C	C	C	C	C	C	C	C	C	C	C	C	C	C	C	C	C
305597	G	C	missense_variant	MODERATE	lsr2	230G>C	Arg77Pro	65	G	G	G	G	G	G	G	G	G	G	G	G	G	G	G	G	G	G	G	G	G	G	G	G	G	G	G	G	G	G	G	G	G	G	G	G	G	G	G	G	G
305609	C	T	missense_variant	MODERATE	lsr2	242C>T	Ala81Val	2	C	C	C	C	C	C	C	C	C	C	C	C	C	C	C	C	C	C	C	C	C	C	C	C	C	C	C	C	C	C	C	C	C	C	C	C	C	-	C	C	C
305654	C	T	missense_variant	MODERATE	lsr2	287C>T	Thr96Ile	1	C	C	C	C	C	C	C	C	C	C	C	C	C	C	C	C	C	C	C	C	C	C	C	C	C	C	C	C	C	C	C	C	C	C	C	-	C	-	C	C	C
305992	G	A	intergenic_region	MODIFIER	lsr2-clpC	305992G>A		1	G	G	G	G	G	G	G	G	G	G	G	G	G	G	G	G	G	G	G	G	G	G	G	G	G	G	G	G	G	G	G	G	G	G	G	G	G	G	G	G	G
306118	A	G	missense_variant	MODERATE	clpC	116A>G	His39Arg	1	A	A	A	A	A	A	A	A	A	A	A	A	A	A	A	A	A	A	A	A	A	A	A	A	A	A	A	A	A	A	A	A	A	A	A	A	A	A	A	A	A
306119	C	G	missense_variant	MODERATE	clpC	117C>G	His39Gln	1	C	C	C	C	C	C	C	C	C	C	C	C	C	C	C	C	C	C	C	C	C	C	C	C	C	C	C	C	C	C	C	C	C	C	C	C	C	C	C	C	C
306122	A	G	synonymous_variant	LOW	clpC	120A>G	Glu40Glu	1	A	A	A	A	A	A	A	A	A	A	A	A	A	A	A	A	A	A	A	A	A	A	A	A	A	A	A	A	A	A	A	A	A	A	A	A	A	A	A	A	A
306125	C	A	synonymous_variant	LOW	clpC	123C>A	Gly41Gly	1	C	C	C	C	C	C	C	C	C	C	C	C	C	C	C	C	C	C	C	C	C	C	C	C	C	C	C	C	C	C	C	C	C	C	C	C	C	C	C	C	C
306128	A	G	synonymous_variant	LOW	clpC	126A>G	Glu42Glu	1	A	A	A	A	A	A	A	A	A	A	A	A	A	A	A	A	A	A	A	A	A	A	A	A	A	A	A	A	A	A	A	A	A	A	A	A	A	A	A	A	A
307377	G	A	missense_variant	MODERATE	clpC	1375G>A	Ala459Thr	1	G	G	G	G	G	G	G	G	G	G	G	G	G	G	G	G	G	G	G	G	G	G	G	G	G	G	G	G	G	G	G	G	G	G	G	G	G	G	G	G	G
307597	T	G	missense_variant	MODERATE	clpC	1595T>G	Ile532Ser	1	T	T	T	T	T	T	T	T	T	T	T	T	T	T	T	T	T	T	T	T	T	T	T	T	-	T	T	T	T	T	T	T	T	T	T	T	T	-	T	T	T
308921	T	C	intergenic_region	MODIFIER	clpC-pabB	308921T>C		1	T	T	T	T	T	T	T	T	T	T	T	T	T	T	T	T	T	-	T	T	T	T	T	T	T	T	T	T	T	T	T	T	T	T	T	T	T	T	T	T	T
308947	G	A	intergenic_region	MODIFIER	clpC-pabB	308947G>A		3	G	G	G	G	G	G	G	G	G	G	G	G	G	G	G	G	G	-	G	G	G	G	G	G	G	G	G	G	G	G	G	G	G	G	G	G	G	G	G	G	G
309516	A	C	intergenic_region	MODIFIER	clpC-pabB	309516A>C		12	A	A	A	A	A	A	A	A	A	A	A	A	A	A	A	A	-	A	A	A	A	A	A	A	A	A	A	A	A	A	A	A	A	A	A	A	A	A	A	A	A
310063	C	T	synonymous_variant	LOW	pabB	837G>A	Thr279Thr	2	C	C	C	C	C	C	C	C	C	C	C	C	C	C	C	C	-	C	C	C	C	C	C	C	C	C	C	C	C	C	C	C	C	C	-	C	C	C	C	C	C
310895	C	T	missense_variant	MODERATE	pabB	5G>A	Arg2Gln	1	C	C	C	C	C	C	C	C	C	C	C	C	C	C	C	C	C	C	C	C	C	C	C	C	C	C	C	C	C	C	C	C	C	C	C	C	C	C	C	C	C
310911	G	A	non_coding_transcript_exon_variant	MODIFIER	ML0237	12G>A		8	G	G	G	G	G	G	G	G	G	G	G	G	G	G	G	G	G	G	G	G	G	G	G	G	G	G	A	G	G	G	G	G	G	G	G	G	G	G	G	G	G
311794	C	A	intergenic_region	MODIFIER	ML0237-metS	311794C>A		1	C	C	C	C	C	C	C	C	C	C	C	C	C	C	C	C	C	C	C	C	C	C	C	C	C	C	C	C	C	C	C	C	C	C	C	C	C	C	C	C	C
312044	C	T	intergenic_region	MODIFIER	ML0237-metS	312044C>T		1	C	C	C	C	-	-	C	C	-	-	-	-	-	-	T	C	C	-	C	-	-	C	-	-	-	C	C	C	C	C	-	C	-	-	-	-	C	-	C	-	C
312049	C	T	intergenic_region	MODIFIER	ML0237-metS	312049C>T		2	C	-	C	C	-	-	C	C	-	C	-	-	C	-	C	C	C	-	C	C	C	C	-	C	-	C	C	C	C	C	C	C	-	-	-	-	-	-	C	-	C
313361	A	G	missense_variant	MODERATE	metS	461T>C	Leu154Pro	258	A	A	A	A	A	A	A	A	A	A	A	A	A	A	A	A	A	A	A	A	A	A	A	A	A	G	G	G	G	G	G	G	G	G	G	G	G	G	G	G	G
314458	G	A	synonymous_variant	LOW	ML0239	549G>A	Val183Val	1	G	G	G	G	G	G	G	G	G	G	G	G	G	-	G	G	G	G	G	G	G	G	G	G	G	G	G	G	G	G	G	G	G	G	G	G	G	G	G	G	G
314725	C	T	intergenic_region	MODIFIER	ML0239-ML0240	314725C>T		1	C	C	C	C	C	C	C	C	C	C	C	C	C	C	C	C	C	C	C	C	C	C	C	C	C	C	C	C	C	C	C	C	C	C	C	C	C	C	C	C	C
315317	G	A	missense_variant	MODERATE	ML0240	370G>A	Ala124Thr	5	G	G	G	G	G	G	G	G	G	G	G	G	G	G	G	G	G	-	G	G	G	G	G	G	G	G	G	G	G	G	G	G	G	G	G	G	G	G	G	G	G
315640	G	C	missense_variant	MODERATE	ML0240	693G>C	Met231Ile	1	G	G	G	G	G	G	G	G	G	G	G	G	G	G	G	G	G	-	G	G	G	G	G	G	G	G	G	G	G	G	G	G	G	G	G	G	G	G	G	G	G
317057	G	T	missense_variant	MODERATE	ML0242	16G>T	Val6Phe	32	G	G	G	G	G	G	G	G	G	G	G	G	G	G	G	G	G	G	G	G	G	G	G	G	G	G	G	G	G	G	G	G	G	G	G	G	G	G	G	G	G
318206	A	G	intergenic_region	MODIFIER	ML0242-ML0243	318206A>G		1	A	A	A	A	A	A	A	A	A	A	G	A	A	-	A	A	A	A	A	A	A	A	A	A	A	A	A	A	A	A	A	A	A	A	A	A	A	A	A	A	A
319324	C	T	synonymous_variant	LOW	ML0243	1105C>T	Leu369Leu	1	C	C	C	C	C	C	C	C	C	C	C	C	C	C	C	C	C	-	C	C	C	C	C	C	C	C	C	C	C	C	C	C	C	C	-	C	C	C	C	C	C
320319	C	G	missense_variant	MODERATE	pth	246G>C	Gln82His	1	C	C	C	C	C	C	C	C	C	C	C	C	C	C	C	C	C	C	C	C	C	C	C	C	C	C	C	C	C	C	C	C	C	C	C	C	C	C	C	C	C
321320	G	T	intergenic_region	MODIFIER	rplY-lpqT	321320G>T		2	G	G	G	G	G	G	G	G	G	G	G	G	G	G	G	G	G	G	G	G	G	G	G	G	G	G	G	G	G	G	G	G	G	G	G	G	G	G	G	G	G
322728	G	T	missense_variant	MODERATE	lpqT	328C>A	Leu110Ile	8	G	G	G	G	G	G	G	G	G	G	G	G	G	G	G	G	G	G	G	G	G	G	G	G	G	T	G	G	T	G	G	G	G	G	G	T	G	G	G	T	G
323364	T	A	stop_gained	HIGH	arsC	43A>T	Lys15*	1	T	A	T	T	T	T	T	T	T	T	T	T	T	T	T	T	T	T	T	T	T	T	T	T	T	T	T	T	T	T	T	T	T	T	T	T	T	T	T	T	T
327642	G	A	non_coding_transcript_exon_variant	MODIFIER	ML0251	304C>T		1	G	G	G	G	G	G	G	G	G	G	G	G	G	G	G	G	G	G	G	G	G	G	G	G	G	G	G	G	G	G	G	G	G	G	G	G	G	G	G	G	G
328284	G	A	missense_variant	MODERATE	mfd	218G>A	Ser73Asn	2	G	G	G	G	G	G	G	G	G	G	G	G	G	G	G	G	G	G	G	G	G	G	G	G	G	G	G	G	G	G	G	G	G	G	G	G	G	G	G	G	G
328289	C	T	missense_variant	MODERATE	mfd	223C>T	Leu75Phe	11	C	C	C	C	C	C	C	C	C	C	C	C	C	C	C	C	C	C	C	C	C	C	C	C	C	C	C	C	C	C	C	C	C	C	C	C	C	C	C	C	C
328604	G	A	missense_variant	MODERATE	mfd	538G>A	Asp180Asn	3	G	G	G	G	G	G	G	G	G	G	G	G	G	G	G	G	G	-	G	G	G	G	G	G	G	G	G	G	G	G	G	G	G	G	G	G	G	G	G	G	G
328634	G	C	missense_variant	MODERATE	mfd	568G>C	Val190Leu	5	G	G	G	G	G	G	G	G	G	G	G	G	G	G	G	G	G	-	G	G	G	G	G	G	G	G	G	G	G	G	G	G	G	G	G	G	G	G	G	G	G
329782	G	T	missense_variant	MODERATE	mfd	1716G>T	Lys572Asn	14	G	G	G	G	G	G	G	G	G	G	G	G	G	G	G	G	G	G	G	G	G	G	G	G	G	G	G	G	G	G	G	G	G	G	G	G	G	G	G	G	G
330125	G	A	missense_variant	MODERATE	mfd	2059G>A	Ala687Thr	152	G	G	G	G	G	G	G	G	G	G	G	G	G	G	G	G	G	G	G	G	G	G	G	G	-	G	G	G	G	G	G	G	G	G	G	-	G	G	G	G	G
330658	G	A	synonymous_variant	LOW	mfd	2592G>A	Ala864Ala	1	G	G	G	G	G	G	G	G	G	G	G	G	G	G	G	G	G	-	G	G	A	G	G	G	-	G	G	G	G	G	G	G	G	G	G	-	G	G	G	G	G
330912	A	G	missense_variant	MODERATE	mfd	2846A>G	His949Arg	1	A	A	A	A	A	A	A	A	A	A	A	A	A	-	A	A	A	-	A	A	A	A	A	A	A	A	A	A	A	A	A	A	A	A	A	-	A	A	A	A	A
331723	G	A	synonymous_variant	LOW	mfd	3657G>A	Pro1219Pro	1	G	G	G	G	G	G	G	G	G	G	G	G	G	G	G	G	G	G	G	G	G	G	G	G	G	G	G	G	G	G	G	G	G	G	G	G	G	G	G	G	G
332839	G	A	intergenic_region	MODIFIER	ML0253-lpqU	332839G>A		1	G	G	G	G	G	G	G	G	G	G	G	G	G	G	G	G	G	G	G	G	G	G	G	G	G	G	G	G	G	G	G	G	G	G	G	G	G	G	G	G	G
333205	C	T	non_coding_transcript_exon_variant	MODIFIER	lpqU	283C>T		1	C	C	C	C	C	C	C	C	C	C	C	C	C	C	C	C	C	C	C	C	C	C	C	C	C	C	C	C	C	C	C	C	T	C	C	C	C	C	C	C	C
333823	G	A	missense_variant	MODERATE	eno	73G>A	Val25Ile	1	G	G	G	G	G	G	G	G	G	G	G	G	G	G	G	G	G	-	G	G	G	G	G	G	G	G	G	G	G	G	G	G	A	G	G	G	G	G	G	G	G
334180	G	A	missense_variant	MODERATE	eno	430G>A	Glu144Lys	9	G	G	G	G	G	G	G	G	G	G	G	G	G	G	G	G	G	G	G	G	G	G	G	G	G	G	G	A	G	G	G	G	G	A	A	G	A	A	A	G	G
336032	C	G	synonymous_variant	LOW	ML0257	228C>G	Thr76Thr	1	C	C	C	C	C	C	C	C	C	C	C	C	C	C	C	C	C	C	C	C	C	C	C	C	C	C	C	C	C	C	C	C	C	C	C	C	C	C	C	C	C
336266	T	C	synonymous_variant	LOW	ML0257	462T>C	Ala154Ala	15	T	T	T	T	T	T	T	T	T	T	T	T	T	T	T	T	T	-	T	T	T	T	T	T	T	T	T	T	T	T	T	T	T	T	T	T	T	T	T	T	T
336341	T	C	missense_variant	MODERATE	ML0258	37T>C	Ser13Pro	1	T	T	T	T	T	T	T	T	T	T	T	T	T	T	T	T	-	T	T	T	T	T	T	T	T	T	T	T	T	T	T	T	T	T	T	T	T	T	T	T	T
336513	A	G	missense_variant	MODERATE	ML0258	209A>G	His70Arg	1	A	A	A	A	A	A	A	A	G	A	A	A	A	A	A	A	A	A	A	A	A	A	A	A	A	A	A	A	A	A	A	A	A	A	A	A	A	A	A	A	A
337140	G	A	missense_variant	MODERATE	ML0258	836G>A	Gly279Asp	1	G	G	G	G	A	G	G	G	G	G	G	G	G	G	G	G	G	G	G	G	G	G	G	G	G	G	G	G	G	G	G	G	G	G	-	G	G	G	G	G	G
337466	T	G	intergenic_region	MODIFIER	ML0258-ML0259	337466T>G		1	T	T	T	T	T	T	T	T	T	T	T	T	T	T	T	T	T	T	T	T	T	T	T	T	T	T	T	T	T	T	T	T	T	T	T	T	T	T	T	T	T
337803	C	T	non_coding_transcript_exon_variant	MODIFIER	ML0259	273C>T		1	C	C	C	C	C	C	C	C	C	C	C	C	C	C	C	C	C	C	C	C	C	C	C	C	C	C	C	C	C	C	C	C	C	C	C	C	C	C	C	C	C
337824	G	T	non_coding_transcript_exon_variant	MODIFIER	ML0259	294G>T		1	G	G	G	G	G	G	G	G	G	G	G	G	G	G	G	G	G	G	G	G	G	G	G	G	G	G	G	G	G	G	G	G	G	G	G	G	G	G	G	G	G
337889	C	T	non_coding_transcript_exon_variant	MODIFIER	ML0259	359C>T		1	C	C	C	C	C	C	C	C	C	C	C	C	C	C	C	C	-	C	C	C	C	C	C	C	C	C	C	C	C	C	C	C	C	C	C	C	C	C	C	C	C
338245	C	A	non_coding_transcript_exon_variant	MODIFIER	ML0259	715C>A		5	C	C	C	C	C	C	C	C	C	C	C	C	C	C	C	C	C	C	C	C	C	C	C	C	C	C	C	C	C	C	C	C	C	C	C	C	C	C	C	C	C
338439	G	C	non_coding_transcript_exon_variant	MODIFIER	ML0259	909G>C		2	G	G	G	G	G	G	G	G	G	G	G	C	G	G	C	G	G	G	G	G	G	G	G	G	G	G	G	G	G	G	G	G	G	G	G	G	G	G	G	G	G
338722	A	G	non_coding_transcript_exon_variant	MODIFIER	ML0259	1192A>G		2	A	A	A	A	A	A	A	A	A	A	A	A	A	A	A	A	A	-	A	A	A	A	A	A	A	A	A	A	A	A	A	A	A	A	A	A	A	A	A	A	A
338857	G	A	non_coding_transcript_exon_variant	MODIFIER	ML0259	1327G>A		1	G	G	G	G	G	G	G	G	G	G	G	G	G	G	G	G	G	-	G	G	G	G	G	G	G	G	G	G	G	G	G	G	G	G	G	G	G	G	G	G	G
339250	C	T	non_coding_transcript_exon_variant	MODIFIER	ML0259	1720C>T		1	C	C	C	C	C	C	C	C	C	C	C	C	C	C	C	C	C	C	C	C	C	C	C	C	C	C	C	C	C	C	C	C	C	C	C	C	C	C	C	C	C
339486	C	T	non_coding_transcript_exon_variant	MODIFIER	ML0260	1018G>A		1	C	C	C	C	C	C	C	C	C	C	C	C	C	C	C	C	C	C	C	C	C	C	C	C	C	C	C	C	C	C	C	C	C	C	C	C	C	C	C	C	C
340805	T	C	non_coding_transcript_exon_variant	MODIFIER	ML0261	369A>G		1	T	T	T	T	T	T	T	T	T	T	T	T	T	T	T	T	T	T	T	T	T	T	T	T	T	T	T	T	T	T	T	T	T	T	-	T	T	T	T	T	T
341550	G	A	intergenic_region	MODIFIER	ML0261-ML0262	341550G>A		1	G	G	G	G	G	G	G	G	G	G	G	G	G	G	G	G	G	G	G	G	G	G	G	G	G	G	G	G	G	G	G	G	G	G	G	-	G	G	G	G	G
341935	C	T	intergenic_region	MODIFIER	ML0261-ML0262	341935C>T		1	C	C	C	C	C	C	C	C	C	C	C	C	C	C	C	C	C	C	C	C	C	C	C	C	C	C	C	C	C	C	C	C	C	C	C	C	C	C	C	C	C
342063	G	C	non_coding_transcript_exon_variant	MODIFIER	ML0262	188C>G		13	G	G	G	G	G	G	G	G	G	G	G	G	G	G	G	G	G	G	G	G	G	G	G	G	G	G	G	G	G	G	G	G	G	G	G	G	G	G	G	G	G
344782	C	T	intergenic_region	MODIFIER	leuX-ML0264	344782C>T		1	C	C	C	C	C	C	C	C	C	C	C	C	C	C	C	C	C	C	C	C	C	C	C	C	C	C	C	C	C	C	C	C	C	C	-	C	C	C	C	C	C
345033	C	T	non_coding_transcript_exon_variant	MODIFIER	ML0264	243G>A		6	C	C	C	C	C	C	C	C	C	C	C	C	C	C	C	C	C	C	C	C	C	C	C	C	C	C	C	C	C	C	C	C	C	C	C	C	C	C	C	C	C
346013	G	A	intergenic_region	MODIFIER	ML0265-ML0266	346013G>A		1	G	G	G	G	G	G	G	G	G	G	G	G	G	G	G	G	G	G	G	G	G	G	G	G	G	G	G	G	G	G	G	G	G	G	G	G	G	G	G	G	G
347278	A	C	non_coding_transcript_exon_variant	MODIFIER	ML0266	570A>C		5	A	A	A	A	A	A	A	A	A	A	A	A	A	A	A	A	A	A	A	A	A	A	A	A	-	A	A	A	A	A	A	A	A	A	A	-	A	A	A	A	A
347280	G	C	non_coding_transcript_exon_variant	MODIFIER	ML0266	572G>C		5	G	G	G	G	G	G	G	G	G	G	G	-	G	G	G	G	G	-	G	G	-	-	G	G	-	G	G	G	G	G	G	G	G	G	G	G	-	G	G	G	G
347385	T	C	non_coding_transcript_exon_variant	MODIFIER	ML0266	677T>C		266	T	T	T	T	T	T	T	T	T	T	T	T	T	T	T	T	C	C	C	C	C	C	C	C	C	C	C	C	C	C	C	C	C	C	C	C	C	C	C	C	C
347830	G	A	intergenic_region	MODIFIER	ML0266-ackA	347830G>A		1	G	G	G	G	G	G	G	G	G	G	G	G	G	G	G	G	G	G	G	G	G	G	G	G	G	G	G	G	G	G	G	G	G	G	G	G	G	G	G	G	G
348055	G	A	intergenic_region	MODIFIER	ML0266-ackA	348055G>A		1	G	G	G	G	G	G	G	G	G	G	G	G	G	G	G	G	G	G	G	G	G	G	G	G	G	G	G	G	G	G	G	G	G	G	G	G	G	G	G	G	G
349703	C	T	intergenic_region	MODIFIER	ML0266-ackA	349703C>T		1	C	C	C	C	C	C	C	C	C	C	C	C	C	C	C	C	C	C	C	C	C	C	C	C	C	C	C	C	C	C	C	C	C	C	C	C	C	C	C	C	C
349747	G	A	intergenic_region	MODIFIER	ML0266-ackA	349747G>A		2	G	G	G	G	G	G	G	G	G	G	G	G	G	G	G	G	G	G	G	G	G	G	G	G	G	G	G	G	G	G	G	G	G	G	G	G	G	G	G	G	G
349982	C	A	intergenic_region	MODIFIER	ML0266-ackA	349982C>A		2	C	C	C	C	C	C	C	C	C	C	C	C	C	C	C	C	C	C	C	C	C	C	C	C	C	C	C	C	C	C	C	C	C	C	C	C	C	C	C	C	C
350740	G	A	intergenic_region	MODIFIER	ML0266-ackA	350740G>A		1	G	G	G	G	G	G	G	G	G	G	G	G	G	G	G	G	G	G	G	G	G	G	G	G	G	G	G	G	G	G	G	G	G	G	G	G	G	G	G	G	G
351592	C	T	non_coding_transcript_exon_variant	MODIFIER	ackA	301G>A		1	C	C	C	C	C	C	C	C	C	C	C	C	C	C	C	C	C	C	C	C	C	C	C	C	C	C	C	C	C	C	C	C	C	C	C	C	C	C	C	C	C
351940	C	T	non_coding_transcript_exon_variant	MODIFIER	pta	1060G>A		1	C	C	C	C	C	C	C	C	C	C	C	C	C	C	C	C	C	C	C	C	C	C	C	C	C	C	C	C	C	C	C	C	C	C	C	C	C	C	C	C	C
352850	C	A	non_coding_transcript_exon_variant	MODIFIER	pta	150G>T		1	C	C	C	C	C	C	C	C	C	C	C	C	C	-	C	C	C	C	C	C	C	C	C	C	C	C	C	C	C	C	C	C	C	C	C	C	C	C	C	C	C
353643	G	A	synonymous_variant	LOW	ML0269	375C>T	Phe125Phe	1	G	G	G	G	G	G	G	G	G	G	G	G	G	G	G	G	G	G	G	G	G	G	G	G	-	G	G	G	G	G	G	G	G	G	G	-	G	G	G	G	G
354948	G	C	synonymous_variant	LOW	ML0271	273C>G	Val91Val	2	G	G	G	G	G	G	G	G	G	G	G	C	G	-	C	G	G	-	G	G	G	G	G	G	G	G	G	G	G	G	G	G	G	G	G	G	G	G	G	G	G
356213	T	C	non_coding_transcript_exon_variant	MODIFIER	fadE7	273T>C		4	T	T	T	T	T	T	T	T	T	T	T	T	T	T	T	T	-	T	T	T	T	T	T	T	T	T	T	T	T	T	T	T	T	T	T	T	T	T	T	T	T
356742	C	T	intergenic_region	MODIFIER	ML0274-metZ	356742C>T		1	C	C	C	C	C	C	C	C	C	C	C	C	C	C	C	C	C	C	C	C	C	C	C	C	C	C	C	C	C	C	C	C	C	C	C	C	C	C	C	C	C
357398	T	G	intergenic_region	MODIFIER	ML0274-metZ	357398T>G		1	T	T	T	T	T	T	T	T	T	T	T	T	T	T	T	T	T	T	T	T	T	T	T	T	T	T	T	T	T	T	T	T	T	T	T	T	T	T	T	T	T
357493	C	T	intergenic_region	MODIFIER	ML0274-metZ	357493C>T		1	C	C	C	C	C	C	C	C	C	C	C	C	C	C	C	C	C	-	C	C	C	C	C	C	C	C	C	C	C	C	C	C	C	C	C	C	C	C	C	C	C
359712	A	G	intergenic_region	MODIFIER	ML0276-ML0277	359712A>G		2	A	A	A	A	A	A	A	A	A	A	A	A	A	A	A	A	A	A	A	A	A	A	A	A	A	A	A	A	A	A	A	A	A	A	A	A	A	A	A	A	A
360572	C	T	non_coding_transcript_exon_variant	MODIFIER	ML0277	371C>T		1	C	C	C	C	C	C	C	C	C	C	C	C	C	-	C	C	C	C	C	C	C	C	C	C	C	C	C	C	C	C	C	C	C	C	C	C	C	C	C	C	C
360757	C	A	non_coding_transcript_exon_variant	MODIFIER	ML0278	7C>A		15	C	C	C	C	C	C	C	C	C	C	C	C	C	C	C	C	C	C	C	C	C	C	C	C	C	C	C	C	C	C	C	C	C	C	C	C	C	C	C	C	C
360830	G	C	non_coding_transcript_exon_variant	MODIFIER	ML0278	80G>C		1	G	G	G	G	G	G	G	G	G	G	G	G	G	G	G	G	G	G	G	G	G	G	G	G	G	G	G	G	G	G	G	G	G	G	G	-	G	G	G	G	G
361077	G	C	non_coding_transcript_exon_variant	MODIFIER	ML0278	327G>C		2	G	G	G	G	G	G	G	G	G	G	G	G	G	-	G	G	G	G	G	G	G	G	G	G	G	G	G	G	G	G	G	G	G	G	G	G	G	G	G	G	G
361545	G	C	missense_variant	MODERATE	ML0279	409C>G	Pro137Ala	2	G	G	G	G	G	G	G	G	G	G	G	G	G	G	G	G	G	G	G	G	G	G	G	G	G	G	C	G	G	G	G	G	G	G	G	G	G	G	G	G	G
363480	G	T	missense_variant	MODERATE	ML0281	49G>T	Asp17Tyr	1	G	G	G	G	G	G	G	G	G	G	G	G	G	-	G	G	G	-	G	G	G	G	G	G	G	G	G	G	G	G	G	G	G	G	G	-	G	G	G	G	G
364146	C	A	non_coding_transcript_exon_variant	MODIFIER	ML0282	16C>A		4	C	C	C	C	C	C	C	C	C	C	C	C	C	C	C	C	C	-	C	C	C	C	C	C	C	C	C	C	C	C	C	C	C	C	C	-	C	C	C	C	C
364243	C	T	non_coding_transcript_exon_variant	MODIFIER	ML0282	113C>T		1	C	C	C	C	C	C	C	C	C	C	C	C	C	C	C	C	C	-	C	C	C	C	C	C	C	C	C	C	C	C	C	C	C	C	C	C	C	C	C	C	C
364923	G	A	missense_variant	MODERATE	ML0283	8G>A	Cys3Tyr	1	G	G	G	G	G	G	G	G	G	G	G	G	G	G	G	G	G	G	G	G	G	G	G	G	G	G	G	G	G	G	G	G	G	G	G	G	G	G	G	G	G
364924	C	T	synonymous_variant	LOW	ML0283	9C>T	Cys3Cys	1	C	C	C	C	C	C	C	C	C	C	C	C	C	C	C	C	C	C	C	C	C	C	C	C	C	C	C	C	C	C	C	C	C	C	C	C	C	C	C	C	C
364961	G	C	missense_variant	MODERATE	ML0283	46G>C	Gly16Arg	1	G	G	G	G	G	G	G	G	G	G	G	G	G	G	G	G	G	G	G	G	G	G	G	G	G	G	G	G	G	G	G	G	G	G	G	G	G	G	G	G	G
365117	A	C	missense_variant	MODERATE	ML0283	202A>C	Thr68Pro	2	A	A	A	A	A	A	A	A	A	A	A	A	A	A	A	A	A	A	A	A	A	A	A	A	A	A	A	A	A	A	A	A	A	A	A	A	A	A	A	A	A
365333	G	A	missense_variant	MODERATE	ML0283	418G>A	Ala140Thr	1	G	G	G	G	G	G	G	G	G	G	G	G	G	G	G	G	G	G	G	G	G	G	G	G	G	G	G	G	G	G	G	G	G	G	G	G	G	G	G	G	G
365373	T	C	missense_variant	MODERATE	ML0283	458T>C	Leu153Pro	88	T	T	T	T	T	T	T	T	T	T	T	T	T	T	T	T	T	T	T	T	T	T	T	T	T	T	T	T	T	T	T	T	T	T	T	T	T	T	T	T	T
365411	A	G	missense_variant	MODERATE	ML0283	496A>G	Lys166Glu	38	A	A	A	A	A	A	A	A	A	A	A	A	A	A	A	A	A	A	A	A	A	A	A	A	-	A	A	A	A	A	A	A	A	A	A	-	A	A	A	A	A
365435	G	A	missense_variant	MODERATE	ML0283	520G>A	Ala174Thr	5	G	G	G	G	G	G	G	G	G	G	G	G	G	G	G	G	-	-	G	G	G	G	G	-	-	G	G	G	G	G	G	G	G	G	G	-	G	G	G	G	G
365540	G	T	missense_variant	MODERATE	ML0283	625G>T	Val209Leu	1	G	G	G	G	G	G	G	G	G	G	G	G	G	-	G	G	-	G	G	G	G	G	G	-	-	G	G	G	G	G	G	G	G	G	-	-	G	G	G	G	G
365857	C	A	intergenic_region	MODIFIER	ML0283-ML0284	365857C>A		1	C	C	C	C	C	C	C	C	C	C	C	C	C	C	C	C	C	C	C	C	C	C	C	C	C	C	C	C	C	C	C	C	C	C	C	C	C	C	C	C	C
366359	C	T	intergenic_region	MODIFIER	ML0284-ML0285	366359C>T		1	C	C	C	C	C	C	C	C	C	C	C	C	C	C	C	C	C	C	C	C	C	C	C	C	C	C	C	C	C	C	C	C	C	C	C	C	C	C	C	C	C
367549	A	G	synonymous_variant	LOW	fba	768T>C	Gly256Gly	8	A	A	A	A	A	A	A	A	A	A	A	A	A	A	A	A	A	-	A	A	A	A	A	A	A	A	A	A	A	A	A	A	A	A	A	A	A	A	A	A	A
368311	A	C	synonymous_variant	LOW	fba	6T>G	Pro2Pro	1	A	A	A	A	A	A	A	A	A	A	A	A	A	A	A	A	A	A	A	A	A	A	A	A	A	A	A	A	A	A	A	A	A	A	A	A	A	A	A	C	A
371889	T	C	intergenic_region	MODIFIER	ML0290-ML0291	371889T>C		12	T	T	T	T	T	T	T	T	T	T	T	T	T	T	T	T	-	-	T	T	T	T	T	T	T	T	T	T	T	T	T	T	T	T	T	T	T	T	T	T	T
373059	C	T	intergenic_region	MODIFIER	ML0291-ML0292	373059C>T		1	C	C	C	C	C	C	C	C	C	C	C	C	C	C	C	C	C	C	C	C	C	C	C	C	C	C	C	C	C	C	C	C	C	C	C	C	C	C	C	C	C
373602	C	A	intergenic_region	MODIFIER	ML0291-ML0292	373602C>A		3	C	C	C	C	C	C	C	C	C	C	C	C	C	C	C	C	C	C	C	C	C	C	C	C	C	C	C	C	C	C	C	C	C	C	C	C	C	C	C	C	C
374059	T	G	intergenic_region	MODIFIER	ML0292-ML0293	374059T>G		1	T	T	T	T	T	T	T	T	T	T	T	T	T	-	T	T	T	T	T	T	T	T	T	T	T	T	T	T	T	T	T	T	T	T	T	T	T	T	T	T	T
376632	A	G	intergenic_region	MODIFIER	ML0293-thiC	376632A>G		6	A	A	A	A	A	A	A	A	A	A	A	A	A	-	A	A	A	A	A	A	A	A	A	A	A	A	A	A	A	A	A	A	A	A	A	A	A	A	A	A	A
377137	C	T	intergenic_region	MODIFIER	ML0293-thiC	377137C>T		2	C	C	C	C	C	C	C	C	C	C	C	C	C	C	C	C	C	C	C	C	C	C	C	C	C	C	C	C	C	C	C	C	C	C	C	C	C	C	C	C	C
379804	C	T	synonymous_variant	LOW	thiD	678C>T	Gly226Gly	86	C	C	C	C	-	C	C	C	C	C	C	C	C	C	C	C	C	-	C	C	C	C	C	C	C	C	C	C	C	C	C	C	C	C	-	-	C	C	C	C	C
380062	C	G	non_coding_transcript_exon_variant	MODIFIER	ML0296	52C>G		1	C	C	C	C	C	C	C	C	C	C	C	C	C	C	C	C	C	C	C	C	C	C	C	C	C	C	C	C	C	C	C	C	C	C	C	C	C	C	C	C	C
381993	G	A	missense_variant	MODERATE	ML0299	685C>T	His229Tyr	3	G	G	G	G	G	G	G	G	G	G	G	G	G	-	G	G	G	G	G	G	G	G	G	G	G	G	G	G	G	G	G	G	G	G	G	G	G	G	G	G	G
382768	G	A	intergenic_region	MODIFIER	ML0299-thiE	382768G>A		1	G	G	G	G	G	G	G	G	G	G	G	G	G	G	G	G	G	-	G	G	G	G	G	G	-	G	G	G	G	G	G	G	G	G	G	-	G	G	G	G	G
383599	C	G	non_coding_transcript_exon_variant	MODIFIER	mutT3	556G>C		263	C	C	C	C	C	C	C	C	C	C	C	C	C	C	C	C	G	-	G	G	G	G	G	G	G	G	G	G	G	G	G	G	G	G	G	G	G	G	G	G	G
383707	A	C	non_coding_transcript_exon_variant	MODIFIER	mutT3	448T>G		1	A	A	A	A	A	A	A	A	A	A	A	A	A	-	A	A	A	A	A	A	A	A	A	A	A	A	A	A	A	A	A	A	A	A	A	-	A	A	A	A	A
384466	C	T	non_coding_transcript_exon_variant	MODIFIER	ML0302	133C>T		1	C	C	C	C	C	T	C	C	C	C	C	C	C	-	C	C	C	-	C	C	C	C	C	C	C	C	C	C	C	C	C	C	C	C	C	C	C	C	C	C	C
385342	G	A	non_coding_transcript_exon_variant	MODIFIER	ML0302	1009G>A		1	G	G	G	G	G	G	G	G	G	G	G	G	G	-	G	G	G	G	G	G	G	G	G	G	-	G	G	G	G	G	G	G	G	G	G	G	G	G	G	G	G
385598	C	T	non_coding_transcript_exon_variant	MODIFIER	ML0302	1265C>T		1	C	C	C	C	C	C	C	C	C	C	C	C	C	C	C	C	C	C	C	C	C	C	C	C	-	C	C	C	C	C	C	C	C	C	C	C	C	-	C	C	C
386458	C	T	synonymous_variant	LOW	glnH	810C>T	Ala270Ala	1	C	C	C	C	C	C	C	C	C	C	C	C	C	C	C	C	C	C	C	C	C	C	C	C	C	C	C	C	C	C	C	C	C	C	C	C	C	C	C	C	C
390722	C	T	non_coding_transcript_exon_variant	MODIFIER	ML0305	1180G>A		1	C	C	C	C	C	C	C	T	C	C	C	C	C	C	C	C	C	C	C	C	C	C	C	C	C	C	C	C	C	C	C	C	C	C	C	C	C	C	C	C	C
391081	C	T	non_coding_transcript_exon_variant	MODIFIER	ML0305	821G>A		1	C	C	C	C	C	C	C	C	C	C	C	C	C	C	C	C	C	C	C	C	C	C	C	C	C	C	C	C	C	C	C	C	C	C	C	C	C	C	C	C	C
391559	G	A	non_coding_transcript_exon_variant	MODIFIER	ML0305	343C>T		1	G	G	G	G	G	G	G	G	G	G	G	G	G	-	G	G	G	G	G	G	G	G	G	G	G	G	G	G	G	G	G	G	G	G	G	G	G	G	G	G	G
393043	G	A	non_coding_transcript_exon_variant	MODIFIER	ML0306	648G>A		15	G	G	G	G	G	G	G	G	G	G	G	G	G	G	G	G	-	G	G	G	G	G	G	G	G	G	G	G	G	G	G	G	G	G	G	G	G	G	G	G	G
393308	G	C	intergenic_region	MODIFIER	ML0306-ML0307	393308G>C		2	G	G	G	G	G	G	G	G	G	G	G	G	G	G	G	G	G	G	G	G	G	G	G	G	G	G	G	G	G	G	G	G	G	G	G	G	G	G	G	G	G
393494	C	G	intergenic_region	MODIFIER	ML0306-ML0307	393494C>G		2	C	C	C	C	C	C	C	C	C	C	C	C	C	C	C	C	C	C	C	C	C	G	C	G	C	C	C	C	C	C	C	C	C	C	C	C	C	C	C	C	C
396059	G	T	non_coding_transcript_exon_variant	MODIFIER	ML0309	964C>A		2	G	G	G	G	G	G	G	G	G	G	G	G	G	G	G	G	G	G	G	G	G	G	G	-	G	G	G	G	G	G	G	G	G	G	G	-	G	G	G	G	G
396233	G	T	non_coding_transcript_exon_variant	MODIFIER	ML0309	790C>A		1	G	G	G	G	G	G	G	G	G	G	G	G	G	-	G	G	G	G	G	G	G	G	G	G	-	G	G	G	G	G	G	G	G	G	G	-	G	G	G	G	G
396454	G	A	non_coding_transcript_exon_variant	MODIFIER	ML0309	569C>T		1	G	G	G	G	G	G	G	G	G	G	G	G	G	G	G	G	G	G	G	G	G	G	G	G	G	G	G	G	G	G	G	G	G	G	G	G	G	G	G	G	G
396816	G	A	non_coding_transcript_exon_variant	MODIFIER	ML0309	207C>T		1	G	G	G	G	G	G	G	G	G	G	G	G	G	-	G	G	G	G	G	G	G	G	G	G	G	G	G	G	G	G	G	G	G	G	G	G	G	G	G	G	G
397132	C	T	missense_variant	MODERATE	pssA	817G>A	Ala273Thr	1	C	C	C	C	-	C	C	C	C	C	C	C	C	C	C	C	C	-	C	C	C	C	C	C	C	C	C	C	C	C	C	C	C	C	C	C	C	C	C	C	C
397572	T	C	missense_variant	MODERATE	pssA	377A>G	Asp126Gly	2	T	T	T	T	T	T	T	T	T	T	T	T	T	T	T	T	T	T	T	T	T	T	T	T	T	T	T	T	T	T	T	T	T	T	T	T	T	T	T	T	T
397812	A	G	missense_variant	MODERATE	pssA	137T>C	Leu46Ser	1	A	A	A	A	A	A	A	A	A	A	A	A	A	-	A	A	A	A	A	A	A	A	-	A	-	A	A	A	A	A	G	A	A	A	A	A	A	A	A	A	A
397918	C	T	missense_variant	MODERATE	pssA	31G>A	Val11Ile	2	C	C	C	C	C	C	C	C	C	C	C	C	C	C	C	C	C	C	C	C	C	C	C	-	-	C	C	C	C	C	C	C	C	C	C	-	C	C	C	C	C
398295	C	T	missense_variant	MODERATE	ML0311	382G>A	Val128Met	1	C	C	C	C	C	C	C	C	C	C	C	C	C	C	C	C	C	C	C	C	C	C	C	C	C	C	C	C	C	C	C	C	C	C	T	C	C	C	C	C	C
399848	C	T	non_coding_transcript_exon_variant	MODIFIER	moaA3	106G>A		1	C	C	C	C	C	C	C	C	C	C	C	C	C	-	C	C	-	C	C	C	C	C	C	C	C	C	C	C	C	C	C	C	C	C	C	C	C	C	C	C	C
401177	G	A	missense_variant	MODERATE	ML0314	602C>T	Ala201Val	1	G	G	G	G	G	G	G	G	G	G	G	G	G	G	G	G	G	-	G	G	G	G	G	G	G	G	G	G	G	G	G	G	G	G	G	G	G	G	G	G	G
401572	C	T	synonymous_variant	LOW	ML0314	207G>A	Val69Val	2	C	C	C	C	C	C	C	C	C	C	C	C	C	-	C	C	C	-	C	C	C	C	C	C	C	C	C	C	C	C	C	C	C	C	C	-	C	C	C	C	C
402177	G	A	intergenic_region	MODIFIER	ML0314-ML0315	402177G>A		1	G	G	G	G	G	G	G	G	G	G	G	G	G	G	G	G	-	G	G	G	G	G	G	G	G	G	G	G	G	G	G	G	G	G	G	G	G	G	G	G	G
402525	T	C	intergenic_region	MODIFIER	ML0314-ML0315	402525T>C		1	T	T	T	T	T	T	T	T	T	T	T	T	T	T	T	T	T	T	T	T	T	T	T	T	T	T	T	T	T	T	T	T	T	T	T	T	T	T	T	T	T
402795	G	A	intergenic_region	MODIFIER	ML0314-ML0315	402795G>A		1	G	G	G	G	G	G	G	G	G	G	G	G	G	G	G	G	G	-	G	G	G	G	G	G	G	G	G	G	G	G	G	G	G	G	G	G	G	G	G	G	G
404224	G	A	missense_variant	MODERATE	ML0315	389C>T	Thr130Ile	1	G	G	G	G	G	G	G	G	G	G	G	G	G	G	G	G	G	G	G	G	G	G	G	G	G	G	G	G	G	G	G	G	G	G	G	G	G	G	G	G	G
404990	G	A	missense_variant	MODERATE	ML0316	284G>A	Gly95Glu	1	G	G	G	G	-	G	G	G	G	G	G	G	A	G	G	G	G	-	G	G	G	G	G	G	-	G	G	G	G	G	G	G	G	G	G	G	G	G	G	G	G
405173	G	A	missense_variant	MODERATE	ML0316	467G>A	Gly156Asp	1	G	G	G	G	G	G	G	G	G	G	G	G	G	G	G	G	G	G	G	G	G	G	G	G	G	G	G	G	G	G	G	G	G	G	G	G	G	G	G	G	G
405245	A	G	missense_variant	MODERATE	ML0316	539A>G	Tyr180Cys	1	A	A	A	A	A	A	A	A	A	A	A	A	A	A	A	A	A	A	A	A	A	A	A	A	A	A	A	A	A	A	A	A	A	A	A	A	A	A	A	A	A
405300	G	A	synonymous_variant	LOW	ML0316	594G>A	Ala198Ala	3	G	G	G	G	G	G	G	G	G	G	G	G	G	G	G	G	G	G	G	G	G	G	G	G	G	G	G	G	G	G	G	G	G	G	G	G	G	G	G	G	G
407094	C	T	missense_variant	MODERATE	groEL2	1577C>T	Ala526Val	1	C	C	C	C	C	C	C	C	C	C	C	C	C	-	C	C	C	C	C	C	C	C	C	C	C	C	C	C	C	C	C	C	C	C	C	C	C	C	C	C	C
408726	T	G	non_coding_transcript_exon_variant	MODIFIER	radA	620A>C		1	T	T	T	T	T	T	T	T	T	T	T	T	T	T	T	T	T	T	T	T	T	T	T	T	T	T	T	T	T	T	T	T	T	T	T	T	T	T	T	T	T
408898	G	A	non_coding_transcript_exon_variant	MODIFIER	radA	448C>T		1	G	G	G	G	G	G	G	G	G	G	G	G	G	G	G	G	G	G	G	G	G	G	G	G	G	G	G	G	G	G	G	G	G	G	G	G	G	G	G	G	G
409261	G	T	non_coding_transcript_exon_variant	MODIFIER	radA	85C>A		1	G	G	G	G	G	G	G	G	G	G	G	G	G	G	G	G	-	G	G	G	G	G	G	G	G	G	G	G	G	G	G	G	G	G	G	G	G	G	G	G	G
410312	C	T	intergenic_region	MODIFIER	lpqE-ML0320	410312C>T		1	C	C	C	C	C	C	C	C	C	C	C	C	C	C	C	C	C	C	C	C	C	C	C	C	C	C	C	C	C	C	C	C	C	C	C	C	C	C	C	C	C
410510	G	A	missense_variant	MODERATE	ML0320	157G>A	Ala53Thr	1	G	G	G	G	G	G	G	G	G	G	G	G	G	G	G	G	G	G	G	G	G	G	G	G	G	G	G	G	G	G	G	G	G	G	G	G	G	G	G	G	G
413127	C	T	synonymous_variant	LOW	cysS	1005C>T	Gly335Gly	1	C	C	C	C	C	C	C	C	C	C	C	C	C	C	C	C	C	C	C	C	C	C	C	C	C	C	C	C	C	C	C	C	C	C	C	C	C	C	C	C	C
413668	C	T	synonymous_variant	LOW	ML0324	42C>T	Pro14Pro	1	C	C	C	C	-	C	C	C	C	C	C	C	C	C	C	C	-	-	C	C	C	C	C	C	C	C	C	C	C	C	C	C	C	C	C	C	C	C	C	C	C
413902	G	A	synonymous_variant	LOW	ML0324	276G>A	Leu92Leu	90	G	G	G	G	G	G	G	G	G	G	G	G	G	G	G	G	G	G	G	G	G	G	G	G	G	G	G	G	G	G	G	G	G	G	G	G	G	G	G	G	G
415248	C	A	intergenic_region	MODIFIER	ML0325-ML0326	415248C>A		1	C	C	C	C	C	C	C	C	C	C	C	C	C	-	C	C	-	-	C	C	C	C	C	C	-	C	C	C	C	C	A	C	C	C	C	-	C	C	C	C	C
416972	C	T	non_coding_transcript_exon_variant	MODIFIER	ML0327	181G>A		4	C	C	C	C	C	C	C	C	C	C	C	C	C	C	C	C	C	C	C	C	C	C	C	C	C	C	C	C	C	C	C	C	C	C	C	C	C	C	C	C	C
417000	T	G	non_coding_transcript_exon_variant	MODIFIER	ML0327	153A>C		2	T	T	T	T	T	T	T	T	T	T	T	T	T	T	T	T	T	T	T	T	T	T	T	T	T	T	G	T	T	G	T	T	T	T	T	T	T	T	T	T	T
417149	C	T	non_coding_transcript_exon_variant	MODIFIER	ML0327	4G>A		1	C	C	C	C	C	C	C	C	C	C	C	C	C	C	C	C	C	C	C	C	C	C	C	C	C	C	C	C	C	C	C	C	C	C	C	C	C	C	C	C	C
417210	A	G	intergenic_region	MODIFIER	ML0327-PPE	417210A>G		1	A	A	A	A	A	A	A	A	A	A	A	A	A	A	A	A	A	A	A	A	A	A	A	A	A	A	A	A	A	A	A	A	A	A	A	A	A	A	A	A	A
417697	T	G	non_coding_transcript_exon_variant	MODIFIER	PPE	722A>C		1	T	T	T	T	T	T	T	T	T	T	T	T	T	T	T	T	-	T	T	T	T	T	T	T	T	T	T	T	T	T	T	T	T	T	T	T	T	T	T	T	T
417955	C	T	non_coding_transcript_exon_variant	MODIFIER	PPE	464G>A		1	C	C	C	C	C	C	C	C	C	C	C	C	C	C	C	C	C	C	C	C	C	C	C	C	C	C	C	C	C	C	C	C	C	C	C	C	C	C	C	C	C
418919	C	G	intergenic_region	MODIFIER	PPE-ML0329	418919C>G		1	C	C	C	C	C	C	C	C	C	C	G	C	C	C	C	C	C	C	C	C	C	C	C	C	C	C	C	C	C	C	C	C	C	C	C	C	C	C	C	C	C
419857	G	A	intergenic_region	MODIFIER	PPE-ML0329	419857G>A		1	G	G	G	G	G	G	G	G	G	G	G	G	G	G	G	G	G	G	G	G	G	G	G	G	G	G	G	G	G	G	G	G	G	G	G	G	G	G	G	G	G
420498	T	G	intergenic_region	MODIFIER	PPE-ML0329	420498T>G		1	T	T	T	T	T	T	T	T	T	T	T	T	T	T	T	T	T	T	T	T	T	T	T	T	T	T	T	T	T	T	T	T	T	T	T	T	T	T	T	T	T
421311	G	A	non_coding_transcript_exon_variant	MODIFIER	arsB2	1000C>T		1	G	G	G	G	G	G	G	G	G	G	G	G	G	G	G	G	G	G	G	G	G	G	G	G	-	G	G	G	G	G	G	G	G	G	G	-	G	G	G	G	G
421565	C	T	non_coding_transcript_exon_variant	MODIFIER	arsB2	746G>A		13	C	C	C	C	C	C	C	C	C	C	C	C	C	C	C	C	C	C	C	C	C	C	C	C	C	C	C	C	C	C	C	C	C	C	C	-	C	C	C	C	C
422396	C	T	non_coding_transcript_exon_variant	MODIFIER	ML0332	660G>A		1	C	C	C	C	C	C	C	C	C	C	C	C	C	C	C	C	C	C	C	C	C	C	C	C	C	C	C	C	C	C	C	C	C	C	C	C	C	C	C	C	C
422850	G	A	non_coding_transcript_exon_variant	MODIFIER	ML0332	206C>T		5	G	G	G	G	G	G	G	G	G	G	G	G	G	-	G	G	G	G	G	G	G	G	G	G	G	G	G	G	G	G	G	G	G	G	G	G	G	G	G	G	G
423024	G	C	non_coding_transcript_exon_variant	MODIFIER	ML0332	32C>G		1	G	G	G	G	G	G	G	G	G	G	G	G	G	G	G	G	-	-	G	G	G	G	G	G	G	G	G	G	G	G	G	G	G	G	G	G	G	G	G	G	G
424382	A	G	non_coding_transcript_exon_variant	MODIFIER	pknM	297T>C		1	A	A	A	A	A	A	A	A	A	A	A	A	A	A	A	A	A	A	A	A	A	A	A	A	A	A	A	A	A	A	A	A	A	A	A	A	A	A	A	A	A
424386	C	T	non_coding_transcript_exon_variant	MODIFIER	pknM	293G>A		1	C	C	C	C	C	C	C	C	C	C	C	C	C	C	C	C	C	C	C	C	C	C	C	C	C	C	C	C	C	C	C	C	C	C	C	C	C	C	C	C	C
424415	T	G	non_coding_transcript_exon_variant	MODIFIER	pknM	264A>C		1	T	T	T	T	T	T	T	T	T	T	T	T	T	T	T	T	G	T	T	T	T	T	T	T	T	T	T	T	T	T	T	T	T	T	T	T	T	T	T	T	T
424489	C	A	non_coding_transcript_exon_variant	MODIFIER	pknM	190G>T		1	C	C	C	C	C	C	C	C	C	C	C	C	C	C	C	C	C	-	C	C	C	C	C	C	C	C	C	C	C	C	C	C	C	C	C	C	C	C	C	C	C
425077	C	A	missense_variant	MODERATE	ML0335	651G>T	Leu217Phe	1	C	C	C	C	-	C	C	C	C	C	C	C	C	-	-	C	C	-	C	C	C	C	-	-	-	C	C	C	C	C	A	C	C	C	C	-	C	C	C	C	C
425301	C	A	missense_variant	MODERATE	ML0335	427G>T	Val143Leu	2	C	C	C	C	C	C	C	C	C	C	C	C	C	-	C	C	C	-	C	C	C	C	C	C	-	C	C	C	C	C	C	C	C	C	C	C	C	-	C	C	C
426011	G	C	missense_variant	MODERATE	ML0336	544C>G	Leu182Val	1	G	G	G	G	G	G	G	G	G	G	G	G	G	G	G	G	G	G	G	G	G	G	G	G	-	G	G	G	G	G	G	G	G	G	G	G	G	G	G	G	G
428724	C	T	intergenic_region	MODIFIER	ML0338-ML0339	428724C>T		1	C	C	C	C	C	C	C	C	C	C	C	C	C	-	C	C	C	C	C	C	C	C	C	C	C	C	C	C	C	C	C	C	C	C	C	C	C	C	C	C	C
429770	T	G	non_coding_transcript_exon_variant	MODIFIER	fadE34	118T>G		1	T	T	T	T	T	T	T	T	T	T	T	T	T	T	T	T	T	T	T	T	T	T	T	T	T	T	T	T	T	T	T	T	T	T	T	T	T	T	T	T	T
429789	C	G	non_coding_transcript_exon_variant	MODIFIER	fadE34	137C>G		1	C	C	C	C	C	C	C	C	C	C	C	C	C	C	C	C	G	-	C	C	C	C	C	C	C	C	C	C	C	C	C	C	C	C	C	C	C	C	C	C	C
430057	C	T	non_coding_transcript_exon_variant	MODIFIER	fadE34	405C>T		1	C	C	C	C	C	C	C	C	C	C	C	C	C	C	C	C	C	C	C	C	C	C	C	C	C	C	C	C	C	C	C	C	C	C	C	C	C	C	C	C	C
430198	C	T	non_coding_transcript_exon_variant	MODIFIER	fadE34	546C>T		1	C	C	C	C	C	C	C	C	C	C	C	C	C	C	C	C	C	C	C	C	C	C	C	C	C	C	T	C	C	C	C	C	C	C	C	C	C	C	C	C	C
430208	C	G	non_coding_transcript_exon_variant	MODIFIER	fadE34	556C>G		1	C	C	C	C	C	C	C	C	C	C	C	C	C	-	C	C	C	C	C	C	C	C	C	C	C	C	C	C	C	C	C	C	C	C	C	C	C	C	C	C	C
430329	G	A	non_coding_transcript_exon_variant	MODIFIER	fadE34	677G>A		1	G	G	G	G	G	G	G	G	G	G	G	G	G	G	G	G	G	G	G	G	G	G	G	G	G	G	G	G	G	G	G	G	G	G	G	G	G	G	G	G	G
430576	A	G	non_coding_transcript_exon_variant	MODIFIER	fadE34	924A>G		6	A	A	A	A	A	A	A	A	A	A	A	A	A	A	A	A	A	A	A	A	A	A	A	A	A	A	A	A	A	A	A	A	A	A	A	A	A	A	A	A	A
431225	C	T	non_coding_transcript_exon_variant	MODIFIER	fadE34	1573C>T		22	C	C	C	C	C	C	C	C	C	C	C	C	C	C	C	C	C	C	C	C	C	C	C	C	C	C	C	C	C	C	C	C	C	C	C	C	C	C	C	C	C
432335	T	G	non_coding_transcript_exon_variant	MODIFIER	ML0342	989A>C		9	T	T	T	T	T	T	T	T	T	T	T	T	T	T	T	T	T	T	T	T	T	T	T	T	T	T	T	T	T	T	T	T	T	T	T	T	T	T	T	T	T
433003	G	A	non_coding_transcript_exon_variant	MODIFIER	ML0342	321C>T		6	G	G	G	G	G	G	G	G	G	G	G	G	G	G	G	G	G	G	G	G	G	G	G	G	G	G	G	G	G	G	G	G	G	G	G	G	G	G	G	G	G
433909	A	G	non_coding_transcript_exon_variant	MODIFIER	ML0343	350A>G		2	A	A	A	A	A	A	A	A	A	A	A	A	A	A	A	A	A	-	A	A	A	A	A	A	A	A	A	A	A	A	A	A	A	A	A	A	A	A	A	A	A
434161	G	C	non_coding_transcript_exon_variant	MODIFIER	ML0343	602G>C		1	G	G	G	G	G	G	G	G	G	G	G	G	G	G	G	G	G	-	G	G	G	G	G	G	G	G	G	G	G	G	G	G	G	G	G	G	G	G	G	G	G
434676	A	G	non_coding_transcript_exon_variant	MODIFIER	ML0343	1117A>G		1	A	A	A	A	A	A	A	A	A	A	A	A	A	A	A	A	A	A	A	A	A	A	A	A	A	A	A	A	A	A	A	A	A	A	A	A	A	A	A	A	A
434899	A	G	non_coding_transcript_exon_variant	MODIFIER	ML0344	154A>G		1	A	A	A	A	A	A	A	A	A	A	A	A	A	A	A	A	A	A	A	A	A	A	A	A	A	A	A	A	A	A	G	A	A	A	A	A	A	A	A	A	A
434910	C	T	non_coding_transcript_exon_variant	MODIFIER	ML0344	165C>T		1	C	C	C	C	C	C	C	C	C	C	C	C	C	-	C	C	C	C	C	C	C	C	C	C	C	C	C	C	C	C	C	C	C	C	C	C	C	C	C	C	C
436217	T	C	non_coding_transcript_exon_variant	MODIFIER	ML0345	525A>G		16	T	T	T	T	T	T	T	T	T	T	T	T	T	T	T	T	T	T	T	T	T	T	T	T	T	T	T	T	T	-	T	T	T	T	T	T	T	T	T	T	T
436283	C	G	non_coding_transcript_exon_variant	MODIFIER	ML0345	459G>C		3	C	C	C	C	C	C	C	C	C	C	C	C	C	C	C	C	C	C	G	G	C	C	G	C	C	C	C	C	C	C	C	C	C	C	C	C	C	C	C	C	C
437394	G	T	non_coding_transcript_exon_variant	MODIFIER	ML0347	588C>A		1	G	G	G	G	G	G	G	G	G	G	G	G	G	G	G	G	G	-	G	G	G	G	G	G	G	G	G	G	G	G	G	G	G	G	G	G	T	G	G	G	G
438313	G	A	missense_variant	MODERATE	ML0348	52G>A	Ala18Thr	1	G	G	G	G	G	G	G	G	G	G	G	G	G	G	G	G	G	G	G	G	G	G	G	G	G	G	G	G	G	G	G	G	G	G	G	G	G	G	G	G	G
439405	C	A	non_coding_transcript_exon_variant	MODIFIER	ML0349	300G>T		5	C	C	C	C	C	C	C	C	C	C	C	C	C	C	C	C	C	C	C	C	C	C	C	C	C	C	C	C	C	C	C	C	C	C	C	C	C	C	C	C	C
440022	C	G	intergenic_region	MODIFIER	ML0349-ML0350	440022C>G		1	C	C	C	C	C	C	C	C	C	C	C	C	C	C	C	C	C	C	C	C	C	C	C	C	C	C	C	C	C	C	C	C	C	C	C	C	C	C	C	C	C
440223	G	C	intergenic_region	MODIFIER	ML0349-ML0350	440223G>C		2	G	G	G	G	G	G	G	G	G	G	G	G	G	G	G	G	G	G	G	G	G	G	G	G	G	G	G	G	G	G	G	G	G	G	G	G	G	G	G	G	G
440586	G	A	intergenic_region	MODIFIER	ML0349-ML0350	440586G>A		1	G	G	G	G	G	G	G	G	G	G	G	G	G	G	G	G	G	G	G	G	G	G	G	G	G	G	G	G	G	G	G	G	G	G	G	G	G	G	G	G	G
440939	A	T	intergenic_region	MODIFIER	ML0349-ML0350	440939A>T		1	A	A	A	A	A	A	A	A	A	A	A	A	A	A	A	A	A	A	A	A	A	A	A	A	A	A	A	A	A	A	A	A	A	A	A	A	A	A	A	A	A
442983	C	T	non_coding_transcript_exon_variant	MODIFIER	ML0350	203G>A		1	C	C	C	C	C	C	C	C	C	C	C	C	C	C	C	C	C	C	C	C	C	C	C	C	C	C	C	C	C	C	C	C	C	C	C	C	C	C	C	C	C
444912	C	A	non_coding_transcript_exon_variant	MODIFIER	fadD19	53C>A		1	C	C	C	C	C	C	C	C	C	C	C	C	C	C	C	C	C	C	C	C	C	C	C	C	C	C	C	C	C	C	C	C	C	C	C	C	C	C	C	C	C
445089	C	G	non_coding_transcript_exon_variant	MODIFIER	fadD19	230C>G		3	C	C	C	C	C	C	C	C	C	C	C	C	C	C	C	C	C	C	C	C	C	C	C	C	C	C	C	C	C	C	C	C	C	C	C	C	C	C	C	C	C
445556	T	C	non_coding_transcript_exon_variant	MODIFIER	fadD19	697T>C		5	T	T	T	T	T	T	T	T	T	T	T	T	T	T	T	T	T	T	T	T	T	T	T	T	T	T	T	T	T	T	T	T	T	T	T	T	T	T	T	T	T
445671	A	G	non_coding_transcript_exon_variant	MODIFIER	fadD19	812A>G		1	A	A	A	A	A	A	A	A	A	A	A	A	A	-	A	A	A	A	A	A	A	A	A	A	A	A	A	A	A	A	A	A	A	A	A	A	A	A	A	A	A
447641	A	C	missense_variant	MODERATE	ilvX	228A>C	Leu76Phe	2	A	A	A	A	-	A	A	A	A	A	A	A	A	A	A	A	A	-	A	A	A	A	A	A	-	A	A	A	A	A	A	A	A	A	A	-	A	A	A	A	A
448789	G	T	missense_variant	MODERATE	ilvX	1376G>T	Ser459Ile	1	G	G	G	G	G	G	G	G	G	G	G	G	G	G	G	G	G	G	G	G	G	G	G	G	G	G	G	G	G	G	G	G	G	G	G	G	G	G	G	G	G
449899	G	A	non_coding_transcript_exon_variant	MODIFIER	fadD17	285C>T		1	G	G	G	G	G	G	G	G	G	G	G	G	G	G	G	G	G	G	G	G	G	G	G	G	G	G	G	G	G	G	G	G	A	G	G	G	G	G	G	G	G
450804	C	G	non_coding_transcript_exon_variant	MODIFIER	fadE27	470G>C		1	C	C	C	C	C	C	C	C	C	C	C	C	C	-	C	C	C	C	C	C	C	C	C	C	C	C	C	C	C	C	C	C	C	C	C	C	C	C	C	C	C
451498	C	T	non_coding_transcript_exon_variant	MODIFIER	fadE26	927G>A		2	C	C	C	C	C	C	C	C	C	C	C	C	C	C	C	C	C	C	C	C	C	C	C	C	C	C	C	C	C	C	C	C	C	C	C	C	C	C	C	C	C
452406	G	A	non_coding_transcript_exon_variant	MODIFIER	fadE26	19C>T		1	G	G	G	G	G	G	G	G	G	G	G	G	G	G	G	G	G	G	G	G	G	G	G	G	G	G	G	G	G	G	G	G	G	G	G	G	G	G	G	G	G
455009	A	C	non_coding_transcript_exon_variant	MODIFIER	ML0361	170A>C		1	A	A	A	A	A	A	A	A	A	A	A	A	A	-	A	A	A	A	A	A	A	A	A	A	A	A	A	A	A	A	A	A	A	A	A	A	A	A	A	A	A
456738	C	T	intergenic_region	MODIFIER	ML0363-rplM	456738C>T		1	C	C	C	C	C	C	C	C	C	C	C	C	C	C	C	C	C	C	C	C	C	C	C	C	-	C	C	C	C	C	C	C	C	C	C	C	C	C	C	C	C
459545	G	T	non_coding_transcript_exon_variant	MODIFIER	ML0367	99G>T		1	G	G	G	G	G	G	G	G	G	G	G	G	G	-	G	G	G	G	G	G	G	G	G	G	G	G	G	G	G	G	G	G	G	G	-	G	G	G	G	G	G
459733	G	A	non_coding_transcript_exon_variant	MODIFIER	ML0368	59G>A		1	G	G	G	G	G	G	G	G	G	G	G	G	G	-	G	G	G	G	G	G	G	G	G	G	G	G	G	G	G	G	G	G	G	G	G	-	G	-	G	G	G
459887	C	T	non_coding_transcript_exon_variant	MODIFIER	ML0368	213C>T		5	C	C	C	C	C	C	C	C	C	C	C	C	C	-	C	C	C	C	C	C	C	C	C	C	C	C	C	C	C	C	C	C	C	C	C	C	C	C	C	C	C
460220	T	C	non_coding_transcript_exon_variant	MODIFIER	ML0368	546T>C		1	T	T	T	T	T	T	T	T	T	T	T	T	T	T	T	T	T	T	T	T	T	T	T	T	T	T	T	T	T	T	T	T	T	T	T	T	T	T	T	T	T
462253	T	G	missense_variant	MODERATE	ML0370	562A>C	Asn188His	2	T	T	T	T	T	T	T	T	T	T	T	T	T	T	T	T	T	-	T	T	T	T	T	T	T	T	T	T	T	T	T	T	T	T	T	T	T	T	T	T	T
464279	C	T	missense_variant	MODERATE	glmS	1301C>T	Ala434Val	3	C	C	C	C	C	C	C	C	C	C	C	C	C	C	C	C	C	C	C	C	C	C	C	C	-	C	C	C	C	C	C	C	C	C	C	-	C	-	C	C	C
464985	G	T	non_coding_transcript_exon_variant	MODIFIER	ML0372	89C>A		12	G	G	G	G	G	G	G	G	G	G	G	G	G	G	G	G	G	G	G	G	G	G	G	G	G	G	G	G	G	G	G	G	G	G	G	G	G	G	G	G	G
465016	C	T	non_coding_transcript_exon_variant	MODIFIER	ML0372	58G>A		1	C	C	C	C	C	C	C	C	C	C	C	C	C	-	C	C	C	-	C	C	C	C	C	C	C	C	C	C	C	C	C	C	C	C	C	C	C	C	C	C	C
467512	C	T	non_coding_transcript_exon_variant	MODIFIER	gadB	860C>T		89	C	C	C	C	C	C	C	C	C	C	C	C	C	C	C	C	C	C	C	C	C	C	C	C	C	C	C	C	C	C	C	C	C	C	C	C	C	C	C	C	C
468693	G	A	missense_variant	MODERATE	alr	562G>A	Val188Ile	1	G	G	G	G	G	G	G	G	G	G	G	G	G	G	G	G	G	G	G	G	G	G	G	G	G	G	G	G	G	G	G	G	G	G	G	G	G	G	G	G	G
469181	C	T	synonymous_variant	LOW	alr	1050C>T	Gly350Gly	1	C	C	C	C	C	C	C	C	C	C	C	C	C	-	C	C	C	C	C	C	C	C	C	C	C	C	C	C	C	C	C	C	C	C	C	C	C	C	C	C	C
470445	T	C	missense_variant	MODERATE	ML0377	164T>C	Val55Ala	1	T	T	T	T	T	T	T	T	T	T	T	T	T	T	T	T	T	T	T	T	T	T	T	T	T	T	T	T	T	T	T	T	T	T	T	-	T	T	T	T	T
471695	G	C	missense_variant	MODERATE	ML0378	932G>C	Ser311Thr	3	G	G	G	G	G	G	G	G	G	G	G	G	G	-	G	G	G	G	G	G	G	G	G	G	G	G	G	G	G	G	G	G	G	G	G	G	G	G	G	G	G
471801	C	T	synonymous_variant	LOW	ML0378	1038C>T	Ala346Ala	1	C	C	C	C	C	C	C	C	C	C	C	C	C	-	C	C	C	C	C	C	C	C	C	C	C	C	C	C	C	C	C	C	C	C	C	C	C	C	C	C	C
472739	G	T	synonymous_variant	LOW	gcp	900G>T	Gly300Gly	1	G	G	G	G	-	G	G	G	G	G	-	G	G	-	-	G	-	G	G	G	G	G	-	-	-	G	G	G	G	G	G	G	G	G	G	-	G	-	G	G	G
474428	G	A	missense_variant	MODERATE	groEL1	871G>A	Ala291Thr	1	G	G	G	G	G	G	G	G	G	G	G	G	G	-	G	G	G	G	G	G	G	G	G	G	G	G	G	G	G	G	G	G	G	G	G	G	G	G	G	G	G
474805	G	A	synonymous_variant	LOW	groEL1	1248G>A	Ala416Ala	1	G	G	G	G	-	G	G	G	G	G	G	G	G	G	G	G	G	-	G	G	G	G	G	G	G	G	G	G	G	G	G	G	G	G	G	G	G	G	G	G	G
476250	A	C	intergenic_region	MODIFIER	whiB3-ML0383	476250A>C		2	A	A	A	A	A	A	A	A	A	A	A	A	A	A	A	A	A	A	A	A	A	A	A	A	A	A	A	A	A	A	A	A	A	A	A	A	A	A	A	A	A
477016	G	A	missense_variant	MODERATE	ML0383	577G>A	Gly193Arg	2	G	G	G	G	-	G	G	G	G	G	G	G	G	-	-	G	G	G	G	G	G	G	-	-	-	G	A	G	G	A	G	G	G	G	G	G	G	-	G	G	G
479629	C	T	intergenic_region	MODIFIER	ML0385-ML0386	479629C>T		1	C	C	C	C	C	C	C	C	C	C	C	C	C	C	C	C	C	C	C	C	C	C	C	C	C	C	C	C	C	C	C	C	C	C	C	C	C	C	C	C	C
480629	C	T	intergenic_region	MODIFIER	ML0386-guaB2	480629C>T		32	C	C	C	C	C	C	C	C	C	C	C	C	C	C	C	C	C	C	C	C	C	C	C	C	C	C	C	C	C	C	C	C	C	C	C	C	C	C	C	C	C
481476	A	G	synonymous_variant	LOW	guaB2	816A>G	Leu272Leu	260	A	A	A	A	A	A	A	A	A	A	A	A	A	A	A	A	G	-	G	G	G	G	G	G	G	G	G	G	G	G	G	G	G	G	G	G	G	G	G	G	G
482616	C	T	missense_variant	MODERATE	guaB3	343C>T	Pro115Ser	1	C	C	C	C	C	C	C	C	C	C	C	C	C	C	C	C	C	C	C	C	C	C	C	C	-	C	C	C	C	C	C	C	C	C	C	-	C	-	C	C	C
483281	A	G	synonymous_variant	LOW	guaB3	1008A>G	Pro336Pro	1	A	A	A	A	A	A	A	A	A	A	A	A	A	-	A	A	A	-	A	A	A	A	A	A	A	A	A	A	A	A	A	A	A	A	A	A	A	A	A	A	A
485138	T	C	missense_variant	MODERATE	choD	1688T>C	Leu563Pro	249	T	T	T	T	T	T	T	T	T	T	T	T	T	-	T	T	-	C	C	C	C	C	C	C	C	C	C	C	C	C	C	C	C	C	C	C	C	C	C	C	C
489490	A	G	intergenic_region	MODIFIER	ML0393-ML0394	489490A>G		1	A	A	A	A	A	A	A	A	A	A	A	A	A	-	A	A	A	A	A	A	A	A	A	A	A	A	A	A	A	A	A	A	A	A	A	-	A	A	A	A	A
489941	G	A	missense_variant	MODERATE	ML0394	487C>T	Leu163Phe	3	G	G	G	G	G	G	G	G	G	G	G	G	G	G	G	G	G	-	G	G	G	G	G	G	G	G	G	G	G	G	G	G	G	G	G	G	G	G	G	G	G
489944	G	A	missense_variant	MODERATE	ML0394	484C>T	His162Tyr	1	G	G	G	G	G	G	G	G	G	G	G	G	G	G	G	G	G	-	G	G	G	G	G	G	G	G	G	G	G	G	G	G	G	G	G	G	G	G	G	G	G
490546	C	T	intergenic_region	MODIFIER	ML0394-guaA	490546C>T		1	C	C	C	C	C	C	C	C	C	C	C	C	C	C	C	C	C	C	C	C	C	C	C	C	C	C	C	C	C	C	C	C	C	C	C	C	C	C	C	C	C
490699	C	A	intergenic_region	MODIFIER	ML0394-guaA	490699C>A		1	C	C	C	C	C	C	C	C	C	C	C	C	C	C	C	C	C	C	C	C	C	C	C	C	C	C	C	C	C	C	C	A	C	C	C	C	C	C	C	C	C
491083	C	A	missense_variant	MODERATE	guaA	41C>A	Pro14His	1	C	C	C	C	C	C	C	C	C	C	C	C	C	-	C	C	C	C	C	C	C	C	C	C	C	C	C	C	C	C	C	C	C	C	-	-	C	C	C	C	C
492614	C	A	synonymous_variant	LOW	guaA	1572C>A	Gly524Gly	26	C	C	C	C	C	C	C	C	C	C	C	C	C	C	C	C	C	C	C	C	C	C	C	C	C	A	A	C	A	A	A	A	A	C	C	A	C	C	C	A	A
493995	G	A	missense_variant	MODERATE	ML0397	1753C>T	Leu585Phe	1	G	G	G	G	G	G	G	G	G	G	G	G	G	G	G	G	G	G	G	G	G	G	G	G	G	G	G	G	G	G	G	G	G	G	G	G	G	G	G	G	G
494266	G	A	synonymous_variant	LOW	ML0397	1482C>T	Ile494Ile	1	G	G	G	G	G	G	G	G	G	G	G	G	G	-	G	G	G	G	G	G	G	G	G	G	G	G	G	G	G	G	G	G	G	G	G	G	G	G	G	G	G
494564	C	T	missense_variant	MODERATE	ML0397	1184G>A	Gly395Glu	1	C	C	C	C	C	C	C	C	C	C	C	C	C	C	C	C	C	C	C	C	C	C	C	C	C	C	C	C	C	C	C	C	C	C	C	C	C	C	C	C	C
494674	T	G	missense_variant	MODERATE	ML0397	1074A>C	Glu358Asp	266	T	T	T	T	T	T	T	T	T	T	T	T	T	T	T	T	-	G	G	G	G	G	G	G	G	G	G	G	G	G	G	G	G	G	G	G	G	G	G	G	G
494937	G	T	missense_variant	MODERATE	ML0397	811C>A	Pro271Thr	2	G	G	G	G	G	G	G	G	G	G	G	G	G	G	G	G	G	G	G	G	G	G	G	G	G	G	G	G	G	G	G	G	G	G	G	G	G	G	G	G	G
495595	G	A	synonymous_variant	LOW	ML0397	153C>T	Val51Val	1	G	G	G	G	G	G	G	G	G	G	G	G	G	G	G	G	G	G	G	G	G	G	G	G	G	G	G	G	G	G	G	G	G	G	G	G	G	G	G	G	G
495765	C	G	intergenic_region	MODIFIER	ML0397-ML0398	495765C>G		1	C	C	C	C	C	C	C	C	C	C	C	C	C	C	C	C	C	C	C	C	C	C	C	C	C	C	C	C	C	C	C	C	C	C	C	C	C	C	C	C	C
495873	C	T	intergenic_region	MODIFIER	ML0397-ML0398	495873C>T		1	C	C	C	C	C	C	C	C	C	C	C	C	C	C	C	C	C	C	C	C	C	C	C	C	C	C	C	C	C	C	C	C	C	C	C	C	C	C	C	C	C
496266	C	T	missense_variant	MODERATE	ML0398	832G>A	Ala278Thr	1	C	C	C	C	C	C	C	C	C	C	C	C	C	C	C	C	C	C	C	C	C	C	C	C	C	C	C	C	C	C	C	C	C	C	C	C	C	C	C	C	C
496331	C	A	missense_variant	MODERATE	ML0398	767G>T	Gly256Val	1	C	C	C	C	C	C	C	C	C	C	C	C	C	C	C	C	C	C	C	C	C	C	C	C	C	C	C	C	C	C	C	C	C	C	C	C	C	C	C	C	C
496429	G	A	synonymous_variant	LOW	ML0398	669C>T	Gly223Gly	1	G	G	G	G	G	G	G	G	G	G	G	G	G	G	G	G	G	-	G	G	G	G	G	G	G	G	G	G	G	G	G	G	G	G	G	G	G	G	G	G	G
496587	C	T	missense_variant	MODERATE	ML0398	511G>A	Gly171Ser	3	C	C	C	C	C	C	C	C	C	C	C	C	C	C	C	C	C	C	C	C	C	C	C	C	C	C	C	C	C	C	C	C	C	C	-	C	C	C	C	C	C
498242	G	T	non_coding_transcript_exon_variant	MODIFIER	ML0400	161G>T		1	G	G	G	G	-	G	G	G	G	G	G	G	G	G	G	G	G	G	G	G	G	G	G	G	G	G	G	G	G	G	G	G	G	G	G	G	G	G	G	G	T
499543	C	T	non_coding_transcript_exon_variant	MODIFIER	ML0401	213G>A		1	C	C	C	C	C	C	C	C	C	C	C	C	C	C	C	C	C	-	C	C	C	C	C	C	C	C	C	C	C	C	C	C	C	C	C	C	C	C	C	C	C
500961	G	A	non_coding_transcript_exon_variant	MODIFIER	iunH	787C>T		1	G	G	G	G	G	G	G	G	G	G	G	G	G	G	G	G	G	G	G	G	G	G	G	G	G	G	G	G	G	G	G	G	G	G	G	G	G	G	G	G	G
501955	C	A	non_coding_transcript_exon_variant	MODIFIER	cmaA1	106C>A		7	C	C	C	C	C	C	C	C	C	C	C	C	C	C	C	C	C	C	A	A	A	A	A	A	A	C	C	C	C	C	C	C	C	C	C	C	C	C	C	C	C
502629	G	A	intergenic_region	MODIFIER	cmaA1-ML0405	502629G>A		1	G	G	G	G	G	G	G	G	G	G	G	G	G	G	G	G	G	-	G	G	G	G	G	G	G	G	G	G	G	G	G	G	G	G	G	G	G	G	G	G	G
502630	C	T	intergenic_region	MODIFIER	cmaA1-ML0405	502630C>T		12	C	C	C	C	C	C	C	C	C	C	C	C	C	C	C	C	C	-	C	C	C	C	C	C	C	T	C	C	T	C	C	C	C	C	C	T	C	C	C	T	T
502632	G	A,T	intergenic_region;intergenic_region	MODIFIER;MODIFIER	cmaA1-ML0405	502632G>A;502632G>T	;	1,1	G	G	G	G	G	G	G	G	G	G	G	G	G	G	G	G	G	-	G	G	G	G	G	G	G	G	G	G	G	G	G	G	G	G	G	G	G	G	G	G	G
502707	G	A	intergenic_region	MODIFIER	cmaA1-ML0405	502707G>A		1	G	G	G	G	G	G	G	G	G	G	G	G	G	G	G	G	G	-	G	G	G	G	G	G	G	G	G	G	G	G	G	G	G	G	G	G	G	G	G	G	G
502886	G	A	intergenic_region	MODIFIER	cmaA1-ML0405	502886G>A		1	G	G	G	G	G	G	G	G	G	G	G	G	G	G	G	G	-	-	G	G	G	G	G	G	G	G	G	G	G	G	G	G	G	G	G	G	G	G	G	G	G
503410	G	A	missense_variant	MODERATE	ML0405	194G>A	Gly65Asp	8	G	G	G	G	G	G	G	G	G	G	G	G	G	G	G	G	G	G	G	G	G	G	G	G	G	G	G	G	G	G	G	G	G	G	G	G	G	G	G	G	G
503515	G	A	missense_variant	MODERATE	ML0405	299G>A	Gly100Asp	1	G	G	G	G	G	G	G	G	G	G	G	G	G	G	G	G	G	G	G	G	G	G	G	G	G	G	G	G	G	G	G	G	G	G	G	G	G	G	G	G	G
503984	C	T	synonymous_variant	LOW	ML0405	768C>T	Pro256Pro	5	C	C	C	C	C	C	C	C	C	C	C	C	C	C	C	C	C	C	C	C	C	C	C	C	C	C	C	C	C	C	C	C	C	C	C	C	C	C	C	C	C
504115	C	T	missense_variant	MODERATE	ML0405	899C>T	Ala300Val	1	C	C	C	C	C	C	C	C	C	C	C	C	C	-	C	C	C	C	C	C	C	C	C	C	C	C	C	C	C	C	C	C	C	C	C	C	C	C	C	C	C
504437	G	C	intergenic_region	MODIFIER	ML0405-ML0406	504437G>C		1	G	G	G	G	G	G	G	G	G	G	G	G	G	G	G	G	G	G	G	G	G	G	G	G	G	G	G	G	G	G	G	G	G	G	G	G	G	G	G	G	G
504761	C	T	synonymous_variant	LOW	ML0406	303C>T	Ile101Ile	1	C	C	C	C	C	C	C	C	C	C	C	C	C	C	C	C	C	-	C	C	C	C	C	C	C	C	C	C	C	C	C	C	C	C	C	C	C	C	C	C	C
506336	G	A	non_coding_transcript_exon_variant	MODIFIER	ML0408	560G>A		1	G	G	G	G	G	G	G	G	G	G	G	G	G	-	G	G	G	G	G	G	G	G	G	G	G	G	A	G	G	G	G	G	G	G	G	G	G	G	G	G	G
506775	C	T	intergenic_region	MODIFIER	ML0408-ML0409	506775C>T		2	C	C	C	C	C	C	C	C	C	C	C	C	C	C	C	C	C	C	C	C	C	C	C	C	C	C	C	C	C	C	C	C	C	C	C	C	C	C	C	C	C
508369	G	A	missense_variant	MODERATE	ML0410	43G>A	Ala15Thr	2	G	G	G	G	G	G	G	G	G	G	G	G	G	G	G	G	G	G	G	G	G	G	G	G	G	G	G	G	G	G	G	G	G	G	G	G	G	G	G	G	G
508459	G	A	missense_variant	MODERATE	ML0410	133G>A	Ala45Thr	1	G	G	G	G	G	G	G	G	G	G	G	G	G	G	G	G	G	G	G	G	G	G	G	G	G	G	G	G	G	G	G	G	G	G	G	G	G	G	G	G	G
508466	A	C	missense_variant	MODERATE	ML0410	140A>C	Gln47Pro	8	A	A	A	A	A	A	A	A	A	A	A	A	A	A	A	A	A	A	A	A	A	A	A	A	A	A	A	A	A	A	A	A	C	A	A	A	A	A	A	A	A
508474	A	C	missense_variant	MODERATE	ML0410	148A>C	Lys50Gln	1	A	A	A	A	A	A	A	A	A	A	A	A	A	A	A	A	A	A	A	A	A	A	A	A	A	A	A	A	A	A	A	A	A	A	A	A	A	A	A	A	A
508481	T	C	missense_variant	MODERATE	ML0410	155T>C	Val52Ala	265	T	T	T	T	T	T	T	T	T	T	T	T	T	T	T	T	C	C	C	C	C	C	C	C	C	C	C	C	C	C	C	C	C	C	C	C	C	C	C	C	C
508603	C	T	missense_variant	MODERATE	ML0410	277C>T	His93Tyr	1	C	C	C	C	C	C	C	C	C	C	C	C	C	C	C	C	C	C	C	C	C	C	C	C	C	C	C	C	C	C	C	C	C	C	C	C	C	C	C	C	C
508698	C	T	intergenic_region	MODIFIER	ML0410-ML0411	508698C>T		1	C	C	C	C	C	C	C	C	C	C	C	C	C	C	C	C	C	C	C	C	C	C	C	C	C	C	C	C	C	C	C	C	C	C	C	C	C	C	C	C	C
508714	G	T	intergenic_region	MODIFIER	ML0410-ML0411	508714G>T		12	G	G	G	G	G	G	G	G	G	G	G	G	G	G	G	G	G	G	G	G	G	G	G	G	G	G	G	G	G	-	G	G	G	G	G	G	G	G	G	G	G
508715	A	G	intergenic_region	MODIFIER	ML0410-ML0411	508715A>G		26	A	A	A	A	A	A	A	A	A	A	A	A	A	A	A	A	A	A	A	A	A	A	A	A	A	A	A	A	A	A	A	A	A	A	A	A	A	A	A	A	A
508755	A	G	start_lost	HIGH	ML0411	1A>G	Met1?	1	A	A	A	A	A	A	A	A	A	A	A	A	A	A	A	A	A	G	A	A	A	A	A	A	A	A	A	A	A	A	A	A	A	A	A	A	A	A	A	A	A
508887	G	C	missense_variant	MODERATE	ML0411	133G>C	Glu45Gln	3	G	G	G	G	G	G	G	G	G	G	G	G	G	G	G	G	G	G	G	G	G	G	G	G	G	G	G	G	G	G	G	G	G	G	G	G	G	G	G	G	G
508890	G	A,C	missense_variant;missense_variant	MODERATE;MODERATE	ML0411	136G>A;136G>C	Val46Met;Val46Leu	6,1	G	G	G	G	G	G	G	G	G	G	G	G	G	G	G	G	G	G	G	G	G	G	G	G	G	G	G	G	G	G	G	G	G	G	G	G	G	G	G	G	G
508894	C	T	missense_variant	MODERATE	ML0411	140C>T	Ser47Leu	1	C	C	C	C	C	C	C	C	C	C	C	C	C	C	C	C	C	C	C	C	C	C	C	C	C	C	C	C	C	C	C	C	C	C	C	C	C	C	C	C	C
508897	A	C	missense_variant	MODERATE	ML0411	143A>C	Asp48Ala	1	A	A	A	A	A	A	A	A	A	A	A	A	A	A	A	A	A	A	A	A	A	A	A	A	A	A	A	A	A	A	A	A	A	A	A	A	A	A	A	A	A
508898	C	G	missense_variant	MODERATE	ML0411	144C>G	Asp48Glu	1	C	C	C	C	C	C	C	C	C	C	C	C	C	C	C	C	C	C	C	C	C	C	C	C	C	C	C	C	C	C	C	C	C	C	C	C	C	C	C	C	C
508909	T	C	missense_variant	MODERATE	ML0411	155T>C	Val52Ala	2	T	T	T	T	T	T	T	T	T	T	T	T	T	T	T	T	T	T	T	T	T	T	T	T	T	T	T	T	T	T	T	T	T	T	T	T	T	T	T	T	T
508986	G	A	missense_variant	MODERATE	ML0411	232G>A	Asp78Asn	83	G	G	G	G	G	G	G	G	G	G	G	G	G	G	G	G	G	G	G	G	G	G	G	G	G	G	G	G	G	G	G	G	G	G	G	G	G	G	G	G	G
508989	G	A	missense_variant	MODERATE	ML0411	235G>A	Gly79Ser	2	G	G	G	G	G	G	G	G	G	G	G	G	G	G	G	G	G	G	G	G	G	G	G	G	G	G	G	G	G	G	G	G	G	G	G	G	G	G	G	G	G
509007	G	A	missense_variant	MODERATE	ML0411	253G>A	Gly85Arg	1	G	G	G	G	G	G	G	G	G	G	G	G	G	G	G	G	G	G	G	G	G	G	G	G	G	G	G	G	G	G	G	G	G	G	G	G	G	G	G	G	G
509008	G	A	missense_variant	MODERATE	ML0411	254G>A	Gly85Glu	1	G	G	G	G	G	G	G	G	G	G	G	G	G	G	G	G	G	G	G	G	G	G	G	G	G	G	G	G	G	G	G	G	G	G	G	G	G	G	G	G	G
509023	T	C	missense_variant	MODERATE	ML0411	269T>C	Val90Ala	3	T	T	T	T	T	T	T	T	T	T	T	T	T	T	T	T	T	T	T	T	T	T	T	T	T	T	T	T	T	T	T	T	T	T	T	T	T	T	T	T	T
509030	C	A,T	missense_variant;synonymous_variant	MODERATE;LOW	ML0411	276C>A;276C>T	His92Gln;His92His	12,1	C	C	C	C	C	C	C	C	C	C	C	C	C	C	C	C	C	C	C	C	C	C	C	C	C	C	C	C	C	C	C	C	C	C	C	C	C	C	C	C	C
509065	G	A	missense_variant	MODERATE	ML0411	311G>A	Gly104Asp	3	G	G	G	G	G	G	G	G	G	G	G	G	G	G	G	G	G	G	G	G	G	G	G	G	G	G	A	G	G	G	G	G	G	G	-	G	G	G	G	G	G
509178	G	A	missense_variant	MODERATE	ML0411	424G>A	Asp142Asn	17	G	G	G	G	G	G	G	G	G	G	G	G	G	G	G	G	G	G	G	G	G	G	G	G	G	G	G	G	G	G	G	G	G	G	G	G	G	G	G	G	G
509265	C	T	missense_variant	MODERATE	ML0411	511C>T	Pro171Ser	1	C	C	C	C	C	C	C	C	C	C	C	C	C	C	C	C	C	C	C	C	C	C	C	C	C	C	C	C	C	C	C	C	C	C	C	C	C	C	C	C	C
509308	A	C	missense_variant	MODERATE	ML0411	554A>C	Asp185Ala	1	A	A	A	A	A	A	A	A	A	A	A	A	A	A	A	A	-	A	A	A	A	A	A	A	A	A	A	A	A	A	A	A	A	A	A	A	A	A	A	A	A
509320	C	T	missense_variant	MODERATE	ML0411	566C>T	Ser189Leu	1	C	C	C	C	C	C	C	C	C	C	C	C	C	C	C	C	-	C	C	C	C	C	C	C	C	C	C	C	C	C	C	C	C	C	C	C	C	C	C	C	C
509325	C	G	missense_variant	MODERATE	ML0411	571C>G	His191Asp	283	C	G	G	G	G	G	G	G	G	G	G	G	G	G	G	G	-	G	G	G	G	G	G	G	G	G	G	G	G	G	G	G	G	G	G	G	G	G	G	G	G
509349	C	A,G	missense_variant;missense_variant	MODERATE;MODERATE	ML0411	595C>A;595C>G	Leu199Ile;Leu199Val	1,1	C	C	C	C	C	C	C	C	C	C	C	C	C	C	C	C	C	C	C	C	C	C	C	C	C	C	C	C	C	C	C	C	C	C	C	C	C	C	C	C	C
509407	C	T	missense_variant	MODERATE	ML0411	653C>T	Ser218Leu	1	C	C	C	C	C	C	C	C	C	C	C	C	C	C	C	C	C	C	C	C	C	C	C	C	C	C	C	C	C	C	C	C	C	C	C	C	C	C	C	C	C
509409	G	A,C	missense_variant;missense_variant	MODERATE;MODERATE	ML0411	655G>A;655G>C	Asp219Asn;Asp219His	1,1	G	G	G	G	G	G	G	G	G	G	G	G	G	G	G	G	G	G	G	G	G	G	G	G	G	G	G	G	G	G	G	G	G	G	G	G	G	G	G	G	G
509411	C	G	missense_variant	MODERATE	ML0411	657C>G	Asp219Glu	3	C	C	C	C	C	C	C	C	C	C	C	C	C	C	C	C	C	C	C	C	C	C	C	C	C	C	C	C	C	C	C	C	C	C	C	C	C	C	C	C	C
509424	T	C	missense_variant	MODERATE	ML0411	670T>C	Ser224Pro	1	T	T	T	T	T	T	T	T	T	T	T	T	T	T	T	T	T	T	T	T	T	T	T	T	T	T	T	T	T	T	T	T	T	T	T	T	T	T	T	T	T
509425	C	T	missense_variant	MODERATE	ML0411	671C>T	Ser224Leu	13	C	C	C	C	C	C	C	C	C	C	C	C	C	C	C	C	C	C	C	C	C	C	C	C	C	C	C	C	C	C	C	C	C	C	C	C	C	C	C	C	C
509564	G	T	synonymous_variant	LOW	ML0411	810G>T	Ser270Ser	1	G	G	G	G	G	G	G	G	G	G	G	G	G	G	G	G	G	G	G	G	G	G	G	G	G	G	G	G	G	G	G	G	G	G	G	G	G	G	G	G	G
509577	A	C	missense_variant	MODERATE	ML0411	823A>C	Ser275Arg	1	A	A	A	A	A	A	A	A	A	A	A	A	A	A	A	A	A	A	A	A	A	A	A	A	A	A	A	A	A	A	A	A	A	A	A	A	A	A	A	A	A
509578	G	A	missense_variant	MODERATE	ML0411	824G>A	Ser275Asn	1	G	G	G	G	G	G	G	G	G	G	G	G	G	G	G	G	G	G	G	G	G	G	G	G	G	G	G	G	G	G	G	G	G	G	G	G	G	G	G	G	G
509587	C	T	missense_variant	MODERATE	ML0411	833C>T	Thr278Ile	1	C	C	C	C	C	C	C	C	C	C	C	C	C	C	C	C	C	C	C	C	C	C	C	C	C	C	C	C	C	C	C	C	C	C	C	C	C	C	C	C	C
509599	T	C	missense_variant	MODERATE	ML0411	845T>C	Ile282Thr	1	T	T	T	T	T	T	T	T	T	T	T	T	T	T	T	T	T	T	T	T	T	T	T	T	T	T	T	T	T	T	T	T	T	T	T	T	T	T	T	T	T
509600	A	G	missense_variant	MODERATE	ML0411	846A>G	Ile282Met	2	A	A	A	A	A	A	A	A	A	A	A	A	A	A	A	A	A	A	A	A	A	A	A	A	A	A	A	A	A	A	A	A	A	A	A	A	A	A	A	A	A
509614	C	T	missense_variant	MODERATE	ML0411	860C>T	Ala287Val	1	C	C	C	C	C	C	C	C	C	C	C	C	C	C	C	C	C	C	C	C	C	C	C	C	C	C	C	C	C	C	C	C	C	C	C	C	C	C	C	C	C
509640	T	C	missense_variant	MODERATE	ML0411	886T>C	Ser296Pro	2	T	T	T	T	T	T	T	T	T	T	T	T	T	T	T	T	T	T	T	T	T	T	T	T	T	T	T	T	T	T	T	T	T	T	T	T	T	T	T	T	T
509647	T	C,G	missense_variant;missense_variant	MODERATE;MODERATE	ML0411	893T>C;893T>G	Val298Ala;Val298Gly	1,36	T	T	T	T	T	T	T	T	T	T	T	T	T	T	T	T	T	T	T	T	T	T	T	T	T	T	T	C	T	T	T	T	T	C	C	T	C	C	T	T	T
509662	G	A	missense_variant	MODERATE	ML0411	908G>A	Gly303Asp	1	G	G	G	G	G	G	G	G	G	G	G	G	G	G	G	G	G	G	G	G	G	G	G	G	G	G	G	G	G	G	G	G	G	G	G	G	G	G	G	G	G
509673	G	A	missense_variant	MODERATE	ML0411	919G>A	Val307Met	2	G	G	G	G	G	G	G	G	G	G	G	G	G	G	G	G	G	G	G	G	G	G	G	G	G	G	G	G	G	G	G	G	G	G	G	G	G	G	G	G	G
509674	T	C	missense_variant	MODERATE	ML0411	920T>C	Val307Ala	2	T	T	T	T	T	T	T	T	T	T	T	T	T	T	T	T	T	T	T	T	T	T	T	T	T	T	T	T	T	T	T	T	T	T	T	T	T	T	T	T	T
509851	G	T	missense_variant	MODERATE	ML0411	1097G>T	Gly366Val	14	G	G	G	G	G	G	G	G	G	G	G	G	G	G	G	G	G	G	G	G	G	G	G	G	G	G	G	G	G	G	G	G	G	G	-	-	G	G	G	G	G
510202	T	A	intergenic_region	MODIFIER	ML0411-lpqD	510202T>A		1	T	T	T	T	T	T	T	T	T	T	T	T	T	T	T	T	-	T	T	T	T	T	T	T	T	T	T	T	T	T	T	T	T	T	T	T	T	T	T	T	T
510492	C	T	non_coding_transcript_exon_variant	MODIFIER	lpqD	490G>A		1	C	T	C	C	C	C	C	C	C	C	C	C	C	C	C	C	C	C	C	C	C	C	C	C	C	C	C	C	C	C	C	C	C	C	C	C	C	C	C	C	C
510512	C	G	non_coding_transcript_exon_variant	MODIFIER	lpqD	470G>C		1	C	C	G	C	C	C	C	C	C	C	C	C	C	C	C	C	C	C	C	C	C	C	C	C	C	C	C	C	C	C	C	C	C	C	C	C	C	C	C	C	C
510550	A	G	non_coding_transcript_exon_variant	MODIFIER	lpqD	432T>C		1	A	A	A	A	A	A	A	A	A	A	A	A	A	A	A	A	A	A	A	A	A	A	A	A	A	A	A	A	A	A	A	A	A	A	A	A	A	A	G	A	A
511079	A	C	intergenic_region	MODIFIER	lpqD-ML0413	511079A>C		66	A	A	A	A	A	A	A	A	A	A	A	A	A	A	A	A	A	A	A	A	A	A	A	A	A	A	A	A	A	A	A	A	A	A	A	A	A	A	A	A	A
511128	G	T	intergenic_region	MODIFIER	lpqD-ML0413	511128G>T		1	G	G	G	G	G	G	G	G	G	G	G	G	G	G	G	G	G	G	G	G	G	G	G	G	G	G	G	G	G	G	G	G	G	G	-	G	G	G	G	G	G
511156	G	A	non_coding_transcript_exon_variant	MODIFIER	ML0413	27G>A		1	G	G	G	G	G	G	G	G	G	G	G	G	G	G	G	G	G	G	G	G	G	G	G	G	G	G	G	G	G	G	G	G	G	G	G	G	G	G	G	G	G
512437	A	G	synonymous_variant	LOW	otsB2	837T>C	Ile279Ile	17	A	A	A	A	A	A	A	A	A	A	A	A	A	A	A	A	A	A	A	A	A	A	A	A	A	A	A	A	A	A	A	A	A	A	A	A	A	A	A	A	A
512499	C	T	missense_variant	MODERATE	otsB2	775G>A	Glu259Lys	1	C	C	C	C	C	C	C	C	C	C	C	C	C	-	C	C	C	C	C	C	C	C	C	C	-	C	C	C	C	C	T	C	C	C	C	-	C	C	C	C	C
512603	G	A	missense_variant	MODERATE	otsB2	671C>T	Ala224Val	1	G	G	G	G	G	G	G	G	G	G	G	G	G	-	G	G	G	G	G	G	G	G	G	G	-	G	G	G	G	G	G	G	G	G	G	G	G	G	G	G	G
513760	C	T	non_coding_transcript_exon_variant	MODIFIER	ML0415	859G>A		4	C	C	C	C	C	C	C	C	C	C	C	C	C	C	C	C	C	C	C	C	C	C	C	C	C	C	C	C	C	C	C	C	C	C	C	C	C	C	C	C	C
514114	A	C	non_coding_transcript_exon_variant	MODIFIER	ML0415	505T>G		1	A	A	A	A	A	A	A	A	A	A	A	A	A	A	A	A	A	A	A	A	A	A	A	A	A	A	A	A	A	A	A	A	A	A	A	A	A	A	A	A	A
517971	C	T	synonymous_variant	LOW	ML0418	328C>T	Leu110Leu	1	C	C	C	C	C	C	C	C	C	C	C	C	C	C	C	C	C	-	C	C	C	C	C	C	C	C	C	C	C	C	C	C	C	C	C	C	C	C	C	C	C
519400	G	A	non_coding_transcript_exon_variant	MODIFIER	ML0420	126G>A		1	G	G	G	G	G	G	G	G	G	G	G	G	G	G	G	G	G	G	G	G	G	G	G	G	G	G	G	G	G	G	A	G	G	G	G	G	G	G	G	G	G
519742	G	A	non_coding_transcript_exon_variant	MODIFIER	ML0420	468G>A		1	G	G	G	G	G	G	G	G	G	G	G	G	G	G	G	G	G	-	G	G	G	G	G	G	G	G	G	G	G	G	G	G	G	G	G	G	G	G	G	G	G
520613	C	A	non_coding_transcript_exon_variant	MODIFIER	ML0420	1339C>A		2	C	C	C	C	C	C	C	C	C	C	C	C	C	-	C	C	C	-	C	C	C	C	C	C	C	C	C	C	C	C	C	C	C	C	C	C	C	C	C	C	C
521826	G	A	non_coding_transcript_exon_variant	MODIFIER	ML0421	93G>A		1	G	G	G	G	G	G	G	G	G	G	G	G	G	G	G	G	G	G	G	G	G	G	G	G	G	G	G	G	G	G	G	G	G	G	G	G	G	G	G	G	G
521924	G	C	non_coding_transcript_exon_variant	MODIFIER	ML0421	191G>C		1	G	G	G	G	G	G	G	G	G	G	G	G	G	G	G	G	G	G	G	G	G	G	G	G	G	G	G	G	G	G	G	G	G	G	G	G	G	G	G	G	G
524788	C	T	intergenic_region	MODIFIER	lysU-lppS	524788C>T		1	C	C	C	C	C	C	C	C	C	C	C	C	C	C	C	C	C	C	C	C	C	C	C	C	C	C	C	C	C	C	C	C	C	C	C	C	C	C	C	C	C
527115	C	T	non_coding_transcript_exon_variant	MODIFIER	ML0428	34C>T		1	C	C	C	C	C	C	C	C	C	C	C	C	C	C	C	C	C	C	C	C	C	C	C	C	C	C	C	C	C	C	C	C	C	C	C	C	C	C	C	C	C
527530	G	A	non_coding_transcript_exon_variant	MODIFIER	ML0428	449G>A		1	G	G	G	G	G	G	G	G	G	G	G	G	G	G	G	G	G	G	G	G	G	G	G	G	G	G	G	G	G	G	G	G	G	G	G	G	G	G	G	G	G
527964	A	G	non_coding_transcript_exon_variant	MODIFIER	ML0428	883A>G		88	A	A	A	A	A	A	A	A	A	A	A	A	A	A	A	A	A	A	A	A	A	A	A	A	A	A	A	A	A	A	A	A	A	A	A	A	A	A	A	A	A
528451	C	T	non_coding_transcript_exon_variant	MODIFIER	ML0428	1370C>T		5	C	C	C	C	C	C	C	C	C	C	C	C	C	C	C	C	C	C	C	C	C	C	C	C	C	C	C	C	C	C	C	C	C	C	C	C	C	C	C	C	C
528937	G	A	missense_variant	MODERATE	ML0429	491C>T	Ala164Val	1	G	G	G	G	G	G	G	G	G	G	G	G	G	G	G	G	G	G	G	G	G	G	G	G	G	G	G	G	G	G	G	G	G	G	G	G	G	G	G	G	G
529627	C	T	synonymous_variant	LOW	ML0430	108C>T	Phe36Phe	1	C	C	C	C	C	C	C	C	C	C	C	C	C	C	C	C	C	-	C	C	C	C	C	C	C	C	C	C	C	C	C	C	C	C	C	C	C	C	C	C	C
530196	G	T	missense_variant	MODERATE	ML0430	677G>T	Gly226Val	5	G	G	G	G	G	G	G	G	G	G	G	G	G	G	G	G	G	G	G	G	G	G	G	G	G	G	G	G	G	G	G	G	G	G	-	G	G	G	G	G	G
530685	C	T	missense_variant	MODERATE	ML0430	1166C>T	Ala389Val	1	C	C	C	C	C	C	C	C	C	C	C	C	C	C	C	C	C	C	C	C	C	C	C	C	C	C	C	C	C	C	C	C	C	C	C	C	C	C	C	C	C
531649	C	T	missense_variant	MODERATE	ML0431	47G>A	Gly16Glu	12	C	C	C	C	C	C	C	C	C	C	C	C	C	C	C	C	-	C	C	C	C	C	C	C	C	C	C	C	C	C	C	C	C	C	C	C	C	C	C	C	C
531961	G	A	non_coding_transcript_exon_variant	MODIFIER	ML0432	504C>T		2	G	G	G	G	G	G	G	G	G	G	G	G	G	G	G	G	G	G	G	G	G	G	G	G	G	G	G	G	G	G	G	G	G	G	G	G	G	G	G	G	G
532374	A	T	non_coding_transcript_exon_variant	MODIFIER	ML0432	91T>A		1	A	A	A	A	A	A	A	A	A	A	A	A	A	A	A	A	A	A	A	A	A	A	A	A	A	A	A	A	A	A	A	A	A	A	A	A	A	A	A	A	A
533403	A	G	non_coding_transcript_exon_variant	MODIFIER	fadD35	790A>G		279	A	G	G	G	G	G	G	G	G	G	G	G	G	G	G	G	G	G	G	G	G	G	G	G	G	G	G	G	G	G	G	G	G	G	G	G	G	G	G	G	G
533814	C	T	non_coding_transcript_exon_variant	MODIFIER	fadD35	1201C>T		1	C	C	C	C	C	C	C	C	C	C	C	C	C	-	C	C	C	C	C	C	C	C	C	C	C	C	C	C	C	C	C	C	C	C	C	C	C	C	C	C	C
534053	C	T	non_coding_transcript_exon_variant	MODIFIER	scoA	21C>T		1	C	C	C	C	C	C	C	C	C	C	C	C	C	-	C	C	C	C	C	C	C	C	C	C	C	C	C	C	C	C	C	C	C	C	C	C	C	C	C	C	C
534530	C	T	non_coding_transcript_exon_variant	MODIFIER	scoA	498C>T		2	C	C	C	C	C	C	C	C	C	C	C	C	C	C	C	C	C	C	C	C	C	C	C	C	C	C	C	C	C	C	C	C	C	C	C	-	C	C	C	C	C
534909	G	A	non_coding_transcript_exon_variant	MODIFIER	scoB	141G>A		1	G	G	G	G	G	G	G	G	G	G	G	G	G	G	G	G	G	G	G	G	G	G	G	G	G	G	G	G	G	G	G	G	G	G	G	G	G	G	G	G	G
535146	C	T	non_coding_transcript_exon_variant	MODIFIER	scoB	378C>T		1	C	C	C	C	C	C	C	C	C	C	C	C	C	C	C	C	T	C	C	C	C	C	C	C	C	C	C	C	C	C	C	C	C	C	C	C	C	C	C	C	C
535525	C	T	non_coding_transcript_exon_variant	MODIFIER	accD1	112C>T		15	C	C	C	C	C	C	C	C	C	C	C	C	C	C	C	C	C	C	C	C	C	C	C	C	C	C	C	C	C	C	C	C	C	C	C	C	C	C	C	C	C
536290	G	A	non_coding_transcript_exon_variant	MODIFIER	accD1	877G>A		1	G	G	G	G	G	G	G	G	G	G	G	G	G	G	G	G	G	G	G	G	G	G	G	G	G	G	G	G	G	G	G	G	G	G	G	G	G	G	G	G	G
536741	G	T	non_coding_transcript_exon_variant	MODIFIER	accD1	1328G>T		1	G	G	G	G	G	G	G	G	G	G	G	G	G	G	G	G	G	G	G	G	G	G	G	G	G	G	G	G	G	G	G	G	G	G	G	G	G	G	G	G	G
537125	C	T	non_coding_transcript_exon_variant	MODIFIER	accA1	117C>T		3	C	C	C	C	C	C	C	C	C	C	C	C	C	C	C	C	C	C	C	C	C	C	C	C	C	C	C	C	C	C	C	C	C	C	C	C	C	C	C	C	C
537330	G	A	non_coding_transcript_exon_variant	MODIFIER	accA1	322G>A		88	G	G	G	G	G	G	G	G	G	G	G	G	G	G	G	G	G	G	G	G	G	G	G	G	G	G	G	G	G	G	G	G	G	G	G	G	G	G	G	G	G
537503	G	T	non_coding_transcript_exon_variant	MODIFIER	accA1	495G>T		9	G	G	G	G	G	G	G	G	G	G	G	G	G	-	G	G	-	G	G	G	G	G	G	G	G	G	G	G	G	G	G	G	G	G	G	-	G	G	G	G	G
538187	C	G	non_coding_transcript_exon_variant	MODIFIER	accA1	1179C>G		1	C	C	C	C	C	C	C	C	C	C	C	C	C	-	C	C	C	C	C	C	C	C	C	C	C	C	C	C	C	C	C	C	C	C	C	C	C	C	C	C	C
538710	G	C	non_coding_transcript_exon_variant	MODIFIER	fadE19	113G>C		17	G	G	G	G	G	G	G	G	G	G	G	G	G	G	G	G	G	G	G	G	G	G	G	G	G	G	G	G	G	G	G	G	G	G	G	G	G	G	G	G	G
539668	A	C	non_coding_transcript_exon_variant	MODIFIER	fadE19	1071A>C		1	A	A	A	A	A	A	A	A	A	A	A	A	A	A	A	A	A	A	A	A	A	A	A	A	A	A	A	A	A	A	A	A	A	A	A	A	A	A	A	A	A
546735	C	T	non_coding_transcript_exon_variant	MODIFIER	ML0446	398G>A		1	C	C	C	C	C	C	C	C	C	C	C	C	C	C	C	C	C	C	C	C	C	C	C	C	C	C	C	C	C	C	C	C	C	C	C	C	C	C	C	C	C
548067	C	G	missense_variant	MODERATE	ML0448	76C>G	Arg26Gly	1	C	C	C	C	C	C	C	C	C	C	C	C	C	C	C	C	C	C	C	C	C	C	C	C	C	C	C	C	C	G	C	C	C	C	C	C	C	C	C	C	C
548537	C	T	intergenic_region	MODIFIER	ML0448-tesB2	548537C>T		13	C	C	C	C	C	C	C	C	C	C	C	C	C	C	C	C	C	C	C	C	C	C	C	C	C	T	C	C	T	C	C	C	C	C	C	T	C	C	C	T	T
551994	G	T	synonymous_variant	LOW	ML0451	247C>A	Arg83Arg	1	G	G	G	G	-	G	G	G	G	G	G	G	G	-	-	G	-	G	G	G	G	G	G	-	-	G	G	G	G	G	G	G	G	G	G	-	G	-	G	G	G
553273	C	A	missense_variant	MODERATE	ML0452	92G>T	Arg31Leu	1	C	C	C	C	-	C	C	C	C	C	C	C	C	C	C	C	C	C	C	C	C	C	C	C	C	C	C	C	C	C	C	C	C	C	C	C	C	C	C	C	C
554447	C	G	synonymous_variant	LOW	pgsA	606G>C	Ser202Ser	1	C	C	C	C	C	C	C	C	C	C	C	C	C	-	C	C	C	-	C	C	C	C	C	C	C	C	C	C	C	C	C	C	C	C	C	-	C	-	C	C	C
555162	C	T	missense_variant	MODERATE	ML0455	508G>A	Gly170Ser	1	C	C	C	C	C	C	C	C	C	C	C	C	C	C	C	C	-	-	C	C	C	C	C	C	C	C	C	C	C	C	C	C	C	C	C	C	C	C	C	C	C
556973	A	G	synonymous_variant	LOW	thrS	798T>C	Asp266Asp	1	A	A	A	A	A	A	A	A	A	A	A	A	A	-	A	A	A	A	A	A	A	A	A	A	A	A	A	A	A	A	A	A	A	A	-	A	A	A	A	A	A
558254	C	A	non_coding_transcript_exon_variant	MODIFIER	ML0457	60G>T		2	C	C	C	C	C	C	C	C	C	C	C	C	C	C	C	C	C	C	C	C	C	C	C	C	C	C	C	C	C	C	C	C	C	C	C	C	C	C	C	C	C
562607	C	T	intergenic_region	MODIFIER	ML0464-ML0465	562607C>T		1	C	C	C	C	C	C	C	C	C	C	C	C	C	C	C	C	C	C	C	C	C	C	C	C	C	C	C	C	C	C	C	C	C	C	C	C	C	C	C	C	C
563796	G	C	missense_variant	MODERATE	ML0466	165G>C	Glu55Asp	17	G	G	G	G	G	G	G	G	G	G	G	G	G	G	G	G	G	G	G	G	G	G	G	G	G	G	G	G	G	G	G	G	G	G	G	G	G	G	G	G	G
563840	C	T	missense_variant	MODERATE	ML0466	209C>T	Ala70Val	1	C	C	C	C	C	C	C	C	C	C	C	C	C	C	C	C	C	C	C	C	C	C	C	C	C	C	C	C	C	C	C	C	C	C	C	C	C	C	C	C	C
565850	C	T	intergenic_region	MODIFIER	dedA-ML0468	565850C>T		1	C	C	C	C	C	C	C	C	C	C	C	C	C	C	C	C	C	C	C	C	C	C	C	C	C	C	C	C	C	C	C	C	C	C	C	C	C	C	C	C	C
567804	G	A	intergenic_region	MODIFIER	ML0468-ML0469	567804G>A		1	G	G	G	G	G	G	G	G	G	G	G	G	G	G	G	G	G	G	G	G	G	G	G	G	G	G	G	G	G	G	G	G	G	G	G	G	G	G	G	G	G
567876	A	G	intergenic_region	MODIFIER	ML0468-ML0469	567876A>G		2	A	A	A	A	A	A	A	A	A	A	A	A	A	A	A	A	A	A	A	A	A	A	A	A	A	A	A	A	A	A	A	A	A	A	A	A	A	A	A	A	A
568144	C	T	non_coding_transcript_exon_variant	MODIFIER	ML0469	159C>T		1	C	C	C	C	C	C	C	C	C	C	C	C	C	C	C	C	C	C	C	C	C	C	C	C	C	C	C	C	C	C	C	C	C	C	C	C	C	C	C	C	C
568787	G	T	non_coding_transcript_exon_variant	MODIFIER	ML0469	802G>T		12	G	G	G	G	G	G	G	G	G	G	G	G	G	G	G	G	G	G	G	G	G	G	G	G	G	G	G	G	G	G	G	G	G	G	G	G	G	G	G	G	G
568844	C	A	non_coding_transcript_exon_variant	MODIFIER	ML0469	859C>A		1	C	C	C	C	C	C	C	C	C	C	C	C	C	-	C	C	C	C	C	C	C	C	C	C	C	C	C	C	C	C	C	C	C	C	C	C	C	C	C	C	C
568846	C	T	non_coding_transcript_exon_variant	MODIFIER	ML0469	861C>T		1	C	C	C	C	C	C	C	C	C	C	C	C	C	-	C	C	C	C	C	C	C	C	C	C	C	C	C	C	C	C	C	C	C	C	C	C	C	C	C	C	C
569287	A	G	non_coding_transcript_exon_variant	MODIFIER	ML0469	1302A>G		13	A	A	A	A	A	A	A	A	A	A	A	A	A	A	A	A	A	A	A	A	A	A	A	A	A	A	A	A	A	-	A	A	A	A	A	A	A	A	A	A	A
569838	C	T	intergenic_region	MODIFIER	ML0469-ML0470	569838C>T		1	C	C	C	C	C	C	C	C	C	C	C	C	C	C	C	C	C	C	C	C	C	C	C	C	C	C	C	C	C	C	C	C	C	C	C	C	C	C	C	C	C
571998	C	T	intergenic_region	MODIFIER	ML0470-ML0471	571998C>T		2	C	C	C	C	C	C	C	C	C	C	C	C	C	C	C	C	C	C	C	C	C	C	C	C	C	C	C	C	C	C	C	C	C	C	C	C	C	C	C	C	C
572105	C	T	intergenic_region	MODIFIER	ML0470-ML0471	572105C>T		1	C	C	C	C	C	C	C	C	C	C	C	C	C	C	C	C	C	C	C	C	C	C	C	C	C	C	C	C	C	C	C	C	C	C	C	C	C	C	C	C	C
572401	C	T	intergenic_region	MODIFIER	ML0470-ML0471	572401C>T		7	C	C	C	C	C	C	C	C	C	C	C	C	C	C	C	C	C	C	T	T	T	T	T	T	T	C	C	C	C	C	C	C	C	C	C	C	C	C	C	C	C
572851	G	A	intergenic_region	MODIFIER	ML0470-ML0471	572851G>A		1	G	G	G	G	G	G	G	G	G	G	G	G	G	G	G	G	G	G	G	G	G	G	G	G	G	G	G	G	G	G	G	G	G	G	G	G	G	G	G	G	G
573412	G	A	non_coding_transcript_exon_variant	MODIFIER	ML0471	134G>A		1	G	G	G	G	G	G	G	G	G	G	G	G	G	G	G	G	G	G	G	G	G	G	G	G	G	G	G	G	G	G	G	G	G	G	G	G	G	G	G	G	G
573967	G	A	intergenic_region	MODIFIER	ML0471-ML0472	573967G>A		1	G	G	G	G	G	G	G	G	G	G	G	G	G	G	G	G	G	G	G	G	G	G	G	G	G	G	G	G	G	G	G	G	G	G	G	G	G	G	G	G	G
574185	C	T	stop_gained	HIGH	ML0472	154C>T	Gln52*	2	C	C	C	T	C	C	C	C	C	C	C	C	C	C	C	T	C	C	C	C	C	C	C	C	C	C	C	C	C	C	C	C	C	C	C	C	C	C	C	C	C
574639	G	A	synonymous_variant	LOW	ML0473	102G>A	Pro34Pro	15	G	G	G	G	G	G	G	G	G	G	G	G	G	-	G	G	G	G	G	G	G	G	G	G	G	G	G	G	G	G	G	G	G	G	G	G	G	G	G	G	G
575204	G	A	intergenic_region	MODIFIER	ML0473-ML0474	575204G>A		1	G	G	G	G	G	G	G	G	G	G	G	G	G	-	G	G	-	G	G	G	G	G	G	G	G	G	G	G	G	G	G	G	G	G	G	G	G	G	G	G	G
575205	A	G	intergenic_region	MODIFIER	ML0473-ML0474	575205A>G		2	A	A	A	A	A	A	A	A	A	A	A	A	A	-	A	A	-	A	A	A	A	A	A	A	A	A	A	A	A	A	A	A	A	A	A	A	A	A	A	A	A
575206	C	T	intergenic_region	MODIFIER	ML0473-ML0474	575206C>T		1	C	C	C	C	C	C	C	C	C	C	C	C	C	-	C	C	-	C	C	C	C	C	C	C	C	C	C	C	C	C	C	C	C	C	C	C	C	C	C	C	C
575207	T	C	intergenic_region	MODIFIER	ML0473-ML0474	575207T>C		1	T	T	T	T	T	T	T	T	T	T	T	T	T	-	T	T	-	T	T	T	T	T	T	T	T	T	T	T	T	T	T	T	T	T	T	T	T	T	T	T	T
575459	C	T	intergenic_region	MODIFIER	ML0473-ML0474	575459C>T		1	C	C	C	C	C	C	C	C	C	C	C	C	C	C	C	C	C	C	C	C	C	C	C	C	C	C	C	C	C	T	C	C	C	C	C	C	C	C	C	C	C
575544	G	A	missense_variant	MODERATE	ML0474	76G>A	Val26Met	1	G	G	G	G	G	G	G	G	G	G	G	G	G	-	G	G	G	G	G	G	G	G	G	G	G	G	G	G	G	G	G	G	G	G	G	G	G	G	G	G	G
576433	T	A	missense_variant	MODERATE	ML0475	73T>A	Phe25Ile	2	T	T	T	T	T	T	T	T	T	T	T	T	T	T	T	T	T	T	T	T	T	T	T	T	T	T	T	T	T	T	T	T	T	T	T	T	T	T	T	T	T
578668	G	A	non_coding_transcript_exon_variant	MODIFIER	speE	500C>T		1	G	G	G	G	G	G	G	G	G	G	G	G	G	G	G	G	G	G	G	G	G	G	G	G	G	G	G	G	G	G	G	G	G	G	G	G	G	G	G	G	G
579937	G	A	non_coding_transcript_exon_variant	MODIFIER	ML0478	143C>T		1	G	G	G	G	G	G	G	G	G	G	G	G	G	G	G	G	G	G	G	G	G	G	G	G	G	G	G	G	G	G	G	G	G	G	G	G	G	G	G	G	G
580231	C	A	non_coding_transcript_exon_variant	MODIFIER	ML0479	95G>T		24	C	C	C	C	C	C	C	C	C	C	C	C	C	C	C	C	C	C	C	C	C	C	C	C	C	C	C	C	C	C	C	C	C	C	-	C	C	C	C	C	C
580488	C	T	non_coding_transcript_exon_variant	MODIFIER	ML0480	563G>A		10	C	C	C	C	C	C	C	C	C	C	C	C	C	C	C	C	C	C	C	C	C	C	C	C	C	C	C	C	C	C	C	C	C	C	C	C	C	C	C	C	C
580653	A	G	non_coding_transcript_exon_variant	MODIFIER	ML0480	398T>C		2	A	A	A	A	A	A	A	A	A	A	A	A	A	-	A	A	A	A	A	A	A	A	A	A	A	A	A	A	A	A	A	A	A	A	A	-	A	A	A	A	A
581128	G	T	intergenic_region	MODIFIER	ML0480-ruvC	581128G>T		7	G	G	G	G	G	G	G	G	G	G	G	G	G	G	G	G	G	G	G	G	G	G	G	G	G	G	G	G	G	G	G	G	G	G	G	G	G	G	G	G	G
582812	A	G	missense_variant	MODERATE	ruvB	418A>G	Ile140Val	1	A	A	A	A	A	A	A	A	A	A	A	A	A	A	A	A	A	-	A	A	A	A	A	A	A	A	A	A	A	A	A	A	A	A	A	A	A	A	A	A	A
584204	G	A	intergenic_region	MODIFIER	ruvB-fadD9	584204G>A		1	G	G	G	G	G	G	G	G	G	G	G	G	G	-	G	G	G	G	G	G	G	G	G	G	G	G	G	G	G	G	G	G	G	G	G	G	G	G	G	G	G
584468	G	A	synonymous_variant	LOW	fadD9	3480C>T	Asn1160Asn	1	G	G	G	G	G	G	G	G	G	G	G	G	G	G	G	G	G	G	G	G	G	G	G	G	G	G	G	G	G	G	G	G	G	G	G	G	G	G	G	G	G
584606	A	G	synonymous_variant	LOW	fadD9	3342T>C	Ile1114Ile	1	A	A	A	A	A	A	A	A	A	A	A	A	A	-	A	A	A	A	A	A	A	A	A	A	A	A	A	A	A	A	A	A	A	A	A	-	A	A	A	A	A
584607	A	G	missense_variant	MODERATE	fadD9	3341T>C	Ile1114Thr	1	A	A	A	A	A	A	A	A	A	A	A	A	A	-	A	A	A	A	A	A	A	A	A	A	A	A	A	A	A	A	A	A	A	A	A	-	A	A	A	A	A
584609	C	T	synonymous_variant	LOW	fadD9	3339G>A	Glu1113Glu	1	C	C	C	C	C	C	C	C	C	C	C	C	C	-	C	C	C	C	C	C	C	C	C	C	C	C	C	C	C	C	C	C	C	C	C	-	C	C	C	C	C
584610	T	G	missense_variant	MODERATE	fadD9	3338A>C	Glu1113Ala	1	T	T	T	T	T	T	T	T	T	T	T	T	T	-	T	T	T	T	T	T	T	T	T	T	T	T	T	T	T	T	T	T	T	T	T	-	T	T	T	T	T
584625	C	T	stop_gained	HIGH	fadD9	3323G>A	Trp1108*	1	C	C	C	C	C	C	C	C	C	C	C	C	C	-	C	C	C	C	C	C	C	C	C	C	C	C	C	C	C	C	C	C	C	C	C	-	C	C	C	C	C
584626	A	T	missense_variant	MODERATE	fadD9	3322T>A	Trp1108Arg	1	A	A	A	A	A	A	A	A	A	A	A	A	A	-	A	A	A	A	A	A	A	A	A	A	A	A	A	A	A	A	A	A	A	A	A	-	A	A	A	A	A
584627	T	C	synonymous_variant	LOW	fadD9	3321A>G	Glu1107Glu	1	T	T	T	T	T	T	T	T	T	T	T	T	T	-	T	T	T	T	T	T	T	T	T	T	T	T	T	T	T	T	T	T	T	T	T	-	T	T	T	T	T
584631	T	G	missense_variant	MODERATE	fadD9	3317A>C	Asp1106Ala	1	T	T	T	T	T	T	T	T	T	T	T	T	T	-	T	T	T	T	T	T	T	T	T	T	T	T	T	T	T	T	T	T	T	T	T	-	T	T	T	T	T
584812	C	T	missense_variant	MODERATE	fadD9	3136G>A	Gly1046Ser	1	C	C	C	C	C	C	C	C	C	C	C	C	C	C	C	C	C	C	C	C	C	C	C	C	-	C	C	C	C	C	C	C	C	C	-	-	C	C	C	C	C
585031	C	T	missense_variant	MODERATE	fadD9	2917G>A	Ala973Thr	1	C	C	C	C	C	C	C	C	C	C	C	C	C	C	C	C	C	-	C	C	C	C	C	C	C	C	C	C	C	C	C	C	C	C	C	C	C	C	C	C	C
585169	A	C	missense_variant	MODERATE	fadD9	2779T>G	Tyr927Asp	1	A	A	A	A	A	A	A	A	A	A	A	A	A	A	A	A	A	A	A	A	A	A	A	A	A	A	A	A	A	A	A	A	A	A	A	A	A	A	A	A	A
585192	G	T	missense_variant	MODERATE	fadD9	2756C>A	Ala919Glu	1	G	G	G	G	G	G	G	G	G	G	G	G	G	G	G	G	G	G	G	G	G	G	G	G	G	G	G	G	G	G	G	G	G	G	G	G	G	G	G	G	G
585273	G	A	missense_variant	MODERATE	fadD9	2675C>T	Ala892Val	1	G	G	G	G	G	G	G	G	G	G	G	G	G	G	G	G	G	G	G	G	G	G	G	G	G	G	G	G	G	G	G	G	G	G	G	G	G	G	G	G	G
585315	C	T	stop_gained	HIGH	fadD9	2633G>A	Trp878*	1	C	C	C	C	C	C	C	C	C	C	C	C	C	C	C	C	C	C	C	C	C	C	C	C	-	C	C	C	C	C	C	C	C	C	C	C	C	C	C	C	C
585562	C	T	missense_variant	MODERATE	fadD9	2386G>A	Gly796Ser	1	C	C	C	C	C	C	C	C	C	C	C	C	C	C	C	C	C	C	C	C	C	C	C	C	C	C	C	C	C	C	C	C	C	C	C	C	C	C	C	C	C
586168	C	T	missense_variant	MODERATE	fadD9	1780G>A	Ala594Thr	1	C	C	C	C	C	C	C	C	C	C	C	C	C	C	C	C	C	C	C	C	C	C	C	C	C	C	C	C	C	C	C	C	C	C	C	C	C	C	C	C	C
586552	C	T	missense_variant	MODERATE	fadD9	1396G>A	Asp466Asn	1	C	C	C	C	C	C	C	C	C	C	C	C	C	-	C	C	C	C	C	C	C	C	C	C	C	C	C	C	C	C	C	C	C	C	C	C	C	C	C	C	C
586716	G	T	missense_variant	MODERATE	fadD9	1232C>A	Ser411Tyr	1	G	G	G	G	G	G	G	G	G	G	G	G	G	G	G	G	G	G	G	G	G	G	G	G	G	G	G	G	G	G	G	G	G	G	G	G	G	G	G	G	G
586726	C	T	missense_variant	MODERATE	fadD9	1222G>A	Ala408Thr	1	C	C	C	C	C	C	C	C	C	C	C	C	C	C	C	C	C	-	C	C	C	C	C	C	C	C	C	C	C	C	C	C	C	C	C	C	C	C	C	C	C
586761	A	G	missense_variant	MODERATE	fadD9	1187T>C	Leu396Pro	2	A	A	A	A	A	A	A	A	A	A	A	A	A	A	A	A	A	-	A	A	A	A	A	A	A	A	A	A	A	A	A	A	A	A	A	A	A	A	A	A	A
587008	G	A	missense_variant	MODERATE	fadD9	940C>T	Arg314Cys	1	G	G	G	G	G	G	G	G	G	G	G	G	G	-	G	G	G	-	G	G	G	G	G	G	G	G	G	G	G	G	G	G	G	G	G	G	G	G	G	G	G
587425	G	T	missense_variant	MODERATE	fadD9	523C>A	Pro175Thr	1	G	G	G	G	G	G	G	G	G	G	G	G	G	G	G	G	G	G	G	G	G	G	G	G	G	G	G	G	G	G	G	G	G	G	G	G	G	G	G	G	G
587499	A	G	missense_variant	MODERATE	fadD9	449T>C	Ile150Thr	2	A	A	A	A	A	A	A	A	A	A	A	A	A	A	A	A	A	A	A	A	A	A	A	A	A	A	A	A	A	A	A	A	A	A	A	A	A	A	A	A	A
587502	A	G	missense_variant	MODERATE	fadD9	446T>C	Val149Ala	2	A	A	A	A	A	A	A	A	A	A	A	A	A	A	A	A	A	A	A	A	A	A	A	A	A	A	A	A	A	A	A	A	A	A	A	A	A	A	A	A	A
587505	C	G	missense_variant	MODERATE	fadD9	443G>C	Gly148Ala	2	C	C	C	C	C	C	C	C	C	C	C	C	C	C	C	C	C	C	C	C	C	C	C	C	C	C	C	C	C	C	C	C	C	C	C	C	C	C	C	C	C
587629	G	A	stop_gained	HIGH	fadD9	319C>T	Gln107*	1	G	G	G	G	-	G	G	G	G	G	G	G	G	G	G	G	G	G	G	G	G	G	G	G	G	G	G	G	G	G	G	G	G	G	G	G	G	G	G	G	G
587633	G	C	stop_gained	HIGH	fadD9	315C>G	Tyr105*	1	G	G	G	G	-	G	G	G	G	G	G	G	G	G	G	G	G	G	G	G	G	G	G	G	G	G	G	G	G	G	G	G	C	G	G	G	G	G	G	G	G
588160	G	T	synonymous_variant	LOW	gabT	1224C>A	Ile408Ile	1	G	G	G	G	G	G	G	G	G	G	G	G	G	-	G	G	G	G	G	G	G	G	G	G	G	G	G	G	G	G	G	T	G	G	G	-	G	G	G	G	G
588940	C	T	synonymous_variant	LOW	gabT	444G>A	Ala148Ala	1	C	C	C	C	C	C	C	C	C	C	C	C	C	C	C	C	C	-	C	C	C	C	C	C	C	C	C	C	C	C	C	C	C	C	C	C	C	C	C	C	C
589544	G	T	intergenic_region	MODIFIER	gabT-ML0486	589544G>T		1	G	G	G	G	G	G	G	G	G	G	G	G	G	G	G	G	G	-	G	G	G	G	G	G	G	G	G	G	G	G	G	G	G	G	G	G	G	G	G	G	G
590266	G	A	synonymous_variant	LOW	secD	231G>A	Thr77Thr	1	G	G	G	G	-	G	G	G	G	G	G	G	G	G	G	G	G	-	G	G	G	G	G	G	G	G	G	G	G	G	G	G	G	G	G	G	G	G	G	G	G
591857	C	G	synonymous_variant	LOW	secF	24C>G	Gly8Gly	88	C	C	C	C	C	C	C	C	C	C	C	C	C	C	C	C	-	C	C	C	C	C	C	C	C	C	C	C	C	C	C	C	C	C	C	-	C	C	C	C	C
592420	A	G	missense_variant	MODERATE	secF	587A>G	Gln196Arg	1	A	A	A	A	A	A	A	A	A	A	A	A	A	A	A	A	A	A	A	A	A	A	A	A	A	A	A	A	A	A	A	A	A	A	A	A	A	A	A	A	A
593037	A	C	missense_variant	MODERATE	secF	1204A>C	Lys402Gln	1	A	A	A	A	A	A	A	A	A	A	A	A	A	A	A	A	A	A	A	A	A	A	A	A	A	A	A	A	A	A	A	A	A	A	A	A	A	A	A	A	A
593138	C	T	synonymous_variant	LOW	secF	1305C>T	Ala435Ala	2	C	C	C	C	C	C	C	C	C	C	C	C	C	-	C	C	C	-	C	C	C	C	C	C	C	C	T	C	C	T	C	C	C	C	C	C	C	C	C	C	C
593238	G	A	missense_variant	MODERATE	secF	1405G>A	Gly469Ser	2	G	G	G	G	G	G	G	G	G	G	G	G	G	G	G	G	-	G	G	G	G	G	G	G	G	G	G	G	G	G	G	G	G	G	-	G	G	G	G	G	G
594295	C	A	synonymous_variant	LOW	ML0489	1002C>A	Pro334Pro	1	C	C	C	C	-	C	C	C	C	C	C	C	C	-	C	C	-	-	C	C	C	C	-	C	-	C	C	C	C	C	C	C	C	C	-	-	C	C	C	C	C
594977	G	C	intergenic_region	MODIFIER	ML0489-apt	594977G>C		31	G	G	G	G	G	G	G	G	G	G	G	G	G	G	G	G	G	G	G	G	G	G	G	G	G	G	G	G	G	G	G	G	G	G	G	G	G	G	G	G	G
595025	C	T	non_coding_transcript_exon_variant	MODIFIER	apt	41C>T		1	C	C	C	C	C	C	C	C	C	C	C	C	C	C	C	C	C	C	C	C	C	C	C	C	C	C	C	C	C	C	C	C	C	C	C	C	C	C	C	C	C
595687	G	A	synonymous_variant	LOW	relA	81G>A	Thr27Thr	1	G	G	G	G	G	G	G	G	G	G	G	G	G	G	G	G	-	G	G	G	G	G	G	G	G	G	G	G	G	G	G	G	G	G	G	G	G	G	G	G	G
595774	C	T	synonymous_variant	LOW	relA	168C>T	Thr56Thr	64	C	C	C	C	C	C	C	C	C	C	C	C	C	C	C	C	-	C	C	C	C	C	C	C	-	C	C	C	C	C	C	C	C	C	-	C	C	C	C	C	C
598096	A	G	missense_variant	MODERATE	ppiB	821T>C	Ile274Thr	1	A	A	A	A	A	A	G	A	A	A	A	A	A	-	A	A	A	A	A	A	A	A	A	A	A	A	A	A	A	A	A	A	A	A	A	A	A	A	A	A	A
598878	G	C	synonymous_variant	LOW	ppiB	39C>G	Arg13Arg	1	G	G	G	G	G	G	G	G	G	G	G	G	G	G	G	G	G	G	G	G	G	G	G	G	G	G	G	G	G	G	G	G	G	G	G	G	G	G	G	G	G
601372	C	T	non_coding_transcript_exon_variant	MODIFIER	PE_PGRS	221C>T		1	C	C	C	C	C	C	C	C	C	C	C	C	C	C	C	C	C	C	C	C	C	C	C	C	C	C	C	C	C	C	C	C	C	C	C	C	C	C	C	C	C
601404	C	T	non_coding_transcript_exon_variant	MODIFIER	PE_PGRS	253C>T		1	C	C	C	C	C	C	C	C	C	C	C	C	C	C	C	C	C	-	C	C	C	C	C	C	C	C	C	C	C	C	C	C	C	C	C	C	C	C	C	C	C
601791	C	T	non_coding_transcript_exon_variant	MODIFIER	ML0496	42C>T		1	C	C	C	C	C	C	C	C	C	C	C	C	C	-	C	C	C	C	C	C	C	C	C	C	C	C	C	C	C	C	C	C	C	C	C	C	C	C	C	C	C
601801	C	T	non_coding_transcript_exon_variant	MODIFIER	ML0496	52C>T		1	C	C	C	C	C	C	C	C	C	C	C	C	C	-	C	C	C	C	C	C	C	C	C	C	C	C	C	C	C	C	T	C	C	C	C	C	C	C	C	C	C
602866	G	T	non_coding_transcript_exon_variant	MODIFIER	ML0497	984C>A		1	G	G	G	G	G	G	G	G	G	G	G	G	G	G	G	G	G	G	G	G	G	G	G	G	G	G	G	G	G	G	G	G	G	G	G	G	G	G	G	G	G
603222	G	A	non_coding_transcript_exon_variant	MODIFIER	ML0497	628C>T		2	G	G	G	G	G	G	G	G	G	G	G	G	G	G	G	G	G	G	G	G	G	G	G	G	G	G	G	G	G	G	G	G	G	G	G	G	G	G	G	G	G
603386	A	G	non_coding_transcript_exon_variant	MODIFIER	ML0497	464T>C		1	A	A	A	A	A	A	A	A	A	A	A	A	A	A	A	A	A	A	A	A	A	A	A	A	A	A	A	A	A	A	A	A	A	A	A	A	A	A	A	A	A
603940	G	T	intergenic_region	MODIFIER	ML0497-ML0498	603940G>T		1	G	G	G	G	G	G	G	G	G	G	G	G	G	-	G	G	G	G	G	G	G	G	G	G	G	G	G	G	G	G	G	G	G	G	G	G	G	G	G	G	G
604177	A	G	non_coding_transcript_exon_variant	MODIFIER	ML0498	68A>G		1	A	A	A	A	A	A	A	A	A	A	A	A	A	A	A	A	A	A	A	A	A	A	A	A	A	A	A	A	A	A	A	A	A	A	A	A	A	A	A	A	A
604325	T	C	non_coding_transcript_exon_variant	MODIFIER	ML0498	216T>C		40	T	T	T	T	T	T	T	T	T	T	T	T	T	T	T	T	T	T	T	T	T	T	T	T	T	T	T	T	T	T	T	T	T	T	T	T	T	T	T	T	T
604823	A	C	intergenic_region	MODIFIER	ML0498-ML0499	604823A>C		1	A	A	A	A	A	A	A	A	A	A	A	A	A	A	A	A	A	A	A	A	A	A	A	A	A	A	A	A	A	A	A	A	A	A	A	A	A	A	A	A	A
605515	C	T	non_coding_transcript_exon_variant	MODIFIER	ML0499	501G>A		1	C	C	C	C	C	C	C	C	C	C	C	C	C	C	C	C	C	C	C	C	C	C	C	C	C	C	C	C	C	C	C	C	C	C	C	C	C	C	C	C	C
606143	C	T	non_coding_transcript_exon_variant	MODIFIER	ML0500	450G>A		4	C	C	C	C	-	C	C	C	C	C	C	C	C	C	C	C	-	C	C	C	C	C	C	C	C	C	C	C	C	C	C	C	T	C	C	C	C	C	C	C	C
607285	A	G	synonymous_variant	LOW	aspS	447A>G	Ala149Ala	1	A	A	A	A	A	A	A	A	A	A	A	A	A	-	A	A	A	A	A	A	A	A	A	A	-	A	A	A	A	A	A	A	A	A	A	-	A	-	A	A	A
608365	G	A	synonymous_variant	LOW	aspS	1527G>A	Glu509Glu	1	G	G	G	G	G	G	G	G	G	G	G	G	G	G	G	G	G	G	G	G	G	G	G	G	G	G	G	G	G	G	G	G	G	G	G	G	G	G	G	G	G
609293	G	A	intergenic_region	MODIFIER	ML0502-PPE	609293G>A		1	G	G	G	G	G	G	G	G	G	G	G	G	G	G	G	G	G	G	G	G	G	G	G	G	G	G	G	G	G	G	G	G	G	G	-	G	G	G	G	G	G
609561	C	T	intergenic_region	MODIFIER	ML0502-PPE	609561C>T		1	C	C	C	C	C	C	C	C	C	C	C	C	C	C	C	C	C	-	C	C	C	C	C	C	C	C	C	C	T	C	C	C	C	C	C	C	C	C	C	C	C
610593	G	A	intergenic_region	MODIFIER	PPE-ML0504	610593G>A		1	G	G	G	G	G	G	G	G	G	G	A	G	G	G	G	G	G	G	G	G	G	G	G	G	G	G	G	G	G	G	G	G	G	G	G	G	G	G	G	G	G
611792	C	T	non_coding_transcript_exon_variant	MODIFIER	ML0504	599G>A		1	C	C	C	C	C	C	C	C	C	C	C	C	C	C	C	C	C	C	C	C	C	C	C	C	C	C	C	C	C	C	C	C	C	C	C	C	C	C	C	C	C
612421	G	A	intergenic_region	MODIFIER	ML0504-ML0505	612421G>A		1	G	G	G	G	G	G	G	G	G	G	G	G	G	G	G	G	G	G	G	G	G	G	G	G	G	G	G	G	G	G	G	G	G	G	G	G	G	G	G	G	G
612549	C	T	intergenic_region	MODIFIER	ML0504-ML0505	612549C>T		1	C	C	C	C	C	C	C	C	C	C	C	C	C	C	C	C	C	C	C	C	C	C	C	C	C	C	C	C	C	C	C	C	C	C	C	C	C	C	C	C	C
614097	C	T	intergenic_region	MODIFIER	ML0505-ML0506	614097C>T		1	C	C	C	C	C	C	C	C	C	C	C	C	C	C	C	C	C	C	C	C	C	C	C	C	C	C	C	C	C	C	C	C	C	C	C	C	C	C	C	C	C
614432	C	T	intergenic_region	MODIFIER	ML0505-ML0506	614432C>T		3	C	C	C	C	C	C	C	C	C	C	C	C	C	C	C	C	C	-	T	T	C	C	T	C	C	C	C	C	C	C	C	C	C	C	C	C	C	C	C	C	C
614662	G	T	non_coding_transcript_exon_variant	MODIFIER	ML0506	338C>A		1	G	G	G	G	G	G	G	G	G	G	G	G	G	G	G	G	G	G	G	G	G	G	G	G	G	G	G	G	G	G	G	G	G	G	G	G	G	G	G	G	G
615768	G	T	non_coding_transcript_exon_variant	MODIFIER	ML0507	589G>T		2	G	G	G	G	G	G	G	G	G	G	G	G	G	-	G	G	G	G	G	G	G	G	G	G	G	G	G	G	G	G	G	G	G	G	G	G	G	G	G	G	G
616172	G	C	non_coding_transcript_exon_variant	MODIFIER	ML0507	993G>C		32	G	G	G	G	G	G	G	G	G	G	G	G	G	G	G	G	G	G	G	G	G	G	G	G	G	G	G	G	G	G	G	G	G	G	G	G	G	G	G	G	G
616363	A	C	non_coding_transcript_exon_variant	MODIFIER	ML0507	1184A>C		2	A	A	A	A	A	A	A	A	A	A	A	A	A	A	A	A	A	A	A	A	A	A	A	A	A	A	A	A	A	A	A	A	A	A	A	-	A	A	A	A	A
619726	C	A	missense_variant	MODERATE	ML0510	61C>A	Arg21Ser	1	C	C	C	C	C	C	C	C	C	C	C	C	C	C	C	C	C	C	C	C	C	C	C	C	C	C	C	C	C	C	C	C	C	C	C	C	C	C	C	C	C
620738	C	T	missense_variant	MODERATE	ML0510	1073C>T	Pro358Leu	3	C	C	C	C	C	C	C	C	C	C	C	C	C	-	C	C	C	C	T	T	C	C	T	C	C	C	C	C	C	C	C	C	C	C	-	C	C	C	C	C	C
622594	C	T	missense_variant	MODERATE	alaS	436C>T	Pro146Ser	8	C	C	C	C	C	C	C	C	C	C	C	C	C	-	C	C	C	-	C	C	C	C	C	C	C	C	C	C	C	C	C	C	C	C	C	C	C	C	C	C	C
623365	C	T	synonymous_variant	LOW	alaS	1207C>T	Leu403Leu	14	C	C	C	C	-	C	C	C	C	C	C	C	C	C	C	C	C	C	C	C	C	C	C	C	C	C	C	C	C	C	C	C	C	C	C	C	C	C	C	C	C
623641	G	A	missense_variant	MODERATE	alaS	1483G>A	Ala495Thr	1	G	G	G	G	G	G	G	G	G	G	G	G	G	-	G	G	G	G	G	G	G	G	G	G	G	G	G	G	G	G	G	G	G	G	G	G	G	G	G	G	G
623642	C	A	missense_variant	MODERATE	alaS	1484C>A	Ala495Glu	1	C	C	C	C	C	C	C	C	C	C	C	C	C	C	C	C	C	C	C	C	C	C	C	C	C	C	C	C	C	C	C	C	C	C	C	C	C	C	C	C	C
623741	C	G	missense_variant	MODERATE	alaS	1583C>G	Ala528Gly	1	C	C	C	C	C	C	C	C	C	C	C	C	C	C	C	C	C	C	C	C	C	C	C	C	C	C	C	C	C	C	C	C	C	C	C	C	C	C	C	C	C
624129	C	T	synonymous_variant	LOW	alaS	1971C>T	Leu657Leu	2	C	C	C	C	C	C	C	C	C	C	C	C	C	C	C	C	C	C	C	C	C	C	C	C	C	C	C	C	C	C	C	C	C	C	C	C	C	C	C	C	C
624645	G	A	synonymous_variant	LOW	alaS	2487G>A	Val829Val	1	G	G	G	G	G	G	G	G	G	G	G	G	G	-	G	G	G	G	G	G	G	G	G	G	G	G	G	G	G	G	G	G	G	G	G	G	G	-	G	G	G
624798	C	A	synonymous_variant	LOW	alaS	2640C>A	Ala880Ala	1	C	C	C	C	C	C	C	C	C	C	C	C	C	-	C	C	C	C	C	C	C	C	C	C	-	C	C	C	C	C	C	C	C	C	C	C	C	C	C	C	C
625399	C	T	missense_variant	MODERATE	ML0513	514C>T	Pro172Ser	4	C	C	C	C	C	C	C	C	C	C	C	C	C	C	C	C	-	C	C	C	C	C	C	C	C	C	C	C	C	C	C	C	C	C	C	C	C	C	C	C	C
626515	C	T	synonymous_variant	LOW	ML0514	1083C>T	Ala361Ala	1	C	C	C	C	C	C	C	C	C	C	C	C	C	C	C	C	C	C	C	C	C	C	C	C	C	C	C	C	C	C	C	C	C	C	C	C	C	C	C	C	C
627786	G	A	missense_variant	MODERATE	aroF	46G>A	Val16Met	1	G	G	G	G	G	G	G	G	G	G	G	G	G	G	G	G	G	G	G	G	G	G	G	G	G	G	G	G	G	G	G	G	G	G	G	G	G	G	G	G	G
627833	C	T	synonymous_variant	LOW	aroF	93C>T	Thr31Thr	1	C	C	C	C	C	C	C	C	C	C	C	C	C	C	C	C	C	C	C	C	C	C	C	C	C	C	C	C	C	C	C	C	C	C	C	C	C	C	C	C	C
628556	C	T	synonymous_variant	LOW	aroF	816C>T	Arg272Arg	1	C	C	C	C	-	C	C	C	C	C	C	C	C	C	C	C	C	C	C	C	C	C	C	C	C	C	C	C	C	C	C	C	C	C	C	C	C	C	C	C	C
628667	G	T	synonymous_variant	LOW	aroF	927G>T	Arg309Arg	13	G	G	G	G	-	G	G	G	G	G	G	G	G	G	G	G	-	G	G	G	G	G	G	G	G	T	G	G	T	G	G	G	G	G	G	T	G	G	G	T	T
629267	A	G	missense_variant	MODERATE	aroK	296A>G	Tyr99Cys	2	A	A	A	A	A	A	A	A	A	A	A	A	A	-	A	A	A	A	A	A	A	A	A	A	A	A	A	A	A	A	A	A	A	A	A	A	A	A	A	A	A
629892	G	A	missense_variant	MODERATE	aroB	325G>A	Ala109Thr	8	G	G	G	G	G	G	G	G	G	G	G	G	G	G	G	G	G	G	G	G	G	G	G	G	G	G	G	G	G	G	G	G	A	G	G	G	G	G	G	G	G
630056	C	A	synonymous_variant	LOW	aroB	489C>A	Leu163Leu	2	C	C	C	C	C	C	C	C	C	C	C	C	C	C	C	C	C	C	C	C	C	C	C	C	C	C	C	C	C	C	C	C	C	C	C	C	C	C	C	C	C
630185	A	T	synonymous_variant	LOW	aroB	618A>T	Pro206Pro	1	A	A	A	A	A	A	A	A	A	A	A	A	A	-	A	A	A	-	A	A	A	A	A	A	A	A	A	A	A	A	A	A	A	A	A	A	A	A	A	A	A
632146	C	T	missense_variant	MODERATE	pepQ	326C>T	Ala109Val	1	C	C	C	C	-	C	C	C	C	C	C	C	C	C	C	C	C	C	C	C	C	C	C	C	C	C	C	C	C	C	C	C	C	C	C	C	C	C	C	C	C
632561	G	A	synonymous_variant	LOW	pepQ	741G>A	Leu247Leu	1	G	G	G	G	G	G	G	G	G	G	G	G	G	-	G	G	G	G	G	G	G	G	G	G	G	G	G	G	G	G	G	G	G	G	G	G	G	G	G	G	G
632664	G	T	missense_variant	MODERATE	pepQ	844G>T	Val282Phe	15	G	G	G	G	-	G	G	G	G	G	G	G	G	-	G	G	G	G	G	G	G	G	G	G	G	G	G	G	G	G	G	G	G	G	G	G	G	G	G	G	G
633246	C	G	missense_variant	MODERATE	efp	280C>G	Pro94Ala	1	C	C	C	C	C	C	C	C	C	C	C	C	C	C	C	C	C	C	C	C	C	C	C	C	C	C	C	C	C	C	C	C	C	C	C	C	C	C	G	C	C
634128	G	T	intergenic_region	MODIFIER	nusB-adi	634128G>T		1	G	G	G	G	G	G	G	G	G	G	G	G	G	G	G	G	G	G	G	G	G	G	G	G	G	G	G	G	G	G	G	G	G	G	G	G	G	G	G	G	G
634261	G	A	intergenic_region	MODIFIER	nusB-adi	634261G>A		1	G	G	G	G	G	G	G	G	G	G	G	G	G	G	G	G	G	-	G	G	G	G	G	G	G	G	G	G	G	G	G	G	G	G	G	G	G	G	G	G	G
634386	G	A	intergenic_region	MODIFIER	nusB-adi	634386G>A		1	G	G	G	G	G	G	G	G	G	G	A	G	G	G	G	G	G	-	G	G	G	G	G	G	G	G	G	G	G	G	G	G	G	G	G	G	G	G	G	G	G
637185	C	T	missense_variant	MODERATE	adi	2543C>T	Thr848Ile	14	C	C	C	C	C	C	C	C	C	C	C	C	C	C	C	C	-	C	C	C	C	C	C	C	C	C	C	C	C	C	C	C	C	C	C	C	C	C	C	C	C
637535	G	T	missense_variant	MODERATE	ML0525	44G>T	Arg15Leu	1	G	G	G	G	G	G	G	G	G	G	G	G	G	G	G	G	G	G	G	G	G	G	G	G	G	G	G	G	G	G	G	G	G	G	G	G	G	G	G	G	G
638512	C	T	non_coding_transcript_exon_variant	MODIFIER	ML0526	468G>A		1	C	C	C	C	C	C	C	C	C	C	C	C	C	C	C	C	C	C	C	C	C	C	C	C	C	C	T	C	C	C	C	C	C	C	-	C	C	C	C	C	C
639419	G	A	intergenic_region	MODIFIER	ML0526-ML0527	639419G>A		1	G	G	G	G	G	G	G	G	G	G	G	G	G	G	G	G	G	G	G	G	G	G	G	G	G	G	G	G	G	G	G	G	G	G	G	G	G	G	G	G	G
639580	A	G	intergenic_region	MODIFIER	ML0526-ML0527	639580A>G		34	A	A	A	A	A	A	A	A	A	A	A	A	A	A	A	A	A	-	A	A	A	A	A	A	A	G	G	G	G	G	G	G	G	G	G	G	G	G	G	G	G
639968	G	A	intergenic_region	MODIFIER	ML0527-ML0528	639968G>A		1	G	G	G	G	G	G	G	G	G	G	G	G	G	G	G	G	G	G	G	G	G	G	G	G	G	G	G	G	G	G	G	G	G	G	G	G	G	G	G	G	G
640591	G	A	intergenic_region	MODIFIER	ML0527-ML0528	640591G>A		1	G	G	G	G	G	G	G	G	G	G	G	G	G	G	G	G	G	G	G	G	G	G	G	G	G	G	G	G	G	G	G	G	G	G	G	G	G	G	G	G	G
640736	C	T	intergenic_region	MODIFIER	ML0527-ML0528	640736C>T		1	C	C	C	C	C	C	C	C	C	C	C	C	C	C	C	C	C	C	C	C	C	C	C	C	C	C	C	C	C	C	C	C	C	C	C	C	C	C	C	C	C
640766	T	C	intergenic_region	MODIFIER	ML0527-ML0528	640766T>C		1	T	T	T	T	T	T	T	T	T	T	T	T	T	T	T	T	T	T	T	T	T	T	T	T	T	T	T	T	T	T	T	T	T	T	T	T	T	T	T	T	T
641042	C	A	intergenic_region	MODIFIER	ML0527-ML0528	641042C>A		5	C	C	C	C	C	C	C	C	C	C	C	C	C	C	C	C	-	C	C	C	C	C	C	C	C	C	C	C	C	C	C	C	C	C	C	C	C	C	C	C	C
642038	C	T	non_coding_transcript_exon_variant	MODIFIER	ML0528	758G>A		1	C	C	C	C	C	C	C	C	C	C	C	C	C	C	C	C	-	-	C	C	C	C	C	-	-	C	C	C	C	C	C	C	-	C	C	-	C	C	C	C	C
642131	C	T	non_coding_transcript_exon_variant	MODIFIER	ML0528	665G>A		88	C	C	C	C	C	C	C	C	C	C	C	C	C	-	C	C	-	C	C	C	C	C	C	C	-	C	C	C	C	C	C	C	-	C	C	-	C	C	C	C	C
642509	A	C	non_coding_transcript_exon_variant	MODIFIER	ML0528	287T>G		5	A	A	A	A	A	A	A	A	A	A	A	A	A	A	A	A	A	-	A	A	A	A	A	A	A	A	A	A	A	A	A	A	A	A	A	A	A	A	A	A	A
642614	C	T	non_coding_transcript_exon_variant	MODIFIER	ML0528	182G>A		1	C	C	C	C	C	C	C	C	C	C	C	C	C	C	C	C	C	-	C	C	C	C	C	C	C	C	C	C	C	C	C	C	C	C	C	-	C	C	C	C	C
645008	G	T	non_coding_transcript_exon_variant	MODIFIER	ML0530	13C>A		1	G	G	G	G	G	G	G	G	G	G	G	G	G	G	G	G	G	G	G	G	G	G	G	G	G	G	G	G	G	G	G	G	G	G	G	G	G	G	G	G	G
647055	G	C	synonymous_variant	LOW	pyrC	513G>C	Leu171Leu	1	G	G	C	G	G	G	G	G	G	G	G	G	G	-	G	G	G	G	G	G	G	G	G	G	-	G	G	G	G	G	G	G	G	G	G	G	G	G	G	G	G
648054	C	T	non_coding_transcript_exon_variant	MODIFIER	ML0534	223C>T		3	C	C	C	C	C	C	C	C	C	C	C	C	C	C	C	C	C	C	C	C	C	C	C	C	C	C	C	C	C	C	C	C	C	C	C	C	C	C	C	C	C
649747	C	A	missense_variant	MODERATE	carB	140C>A	Ala47Asp	1	C	C	C	C	C	C	C	C	C	C	C	C	C	-	C	C	C	C	C	C	C	C	C	C	-	C	C	C	C	C	C	C	C	C	C	C	C	C	C	C	C
652259	C	T	synonymous_variant	LOW	carB	2652C>T	Ala884Ala	1	C	C	C	C	C	C	C	C	C	C	C	C	C	C	C	C	C	C	C	C	C	C	C	C	-	C	C	C	C	C	C	C	C	C	C	C	C	C	C	C	C
654545	G	T	missense_variant	MODERATE	PPE	112G>T	Ala38Ser	1	G	G	G	G	G	G	T	G	G	G	G	G	G	G	G	G	G	G	G	G	G	G	G	G	G	G	G	G	G	G	G	G	G	G	G	G	G	G	G	G	G
655011	A	G	missense_variant	MODERATE	PPE	578A>G	Asp193Gly	16	A	A	A	A	A	A	A	A	A	A	A	A	A	-	A	A	A	-	A	A	A	A	A	A	A	A	A	A	A	A	A	A	A	A	A	A	A	A	A	A	A
655022	C	T	missense_variant	MODERATE	PPE	589C>T	His197Tyr	2	C	C	C	C	C	C	C	C	C	C	C	C	C	-	C	C	C	C	C	C	C	C	C	C	C	C	C	C	C	C	C	C	C	C	C	C	C	C	C	C	C
655527	C	T	missense_variant	MODERATE	PPE	1094C>T	Ser365Leu	1	C	C	C	C	-	-	C	C	C	C	C	C	C	-	-	C	-	C	C	C	C	C	-	-	-	C	C	C	C	C	C	C	C	C	-	-	C	-	C	C	C
655726	G	A	synonymous_variant	LOW	PPE	1293G>A	Ala431Ala	1	G	G	G	G	-	G	G	G	G	G	G	G	G	G	G	G	G	G	G	G	G	G	G	G	G	G	G	G	G	G	G	G	G	G	G	G	G	G	G	G	G
657736	G	C	synonymous_variant	LOW	gmk	471G>C	Arg157Arg	269	G	C	C	C	C	C	C	C	C	C	C	C	C	C	C	C	-	C	C	C	C	C	C	C	C	C	C	C	C	C	C	C	C	C	C	C	C	C	C	C	C
657961	C	T	intergenic_region	MODIFIER	gmk-ML0542	657961C>T		1	C	C	C	C	C	C	C	C	C	C	C	C	C	C	C	C	C	C	C	C	C	C	C	C	C	C	C	C	C	C	C	C	C	C	C	C	C	C	C	C	C
659431	G	C	missense_variant	MODERATE	dfp	1099G>C	Asp367His	1	G	G	G	G	G	G	G	G	G	G	G	G	G	G	G	G	G	G	G	G	G	G	G	G	G	G	G	G	G	G	G	G	G	G	G	G	G	G	G	G	G
659627	A	C	intergenic_region	MODIFIER	dfp-metK	659627A>C		1	A	A	A	A	A	A	A	A	A	A	A	A	A	A	A	A	A	A	A	A	A	A	A	A	A	A	A	A	A	A	A	A	A	A	A	A	A	A	A	A	A
660318	G	A	missense_variant	MODERATE	metK	598G>A	Val200Ile	1	G	G	A	G	G	G	G	G	G	G	G	G	G	G	G	G	G	G	G	G	G	G	G	G	G	G	G	G	G	G	G	G	G	G	G	G	G	G	G	G	G
660323	C	T	synonymous_variant	LOW	metK	603C>T	Ile201Ile	1	C	C	C	C	C	C	C	C	C	C	C	C	C	C	C	C	C	C	C	C	C	C	C	C	C	C	C	C	C	C	C	C	C	C	C	C	C	C	C	C	C
660399	G	A	missense_variant	MODERATE	metK	679G>A	Val227Ile	1	G	G	G	A	G	G	G	G	G	G	G	G	G	-	G	G	G	G	G	G	G	G	G	G	G	G	G	G	G	G	G	G	G	G	G	G	G	G	G	G	G
660474	G	C	missense_variant	MODERATE	metK	754G>C	Val252Leu	1	G	G	G	G	G	G	G	G	G	G	G	G	G	-	G	G	G	G	G	G	G	C	G	-	G	G	G	G	G	G	G	G	G	G	G	G	G	G	G	G	G
661157	G	A	intergenic_region	MODIFIER	metK-lipH	661157G>A		1	G	G	G	G	G	G	G	G	G	G	G	G	G	G	G	G	G	G	G	G	G	G	G	G	G	G	G	G	G	G	G	G	G	G	G	G	G	G	G	G	G
661160	C	T	intergenic_region	MODIFIER	metK-lipH	661160C>T		1	C	C	C	C	C	C	C	C	C	C	C	C	C	C	C	C	C	C	C	C	C	C	C	C	C	C	C	C	C	C	C	C	C	C	C	C	C	C	C	C	C
663280	G	A	non_coding_transcript_exon_variant	MODIFIER	lipI	218C>T		1	G	G	G	G	G	G	G	G	G	G	G	G	G	G	G	G	G	G	G	G	G	G	G	G	G	G	G	G	G	G	G	G	G	G	G	G	G	G	G	G	G
663507	G	T	non_coding_transcript_exon_variant	MODIFIER	ML0547	12G>T		1	G	G	G	G	G	G	G	G	G	G	G	G	G	G	G	G	G	G	G	G	G	G	G	G	G	G	G	G	G	G	G	G	G	G	G	G	G	G	G	G	G
663802	C	T	non_coding_transcript_exon_variant	MODIFIER	ML0547	307C>T		1	C	C	C	C	C	C	C	C	C	C	C	C	C	C	C	C	T	C	C	C	C	C	C	C	C	C	C	C	C	C	C	C	C	C	C	C	C	C	C	C	C
664102	G	A	intergenic_region	MODIFIER	ML0547-priA	664102G>A		1	G	G	G	G	G	G	G	G	G	G	G	G	G	G	G	G	G	G	G	G	G	G	G	G	G	G	G	G	G	G	G	G	G	G	G	G	G	G	G	G	G
666794	C	T	non_coding_transcript_exon_variant	MODIFIER	ML0549	273G>A		1	C	C	C	C	C	C	C	C	C	C	-	C	C	-	C	C	-	C	C	C	C	C	C	C	C	C	C	C	C	C	C	C	C	C	C	-	C	-	C	C	C
666806	A	C	non_coding_transcript_exon_variant	MODIFIER	ML0549	261T>G		1	A	A	A	A	A	A	-	A	A	-	-	A	-	-	A	A	-	A	-	-	A	A	A	-	-	A	A	A	A	A	A	A	A	A	A	-	-	-	A	-	A
666807	G	C	non_coding_transcript_exon_variant	MODIFIER	ML0549	260C>G		1	G	G	G	G	G	G	-	G	G	-	-	G	-	-	G	G	-	G	-	-	G	G	G	-	G	G	G	G	G	G	G	G	G	G	G	-	-	-	G	G	G
667327	C	T	intergenic_region	MODIFIER	ML0549-ML0550	667327C>T		1	C	C	C	C	C	C	C	C	C	C	C	C	C	C	C	C	C	-	C	C	C	C	C	C	C	C	C	C	C	C	C	C	C	C	C	C	C	C	C	C	C
668115	G	T	synonymous_variant	LOW	ML0551	708C>A	Gly236Gly	2	G	G	G	G	G	G	G	G	G	G	G	G	G	G	G	G	G	G	G	G	G	G	G	G	G	G	G	G	G	G	G	G	G	G	G	G	G	G	G	G	G
669636	G	A	missense_variant	MODERATE	fmt	634G>A	Ala212Thr	13	G	G	G	G	G	G	G	G	G	G	G	G	G	G	G	G	G	G	G	G	G	G	G	G	G	G	G	G	G	G	G	G	G	G	G	G	G	G	G	G	G
670315	C	T	non_coding_transcript_exon_variant	MODIFIER	fmu	288C>T		1	C	C	C	C	C	C	C	C	C	C	C	C	C	C	C	C	C	C	C	C	C	C	C	C	-	C	C	C	C	C	C	C	C	C	C	C	C	C	C	C	C
670350	C	T	non_coding_transcript_exon_variant	MODIFIER	fmu	323C>T		2	C	C	C	C	C	C	C	C	C	C	C	C	C	C	C	C	C	C	C	C	C	C	C	C	-	C	C	C	C	C	C	C	C	C	C	C	C	C	C	C	C
670365	G	A	non_coding_transcript_exon_variant	MODIFIER	fmu	338G>A		1	G	G	G	G	G	G	G	G	G	G	G	G	G	G	G	G	G	G	G	G	G	G	G	G	-	G	G	G	G	G	G	G	G	G	G	G	G	G	G	G	G
670669	C	T	non_coding_transcript_exon_variant	MODIFIER	fmu	642C>T		1	C	C	C	C	C	C	C	C	C	C	C	C	C	C	C	C	-	C	C	C	C	C	C	C	C	C	C	C	C	C	C	C	C	C	C	C	C	C	C	C	C
675018	C	T	synonymous_variant	LOW	lprG	378G>A	Lys126Lys	1	C	C	C	C	C	C	C	C	C	C	C	C	C	-	C	C	C	C	C	C	C	C	C	C	C	C	C	C	C	C	C	C	C	C	C	C	C	C	C	C	C
675497	C	T	intergenic_region	MODIFIER	lprG-ribC	675497C>T		2	C	C	C	C	C	C	C	C	C	C	C	C	C	C	C	C	C	-	C	C	C	C	C	C	C	C	C	C	C	C	C	C	C	C	C	C	C	C	C	C	C
675500	C	T	intergenic_region	MODIFIER	lprG-ribC	675500C>T		5	C	C	C	C	C	C	C	C	C	C	C	C	C	C	C	C	C	-	C	C	C	C	C	C	C	C	C	C	C	C	C	C	C	C	C	C	C	C	C	C	C
675659	C	T	synonymous_variant	LOW	ribC	108C>T	Gly36Gly	1	C	C	C	C	C	C	C	C	C	C	C	C	C	C	C	C	C	-	C	C	C	C	C	C	C	C	C	C	C	C	C	C	C	C	C	C	C	C	C	C	C
676219	C	G	intergenic_region	MODIFIER	ribC-ribA	676219C>G		1	C	C	C	C	C	C	C	C	C	C	C	C	C	-	C	C	C	C	C	C	C	C	C	C	C	C	C	C	C	C	C	C	C	C	C	C	C	C	C	C	C
677403	C	T	synonymous_variant	LOW	ribA	1102C>T	Leu368Leu	1	C	C	C	C	C	C	C	C	C	C	C	C	C	C	C	C	C	C	C	C	C	C	C	C	C	C	C	C	C	C	C	C	C	C	C	C	C	C	C	C	C
679359	C	A	missense_variant	MODERATE	uvrC	490C>A	His164Asn	1	C	C	C	C	C	C	C	C	C	C	C	C	C	C	C	C	C	C	C	C	C	C	C	C	C	C	C	C	C	C	C	C	C	C	C	C	C	C	C	C	C
679833	G	A	missense_variant	MODERATE	uvrC	964G>A	Ala322Thr	5	G	G	G	G	G	G	G	G	G	G	G	G	G	G	G	G	G	G	G	G	G	G	G	G	G	G	G	G	G	G	G	G	G	G	G	G	G	G	G	G	G
680343	A	G	missense_variant	MODERATE	uvrC	1474A>G	Lys492Glu	1	A	A	A	A	A	A	A	A	A	A	A	A	A	A	A	A	A	A	A	A	A	A	A	A	A	A	A	A	A	A	A	A	A	A	A	A	A	A	A	A	A
680743	G	A	missense_variant	MODERATE	uvrC	1874G>A	Gly625Asp	1	G	G	G	G	G	G	G	G	G	G	G	G	G	G	G	G	G	G	G	G	G	G	G	G	G	G	G	G	G	G	G	G	G	G	G	G	G	G	G	G	G
681512	C	G	missense_variant	MODERATE	ML0563	703C>G	Arg235Gly	1	C	C	C	C	C	C	C	C	C	C	C	C	C	C	C	C	C	C	C	C	C	C	C	C	C	C	C	C	C	C	C	C	C	C	C	C	C	C	C	C	C
683097	C	T	missense_variant	MODERATE	ML0565	319C>T	Arg107Cys	1	C	C	C	C	C	C	C	C	C	C	C	C	C	C	C	C	C	C	C	C	C	C	C	C	C	C	C	C	C	C	C	C	C	C	C	C	C	C	C	C	C
683332	G	A	missense_variant	MODERATE	ML0565	554G>A	Arg185His	1	G	G	G	G	-	G	G	G	G	G	G	G	G	G	G	G	G	G	G	G	G	G	G	G	G	G	G	G	G	G	G	G	G	G	G	G	G	G	G	G	G
683804	C	T	intergenic_region	MODIFIER	ML0565-ML0566	683804C>T		2	C	C	C	C	C	C	C	C	C	C	C	C	C	-	C	C	C	C	C	C	C	C	C	C	C	C	C	C	C	C	C	C	C	C	C	C	C	C	C	C	C
685044	G	A	non_coding_transcript_exon_variant	MODIFIER	ML0567	200G>A		1	G	G	G	G	G	G	G	G	G	G	G	G	G	G	G	G	G	G	G	G	G	G	G	G	G	G	G	G	G	G	G	G	G	G	-	G	G	G	G	G	G
685595	G	T	non_coding_transcript_exon_variant	MODIFIER	ML0567	751G>T		1	G	G	G	G	G	G	G	G	G	G	G	G	G	G	G	G	G	G	G	G	G	G	G	G	G	G	G	G	G	G	G	G	G	G	G	G	G	G	G	G	G
686192	C	A	non_coding_transcript_exon_variant	MODIFIER	ML0567	1348C>A		1	C	C	C	C	C	C	C	C	C	C	C	C	C	C	C	C	C	C	C	C	C	C	C	C	C	C	C	C	C	C	C	C	C	C	C	C	C	C	C	C	C
686228	G	T	non_coding_transcript_exon_variant	MODIFIER	ML0567	1384G>T		1	G	G	G	G	G	G	G	G	G	G	G	G	G	G	G	G	G	G	G	G	G	G	G	G	G	G	G	G	G	G	G	G	G	G	G	G	G	G	G	G	G
686240	A	C	non_coding_transcript_exon_variant	MODIFIER	ML0567	1396A>C		5	A	A	A	A	A	A	A	A	A	A	A	A	A	A	A	A	A	A	A	A	A	A	A	A	A	A	A	A	A	A	A	A	A	A	A	A	A	A	A	A	A
688924	G	A	intergenic_region	MODIFIER	ML0568-ML0569	688924G>A		2	G	G	G	G	G	G	G	G	G	G	G	G	G	G	G	G	G	G	G	G	G	G	G	G	G	G	G	G	G	G	G	G	G	G	G	G	G	G	G	G	G
690054	G	A	intergenic_region	MODIFIER	ML0568-ML0569	690054G>A		1	G	G	G	G	G	G	G	G	G	G	G	G	G	-	G	G	G	G	G	G	G	G	G	G	G	G	G	G	G	G	G	G	G	G	G	G	G	G	G	G	G
692041	A	G	intergenic_region	MODIFIER	ML0568-ML0569	692041A>G		1	A	A	A	A	A	A	A	A	A	A	A	G	A	A	-	A	A	A	A	A	A	A	A	A	A	A	A	A	A	A	A	A	A	A	A	A	A	A	A	A	A
693001	C	G	intergenic_region	MODIFIER	ML0568-ML0569	693001C>G		2	C	C	C	G	C	C	C	C	C	C	C	C	C	C	C	G	C	C	C	C	C	C	C	C	C	C	C	C	C	C	C	C	C	C	C	C	C	C	C	C	C
693575	C	T	intergenic_region	MODIFIER	ML0568-ML0569	693575C>T		1	C	C	C	C	C	C	C	C	C	C	C	C	C	C	C	C	C	C	C	C	C	C	C	C	C	C	C	C	C	C	C	C	C	C	C	C	C	C	C	C	C
693988	C	T	missense_variant	MODERATE	ML0569	439G>A	Ala147Thr	3	C	C	C	C	C	C	C	C	C	C	C	C	C	C	C	C	C	C	C	C	C	C	C	C	C	C	C	C	C	C	C	C	C	C	C	C	C	C	C	C	C
694031	A	G	synonymous_variant	LOW	ML0569	396T>C	Asp132Asp	1	A	A	A	A	A	A	A	A	A	A	A	A	A	A	A	A	A	A	A	A	A	A	A	A	A	A	A	A	A	A	A	A	A	A	A	A	A	A	A	A	A
694090	T	C	missense_variant	MODERATE	ML0569	337A>G	Thr113Ala	265	T	T	T	T	T	T	T	T	T	T	T	T	T	-	T	T	C	-	C	C	C	C	C	C	C	C	C	C	C	C	C	C	C	C	C	C	C	C	C	C	C
694543	C	T	intergenic_region	MODIFIER	ML0569-gap	694543C>T		1	C	C	C	C	C	C	C	C	C	C	C	C	C	C	C	C	C	-	C	C	C	C	C	C	C	C	C	C	C	C	C	C	C	C	C	C	C	C	C	C	C
699305	G	A	intergenic_region	MODIFIER	ML0575-ML0576	699305G>A		5	G	G	G	G	G	G	G	G	G	G	G	G	G	G	G	G	G	G	G	G	G	G	G	G	G	G	G	A	G	G	G	G	G	A	A	G	A	A	G	G	G
699793	G	A	missense_variant	MODERATE	ML0576	86G>A	Arg29Lys	2	G	G	G	G	G	G	G	G	G	G	G	A	G	G	A	G	G	G	G	G	G	G	G	G	G	G	G	G	G	G	G	G	G	G	G	G	G	G	G	G	G
700950	A	G	missense_variant	MODERATE	ppc	737A>G	Glu246Gly	1	A	A	A	A	A	A	A	A	A	A	A	A	A	-	A	A	A	A	A	A	A	A	A	A	A	A	A	A	A	A	A	A	A	A	A	A	A	A	A	A	A
703258	G	A	missense_variant	MODERATE	pgl	728C>T	Ala243Val	1	G	G	G	G	G	G	G	G	G	G	G	G	G	G	G	G	G	G	G	G	G	G	G	G	G	G	G	G	G	G	G	G	G	G	G	G	G	-	G	G	G
703377	C	T	synonymous_variant	LOW	pgl	609G>A	Gly203Gly	1	C	C	C	C	C	C	C	C	C	C	C	C	C	C	C	C	C	C	C	C	C	C	C	C	C	C	C	C	C	C	C	C	C	C	C	C	C	C	C	C	C
703548	G	T	synonymous_variant	LOW	pgl	438C>A	Gly146Gly	2	G	G	G	G	G	G	G	G	G	G	G	G	G	G	G	G	G	G	G	G	G	G	G	G	G	G	G	G	G	G	G	G	G	G	G	G	G	G	G	G	G
704733	C	T	synonymous_variant	LOW	ML0580	66G>A	Glu22Glu	1	C	C	C	C	C	C	C	C	C	C	C	C	C	C	C	C	C	C	C	C	C	C	C	C	C	C	C	C	C	C	C	C	C	C	C	C	C	C	C	C	C
709812	C	G	intergenic_region	MODIFIER	tkt-ctaB	709812C>G		1	C	C	C	C	C	C	C	C	C	C	C	C	C	C	C	C	C	-	C	C	C	C	C	C	C	C	C	C	C	C	C	C	C	C	C	C	C	C	C	C	C
709938	C	G	missense_variant	MODERATE	ctaB	35C>G	Ala12Gly	1	C	C	C	C	C	C	C	C	C	C	C	C	C	C	C	C	C	C	C	C	C	C	C	C	C	C	C	C	C	C	C	C	C	C	C	C	C	C	C	C	C
710791	G	A	synonymous_variant	LOW	ctaB	888G>A	Leu296Leu	1	G	G	G	G	G	G	G	G	G	G	G	G	G	-	G	G	-	G	G	G	G	G	G	G	G	G	G	G	G	G	G	G	G	G	G	G	G	G	G	G	G
711197	T	C	non_coding_transcript_exon_variant	MODIFIER	qor	614A>G		22	T	T	T	T	T	T	T	T	T	T	T	T	T	T	T	T	T	T	T	T	T	T	T	T	T	T	T	T	T	T	T	T	T	T	T	T	T	T	T	T	T
712125	C	T	non_coding_transcript_exon_variant	MODIFIER	ML0586	294C>T		1	C	C	C	C	C	C	C	C	C	C	C	C	C	-	C	C	C	C	C	C	C	C	C	C	C	C	C	C	C	C	C	C	C	C	C	C	C	C	C	C	C
712382	C	T	non_coding_transcript_exon_variant	MODIFIER	ML0586	551C>T		3	C	C	C	C	C	C	C	C	C	C	C	C	C	C	C	C	C	C	C	C	C	C	C	C	C	C	C	C	C	C	C	C	C	C	C	C	C	C	C	C	C
712659	C	T	non_coding_transcript_exon_variant	MODIFIER	ML0586	828C>T		1	C	C	C	C	C	C	C	C	C	C	C	C	C	C	C	C	C	-	C	C	C	C	C	C	C	C	C	C	C	C	C	C	C	C	C	C	C	C	C	C	C
713792	G	T	intergenic_region	MODIFIER	ML0587-ML0588	713792G>T		1	G	G	G	G	G	G	G	G	G	G	G	G	G	G	G	G	G	G	G	G	G	G	G	G	G	G	G	G	G	G	G	G	G	G	G	G	G	G	G	G	G
714396	C	T	synonymous_variant	LOW	ML0589	636G>A	Ser212Ser	5	C	C	C	C	C	C	C	C	C	C	C	C	C	-	C	C	C	C	C	C	C	C	-	-	-	C	C	C	C	C	C	C	C	C	C	-	C	C	C	C	C
715232	C	T	synonymous_variant	LOW	ML0590	747G>A	Leu249Leu	1	C	C	C	C	C	C	C	C	C	C	C	C	C	C	C	C	C	-	C	C	C	C	C	C	C	C	C	C	C	C	C	C	C	C	T	C	C	C	C	C	C
717994	C	T	synonymous_variant	LOW	ML0592	123C>T	His41His	4	C	C	C	C	C	C	C	C	C	C	C	C	C	C	C	C	C	-	C	C	C	C	C	C	C	C	C	C	C	C	C	C	C	C	C	C	C	C	C	C	C
718321	C	T	synonymous_variant	LOW	ML0592	450C>T	Ile150Ile	10	C	C	C	C	C	C	C	C	C	C	C	C	C	C	C	C	C	C	C	C	C	C	C	C	C	C	C	C	C	C	C	C	C	C	C	C	C	C	C	C	C
718990	T	C	synonymous_variant	LOW	ML0593	303T>C	Ser101Ser	1	T	T	T	T	T	T	T	T	T	T	T	T	T	T	T	T	T	T	T	T	T	T	T	T	T	T	T	T	T	T	T	T	T	T	T	T	T	T	T	T	T
719063	C	T	missense_variant	MODERATE	ML0593	376C>T	Pro126Ser	1	C	C	C	C	C	C	C	C	C	C	C	C	C	C	C	C	-	C	C	C	C	C	C	C	C	C	C	C	C	C	C	C	C	C	C	-	C	C	C	C	C
719785	C	T	synonymous_variant	LOW	ML0593	1098C>T	Phe366Phe	2	C	C	C	C	C	C	C	C	C	C	C	C	C	-	C	C	C	C	C	C	C	C	C	C	C	C	C	C	C	C	C	C	C	C	C	C	C	C	C	C	C
720710	T	C	synonymous_variant	LOW	ML0593	2023T>C	Leu675Leu	1	T	T	T	T	T	T	T	T	T	T	T	T	T	T	T	T	T	T	T	T	T	T	T	T	T	T	T	T	T	T	T	T	T	T	T	T	T	T	T	T	T
721495	G	A	missense_variant	MODERATE	ML0594	202G>A	Val68Met	1	G	G	G	G	G	G	G	G	G	G	G	G	G	G	G	G	G	G	G	G	G	G	G	G	G	G	G	G	G	G	G	G	G	G	G	G	G	G	G	G	G
722648	C	G	synonymous_variant	LOW	ML0595	180C>G	Gly60Gly	1	C	C	C	C	C	C	C	C	C	C	C	C	C	C	C	C	C	C	C	C	C	C	C	C	C	C	C	C	C	C	C	C	C	C	C	C	C	C	C	C	C
723607	G	A	synonymous_variant	LOW	ML0596	354G>A	Thr118Thr	4	G	G	G	G	G	G	G	G	G	G	G	G	G	G	G	G	G	G	G	G	G	G	G	G	G	G	G	G	G	G	G	G	G	G	G	G	G	G	G	G	G
723826	G	T	synonymous_variant	LOW	ML0596	573G>T	Val191Val	1	G	G	G	G	G	G	G	G	G	G	G	G	G	G	G	G	G	-	G	G	G	G	G	G	G	G	G	G	G	G	G	G	G	G	G	G	G	G	G	G	G
726087	G	A	non_coding_transcript_exon_variant	MODIFIER	fadE15	923C>T		1	G	G	G	G	G	G	G	G	G	G	G	G	A	G	G	G	G	G	G	G	G	G	G	G	G	G	G	G	G	G	G	G	G	G	G	G	G	G	G	G	G
726319	G	T	non_coding_transcript_exon_variant	MODIFIER	fadE15	691C>A		3	G	G	G	G	G	G	G	G	G	G	G	G	G	G	G	G	G	G	G	G	G	G	G	G	G	G	G	G	G	G	G	G	G	G	G	G	G	G	G	G	G
726698	C	T	non_coding_transcript_exon_variant	MODIFIER	fadE15	312G>A		1	C	C	C	C	C	C	C	C	C	C	C	C	C	C	C	C	C	C	C	C	C	C	C	C	C	C	C	C	C	C	C	C	C	C	C	C	C	C	C	C	C
727090	C	T	intergenic_region	MODIFIER	fadE15-ML0600	727090C>T		1	C	C	C	C	C	C	C	C	C	C	C	C	C	-	C	C	C	C	C	C	C	C	C	C	C	C	C	C	C	T	C	C	C	C	C	C	C	C	C	C	C
729183	G	C	intergenic_region	MODIFIER	fadE15-ML0600	729183G>C		1	G	G	G	G	G	G	G	G	G	G	G	G	G	G	G	G	G	G	G	G	G	G	G	G	G	G	G	G	G	G	G	G	G	G	G	G	G	G	G	G	G
729994	C	G	intergenic_region	MODIFIER	fadE15-ML0600	729994C>G		63	C	C	C	C	C	C	C	C	C	C	C	C	C	C	C	C	C	C	C	C	C	C	C	C	C	C	C	C	C	C	C	C	C	C	C	C	C	C	C	C	C
730349	G	C	intergenic_region	MODIFIER	fadE15-ML0600	730349G>C		9	G	G	G	G	G	G	G	G	G	G	G	G	G	G	G	G	G	G	G	G	G	G	G	G	G	G	G	G	G	G	G	G	G	G	G	G	G	G	G	G	G
730687	C	A	intergenic_region	MODIFIER	fadE15-ML0600	730687C>A		1	C	C	C	C	C	C	C	C	C	C	C	C	C	C	C	C	C	C	C	C	C	C	C	C	C	C	C	C	C	C	C	A	C	C	C	C	C	C	C	C	C
732918	T	G	intergenic_region	MODIFIER	ML0600-ML0601	732918T>G		1	T	T	T	T	T	T	T	T	T	T	T	T	T	T	T	T	T	T	T	T	T	T	T	T	T	T	T	T	T	T	T	T	T	T	T	T	T	T	T	T	T
733164	G	A	non_coding_transcript_exon_variant	MODIFIER	ML0601	25G>A		1	G	G	G	G	G	G	G	G	G	G	G	G	G	-	G	G	G	G	G	G	G	G	G	G	G	G	G	G	G	G	G	G	G	G	G	G	G	G	G	G	G
733366	C	T	non_coding_transcript_exon_variant	MODIFIER	ML0601	227C>T		2	C	C	C	C	C	C	C	C	C	C	C	C	C	C	C	C	C	C	C	C	C	C	C	C	C	C	C	C	C	C	C	C	C	C	-	C	C	C	C	C	C
733619	T	A	non_coding_transcript_exon_variant	MODIFIER	ML0601	480T>A		1	T	T	T	T	T	T	T	T	T	T	T	T	T	T	T	T	T	T	T	T	T	T	T	T	T	T	T	T	T	T	T	T	T	T	T	T	T	T	T	A	T
733811	C	A	non_coding_transcript_exon_variant	MODIFIER	ML0601	672C>A		88	C	C	C	C	C	C	C	C	C	C	C	C	C	C	C	C	C	C	C	C	C	C	C	C	C	C	C	C	C	C	C	C	C	C	C	C	C	C	C	C	C
734092	G	T	non_coding_transcript_exon_variant	MODIFIER	ML0602	166G>T		31	G	G	G	G	G	G	G	G	G	G	G	G	G	G	G	G	G	G	G	G	G	G	G	G	G	G	G	G	G	G	G	G	G	G	G	G	G	G	G	G	G
734748	G	A	non_coding_transcript_exon_variant	MODIFIER	ML0602	822G>A		1	G	G	G	G	G	G	G	G	G	G	G	G	G	G	G	G	G	G	G	G	G	G	G	G	G	G	G	G	G	G	G	G	G	G	G	G	G	G	G	G	G
736147	G	A	intergenic_region	MODIFIER	ML0603-rpsT	736147G>A		1	G	G	G	G	G	G	G	G	G	G	G	G	G	-	G	G	G	G	G	G	G	G	G	G	G	G	G	G	G	G	G	G	G	G	G	G	G	G	G	G	G
736572	C	T	synonymous_variant	LOW	ML0605	24C>T	Ser8Ser	1	C	C	C	C	C	C	C	C	C	C	C	C	C	C	C	C	C	C	C	C	C	C	C	C	C	C	C	C	C	C	C	C	C	C	C	C	C	C	C	C	C
736703	G	T	missense_variant	MODERATE	ML0605	155G>T	Gly52Val	1	G	G	G	G	G	G	G	G	G	G	G	G	G	G	G	G	G	G	G	G	G	G	G	G	G	G	G	G	G	G	G	G	G	G	G	G	G	G	G	G	G
737341	G	A	missense_variant	MODERATE	ML0605	793G>A	Glu265Lys	3	G	G	G	G	G	G	G	G	G	G	G	G	G	G	G	G	G	G	G	G	G	G	G	G	-	G	G	G	G	G	G	G	G	G	G	G	G	G	G	G	G
738158	C	T	missense_variant	MODERATE	ML0605	1610C>T	Pro537Leu	1	C	C	C	C	C	C	C	C	C	C	C	C	C	-	C	C	-	C	C	C	C	C	C	C	C	C	C	C	C	C	C	C	C	C	C	-	C	C	C	C	C
738610	G	T	missense_variant	MODERATE	ML0606	377G>T	Gly126Val	1	G	G	G	G	G	G	G	G	G	G	G	G	G	G	G	G	G	G	G	G	G	G	G	G	G	G	G	G	G	G	G	G	G	G	G	G	G	G	G	G	G
739050	G	A	missense_variant	MODERATE	ML0606	817G>A	Val273Met	1	G	G	G	G	G	G	G	G	G	G	G	G	G	G	G	G	G	G	G	G	G	G	G	G	G	G	G	G	G	G	G	G	G	G	G	G	G	G	G	G	G
739688	G	A	missense_variant	MODERATE	ML0607	478G>A	Val160Met	1	G	G	G	G	G	G	G	G	G	G	G	G	G	G	G	G	G	G	G	G	G	G	G	G	G	G	G	G	G	G	G	G	G	G	G	G	G	G	G	G	G
739791	G	A	missense_variant	MODERATE	ML0607	581G>A	Arg194His	2	G	G	G	G	G	G	G	G	G	G	G	G	G	G	G	G	G	G	G	G	G	G	G	G	G	G	G	G	G	G	G	G	G	G	G	G	G	G	G	G	G
739991	T	C	missense_variant	MODERATE	ML0607	781T>C	Tyr261His	6	T	T	T	T	T	T	T	T	T	T	T	T	T	T	T	T	T	T	T	T	T	T	T	T	T	T	T	T	T	T	T	T	T	T	T	T	T	T	T	T	T
740453	G	A	intergenic_region	MODIFIER	ML0607-ML0608	740453G>A		1	G	G	G	G	G	G	G	G	G	G	G	G	G	G	G	G	G	G	G	G	G	G	G	G	G	G	G	G	G	G	G	G	G	G	-	G	G	G	G	G	G
741929	C	T	non_coding_transcript_exon_variant	MODIFIER	ML0609	152C>T		1	C	C	C	C	C	C	C	C	C	C	C	C	C	C	C	C	C	C	C	C	C	C	C	C	C	C	C	C	C	C	C	C	C	C	C	C	C	C	C	C	C
742503	G	A	non_coding_transcript_exon_variant	MODIFIER	ML0610	112C>T		1	G	G	G	G	G	G	G	G	G	G	G	G	G	G	G	G	G	G	G	G	G	G	G	G	G	G	G	G	G	G	G	G	G	G	G	G	G	G	G	G	G
745293	G	A	non_coding_transcript_exon_variant	MODIFIER	ML0612	1362C>T		1	G	G	G	G	G	G	G	G	G	G	G	G	G	G	G	G	G	G	G	G	G	G	G	G	G	G	G	G	G	G	G	G	G	G	G	G	G	G	G	G	G
745554	G	A	non_coding_transcript_exon_variant	MODIFIER	ML0612	1101C>T		1	G	G	G	G	G	G	G	G	G	G	G	G	G	G	G	G	G	G	G	G	G	G	G	G	G	G	G	G	G	G	G	G	G	G	G	G	G	G	G	G	G
745649	C	A	non_coding_transcript_exon_variant	MODIFIER	ML0612	1006G>T		1	C	C	C	C	C	C	C	C	C	C	C	C	C	C	C	C	C	C	C	C	C	C	C	C	C	C	C	C	C	C	C	C	C	C	C	C	C	C	C	C	C
747356	A	G	non_coding_transcript_exon_variant	MODIFIER	ML0613	419T>C		1	A	A	A	A	A	A	A	A	A	A	A	A	A	A	A	A	A	A	A	A	A	A	A	A	-	A	A	A	A	A	A	A	A	A	A	A	A	A	A	A	A
749178	C	T	missense_variant	MODERATE	subI	797C>T	Thr266Ile	2	C	C	C	C	C	C	C	C	C	C	C	C	C	C	C	C	C	C	C	C	C	C	C	C	C	C	C	C	C	C	C	C	C	C	C	C	C	C	C	C	C
750328	T	C	non_coding_transcript_exon_variant	MODIFIER	cysW	71T>C		1	T	T	T	T	T	T	T	T	T	T	T	T	T	T	T	T	T	T	T	T	T	T	T	T	T	T	T	T	T	T	T	T	T	T	T	T	T	T	T	T	T
750910	G	A	non_coding_transcript_exon_variant	MODIFIER	cysW	653G>A		1	G	G	G	G	G	G	G	G	G	G	G	G	G	G	G	G	G	G	G	G	G	G	G	G	G	G	G	G	G	G	G	G	G	G	G	G	G	G	G	G	G
751190	C	A	non_coding_transcript_exon_variant	MODIFIER	cysA	144C>A		1	C	C	C	C	C	C	C	C	C	C	C	C	C	-	C	C	C	C	C	C	C	C	C	C	C	C	C	C	C	A	C	C	C	C	C	C	C	C	C	C	C
751194	A	C	non_coding_transcript_exon_variant	MODIFIER	cysA	148A>C		1	A	A	A	A	A	A	A	A	A	A	A	A	A	-	A	A	A	A	A	A	A	A	A	A	A	A	A	A	A	C	A	A	A	A	A	A	A	A	A	A	A
751547	G	T	intergenic_region	MODIFIER	cysA-ML0619	751547G>T		1	G	G	G	G	G	G	G	G	G	G	G	G	G	G	G	G	G	G	G	G	G	G	G	G	G	G	G	G	G	G	G	G	G	G	G	G	G	G	G	G	G
751982	T	G	non_coding_transcript_exon_variant	MODIFIER	ML0619	447A>C		16	T	T	T	T	T	T	T	T	T	T	T	T	T	T	T	T	T	T	T	T	T	T	T	T	T	T	T	T	T	T	T	T	T	T	T	T	T	T	T	T	T
752055	C	T	non_coding_transcript_exon_variant	MODIFIER	ML0619	374G>A		1	C	C	C	C	C	C	C	C	C	C	C	C	C	C	C	C	C	C	C	C	C	C	C	C	C	C	C	C	C	C	C	C	C	C	C	C	C	C	C	C	C
753514	C	T	intergenic_region	MODIFIER	ML0619-mtb12	753514C>T		1	C	C	C	C	C	C	C	C	C	C	C	C	C	C	C	C	C	C	C	C	C	C	C	C	C	C	C	C	C	C	C	C	C	C	C	C	C	C	C	C	C
754821	C	T	intergenic_region	MODIFIER	ML0621-ML0622	754821C>T		1	C	C	C	C	C	C	C	C	C	C	C	C	C	C	C	C	C	C	C	C	C	C	C	C	-	C	C	C	C	C	C	C	C	C	C	-	C	C	C	C	C
755861	C	G	non_coding_transcript_exon_variant	MODIFIER	ML0623	124G>C		1	C	C	C	C	C	C	C	C	C	C	C	C	C	C	C	C	C	-	C	C	C	C	C	C	C	C	C	C	C	C	C	C	C	C	C	C	C	C	C	C	C
757001	G	A	missense_variant	MODERATE	hrcA	232G>A	Asp78Asn	1	G	G	G	G	G	G	G	G	G	G	G	G	G	G	G	G	G	G	G	G	G	G	G	G	G	G	G	A	G	G	G	G	G	G	G	G	G	G	G	G	G
758963	G	A	missense_variant	MODERATE	dnaJ2	1091G>A	Gly364Asp	1	G	G	G	G	G	G	G	G	G	G	G	G	G	G	G	G	G	G	G	G	G	G	G	G	G	G	G	G	G	G	G	G	G	G	-	-	G	G	G	G	G
759398	G	A	missense_variant	MODERATE	ML0626	358G>A	Gly120Arg	1	G	G	G	G	-	G	G	G	G	G	G	G	G	G	G	G	G	-	G	G	G	G	G	G	G	G	G	G	G	G	G	G	G	G	G	G	G	G	G	G	G
759487	C	T	synonymous_variant	LOW	ML0626	447C>T	Val149Val	1	C	C	C	C	-	C	C	C	C	C	C	C	C	C	C	C	C	-	C	C	C	C	C	C	C	C	C	C	C	C	C	C	C	C	C	C	C	C	C	C	C
760262	A	G	missense_variant	MODERATE	phoH	149A>G	Asp50Gly	1	A	A	A	A	A	A	A	A	A	A	A	A	A	A	A	A	A	A	A	A	A	A	A	A	A	A	A	A	A	A	A	A	A	A	A	-	A	A	A	A	A
761949	G	T	non_coding_transcript_exon_variant	MODIFIER	ML0629	223G>T		1	G	G	G	G	G	G	G	G	G	G	G	G	G	G	G	G	G	G	G	G	G	G	G	G	G	G	G	G	G	G	G	G	G	G	G	G	G	G	G	G	G
762189	G	A	non_coding_transcript_exon_variant	MODIFIER	ML0629	463G>A		1	G	G	G	G	G	G	G	G	G	G	G	G	G	G	G	G	G	G	G	G	G	G	G	G	G	G	G	G	G	G	G	G	G	G	G	G	G	G	G	G	G
763402	C	G	intergenic_region	MODIFIER	ML0630-era	763402C>G		4	C	C	C	C	C	C	C	C	C	C	C	C	C	C	C	C	C	-	C	C	C	C	C	C	C	C	C	C	C	C	C	C	C	C	C	C	C	C	C	C	C
763572	G	A	missense_variant	MODERATE	era	97G>A	Val33Ile	2	G	G	G	G	G	G	G	G	G	G	G	G	G	G	G	G	G	G	G	G	G	G	G	G	G	G	G	G	G	G	G	G	G	G	G	G	G	G	G	G	G
763888	C	T	missense_variant	MODERATE	era	413C>T	Ser138Phe	1	C	C	C	C	C	C	C	C	C	C	C	C	C	-	C	C	C	C	C	C	C	C	C	C	C	C	C	C	C	C	C	C	C	C	C	C	C	C	C	C	C
765357	G	A	non_coding_transcript_exon_variant	MODIFIER	amiA2	456C>T		2	G	G	G	G	G	G	G	G	G	G	G	G	G	-	G	G	-	G	G	G	G	G	G	G	G	G	G	G	G	G	G	G	G	G	G	G	G	G	G	G	G
765420	G	C	non_coding_transcript_exon_variant	MODIFIER	amiA2	393C>G		1	G	G	G	G	G	G	G	G	G	G	G	G	G	G	G	G	G	G	G	G	G	G	G	G	G	G	G	G	G	G	G	G	G	G	G	G	G	G	G	G	G
765782	C	T	non_coding_transcript_exon_variant	MODIFIER	amiA2	31G>A		1	C	C	C	C	C	C	C	C	C	C	C	C	C	-	C	C	C	C	C	C	C	C	C	C	C	C	C	C	C	C	C	C	C	C	C	C	C	C	C	C	C
768366	C	T	non_coding_transcript_exon_variant	MODIFIER	ML0636	108G>A		2	C	C	C	C	C	C	C	C	C	C	C	C	C	C	C	C	C	C	C	C	C	C	C	C	C	C	C	C	C	C	C	C	C	C	C	C	C	C	C	C	C
770683	G	A	synonymous_variant	LOW	uvrD2	1566G>A	Val522Val	1	G	G	G	G	G	G	G	G	G	G	G	G	G	-	G	G	G	G	G	G	G	G	G	G	G	G	G	G	G	G	G	G	G	G	G	G	G	G	G	G	G
771754	G	T	synonymous_variant	LOW	whiB7	33G>T	Leu11Leu	2	G	G	G	G	G	G	G	G	G	G	G	G	G	G	G	G	G	G	G	G	G	G	G	G	G	G	G	G	G	G	G	G	G	G	G	G	G	G	G	G	G
772217	A	G	synonymous_variant	LOW	ML0640	1273T>C	Leu425Leu	1	A	A	A	A	A	A	A	A	A	A	A	A	A	A	A	A	A	A	A	A	A	A	A	A	A	A	A	A	A	A	A	A	A	A	A	A	A	A	A	A	A
772795	A	C	missense_variant	MODERATE	ML0640	695T>G	Met232Arg	1	A	A	A	A	A	A	A	A	A	A	A	A	A	A	A	A	A	A	A	A	A	A	A	A	-	A	A	A	A	A	A	A	A	A	A	A	A	A	A	A	A
772832	G	T	missense_variant	MODERATE	ML0640	658C>A	Gln220Lys	1	G	G	G	G	G	G	G	G	G	G	G	G	G	G	G	G	G	G	G	G	G	G	G	G	G	G	G	G	G	G	T	G	G	G	G	-	G	G	G	G	G
774289	C	T	non_coding_transcript_exon_variant	MODIFIER	ML0641	155G>A		2	C	C	C	T	-	C	C	C	C	C	C	C	C	C	C	T	C	C	C	C	C	C	C	C	-	C	C	C	C	C	C	C	C	C	C	C	C	C	C	C	C
774704	G	A	synonymous_variant	LOW	ML0642	1242C>T	Gly414Gly	8	G	G	G	G	G	G	G	G	G	G	G	G	G	-	G	G	G	G	G	G	G	G	G	G	G	G	G	G	G	G	G	G	G	G	G	G	G	G	G	G	G
778390	G	A	synonymous_variant	LOW	ML0644	1215G>A	Lys405Lys	1	G	G	G	G	G	G	G	G	G	G	G	G	G	-	G	G	G	G	G	G	G	G	G	G	G	G	G	G	G	G	G	G	G	G	G	G	G	G	G	G	G
779155	A	C	synonymous_variant	LOW	ML0644	1980A>C	Leu660Leu	14	A	A	A	A	A	A	A	A	A	A	A	A	A	A	A	A	A	A	A	A	A	A	A	A	A	A	A	A	A	A	A	A	A	A	A	A	A	A	A	A	A
779168	G	A	missense_variant	MODERATE	ML0644	1993G>A	Glu665Lys	1	G	G	G	G	G	G	G	G	G	G	G	G	G	G	G	G	G	G	G	G	G	G	G	G	G	G	G	G	G	G	G	G	G	G	G	G	G	G	G	G	G
779532	C	T	missense_variant	MODERATE	ML0644	2357C>T	Thr786Met	9	C	C	C	C	C	C	C	C	C	C	C	C	C	C	C	C	C	C	C	C	C	C	C	C	C	C	C	C	C	C	C	C	C	C	C	C	C	C	C	C	C
779886	A	G	missense_variant	MODERATE	ML0644	2711A>G	Glu904Gly	1	A	A	A	A	-	A	A	A	A	A	A	A	A	-	A	A	A	-	A	A	A	A	A	-	-	A	A	A	A	A	A	A	A	A	-	-	A	A	A	A	A
779904	C	T	missense_variant	MODERATE	ML0644	2729C>T	Pro910Leu	1	C	C	C	C	-	C	C	C	C	C	C	C	C	-	C	C	C	-	C	C	C	C	C	-	C	C	C	C	C	C	C	C	C	C	C	C	C	C	C	C	C
780178	C	G	intergenic_region	MODIFIER	ML0644-metU	780178C>G		2	C	C	C	C	C	C	C	C	C	C	C	C	C	C	C	C	C	C	C	C	C	C	C	C	C	C	C	C	C	C	C	C	C	C	C	C	C	C	C	C	C
780223	A	G	intergenic_region	MODIFIER	ML0644-metU	780223A>G		2	A	A	A	A	A	A	A	A	A	A	A	A	A	A	A	A	A	A	A	A	A	A	A	A	A	A	A	A	A	A	A	A	A	A	A	A	A	A	A	A	A
780299	C	T	missense_variant	MODERATE	metU	16C>T	Leu6Phe	1	C	C	C	C	C	C	C	C	C	C	C	C	C	C	C	C	C	C	C	C	C	C	C	C	C	C	C	C	C	C	C	C	C	C	C	C	C	C	C	C	C
781355	C	T	intergenic_region	MODIFIER	metU-ML0645	781355C>T		1	C	C	C	C	C	C	C	C	C	C	T	C	C	C	C	C	C	-	C	C	C	C	C	C	C	C	C	C	C	C	C	C	C	C	C	C	C	C	C	C	C
781874	T	G	intergenic_region	MODIFIER	metU-ML0645	781874T>G		1	T	T	T	T	T	T	T	T	T	T	T	T	T	-	T	T	T	-	T	T	T	T	T	T	T	T	T	T	T	T	T	T	T	T	-	T	T	T	T	T	T
783579	C	T	non_coding_transcript_exon_variant	MODIFIER	hpx	403C>T		8	C	C	C	C	C	C	C	C	C	C	C	C	C	-	C	C	C	C	C	C	C	C	C	C	C	C	C	C	C	C	C	C	T	C	-	C	C	C	C	C	C
783910	C	A	non_coding_transcript_exon_variant	MODIFIER	ML0647	1264G>T		1	C	C	C	C	C	C	C	C	C	C	C	C	C	C	C	C	C	C	C	C	C	C	C	C	-	C	C	C	C	C	C	C	C	C	C	C	C	C	C	C	C
784260	C	A	non_coding_transcript_exon_variant	MODIFIER	ML0647	914G>T		13	C	C	C	C	C	C	C	C	C	C	C	C	C	C	C	C	C	C	C	C	C	C	C	C	C	C	C	C	C	C	C	C	C	C	C	C	C	C	C	C	C
784611	C	T	non_coding_transcript_exon_variant	MODIFIER	ML0647	563G>A		6	C	C	C	C	C	C	C	C	C	C	C	C	C	C	C	C	C	C	C	C	C	C	C	C	C	C	C	C	C	C	C	C	C	C	C	C	C	C	C	C	C
786800	T	A	non_coding_transcript_exon_variant	MODIFIER	ML0648	366A>T		1	T	T	T	T	T	T	T	T	T	T	T	T	T	T	T	T	T	T	T	T	T	T	T	T	T	T	T	T	T	T	T	T	T	T	T	T	T	T	T	T	T
787075	C	T	non_coding_transcript_exon_variant	MODIFIER	ML0648	91G>A		1	C	C	C	C	C	C	C	C	C	C	C	C	C	C	C	C	C	C	C	C	C	C	C	C	C	C	C	C	C	C	C	C	C	C	C	C	C	C	C	C	C
787411	C	T	non_coding_transcript_exon_variant	MODIFIER	ML0649	886G>A		1	C	C	C	C	C	C	C	C	C	C	C	C	C	C	C	C	C	C	C	C	C	C	C	C	C	C	C	C	C	C	C	C	C	C	C	C	C	C	C	C	C
787510	C	A	non_coding_transcript_exon_variant	MODIFIER	ML0649	787G>T		1	C	C	C	C	C	C	C	C	C	C	A	C	C	C	C	C	C	C	C	C	C	C	C	C	C	C	C	C	C	C	C	C	C	C	C	C	C	C	C	C	C
787589	C	T	non_coding_transcript_exon_variant	MODIFIER	ML0649	708G>A		1	C	C	C	C	C	C	C	C	C	C	C	C	C	-	C	C	C	C	C	C	C	C	C	C	C	C	C	C	C	C	C	C	-	C	C	-	C	C	C	C	C
789330	C	A	non_coding_transcript_exon_variant	MODIFIER	ML0651	493G>T		2	C	C	C	C	C	C	C	C	C	C	C	A	C	-	A	C	-	C	C	C	C	C	C	C	C	C	C	C	C	C	C	C	C	C	C	C	C	C	C	C	C
790216	G	A	non_coding_transcript_exon_variant	MODIFIER	ML0652	109G>A		1	G	G	G	G	G	G	G	G	G	G	G	G	G	G	G	G	G	G	G	G	G	G	G	G	G	G	G	G	G	G	G	G	G	G	G	G	G	G	G	G	G
790218	C	T	non_coding_transcript_exon_variant	MODIFIER	ML0652	111C>T		1	C	C	C	C	C	C	C	C	C	C	C	C	C	C	C	C	C	C	C	C	C	C	C	C	C	C	C	C	C	C	C	C	C	C	C	C	C	C	C	C	C
790331	C	T	non_coding_transcript_exon_variant	MODIFIER	ML0652	224C>T		1	C	C	C	C	C	C	C	C	C	C	C	C	C	C	C	C	C	C	C	C	C	C	C	C	C	C	C	C	C	C	C	C	C	C	C	-	C	C	C	C	C
790446	G	A	non_coding_transcript_exon_variant	MODIFIER	ML0652	339G>A		1	G	G	G	G	G	G	G	G	G	G	G	G	G	G	G	G	G	G	G	G	G	G	G	G	G	G	G	G	G	G	G	G	G	G	G	G	G	G	G	G	G
791128	C	T	non_coding_transcript_exon_variant	MODIFIER	ML0653	81C>T		1	C	C	C	C	C	C	C	C	C	C	C	C	C	C	C	C	C	C	C	C	C	C	C	C	C	C	C	C	C	C	C	C	C	C	C	C	C	C	C	C	C
791257	G	A	non_coding_transcript_exon_variant	MODIFIER	ML0653	210G>A		1	G	G	G	G	G	G	G	G	G	G	G	G	G	G	G	G	G	G	G	G	G	G	G	G	G	G	G	G	G	G	G	G	G	G	G	G	G	G	G	G	G
791881	C	G	non_coding_transcript_exon_variant	MODIFIER	moxR3	225C>G		1	C	C	C	C	C	C	C	C	C	C	C	C	C	C	C	C	C	C	C	C	C	C	C	C	C	C	C	C	C	C	C	C	C	C	C	C	C	C	C	C	C
794050	G	A	intergenic_region	MODIFIER	ML0656-nuoN	794050G>A		1	G	G	G	G	G	G	G	G	G	G	G	G	G	-	G	G	G	G	G	G	G	G	G	G	G	G	G	G	G	G	G	G	G	G	G	G	G	G	G	G	G
795592	C	T	missense_variant	MODERATE	ML0659	272G>A	Arg91Lys	1	C	C	C	C	C	C	C	C	C	C	C	C	C	C	C	C	C	C	C	C	C	C	C	C	-	C	C	C	C	C	C	C	C	C	C	-	C	C	C	C	C
795766	C	G	missense_variant	MODERATE	ML0659	98G>C	Gly33Ala	1	C	C	C	C	C	C	C	C	C	C	C	C	C	C	C	C	G	C	C	C	C	C	C	C	C	C	C	C	C	C	C	C	C	C	C	C	C	C	C	C	C
796113	A	C	synonymous_variant	LOW	fadE23	1137T>G	Thr379Thr	1	A	A	A	A	A	A	A	A	A	A	A	A	A	A	A	A	A	A	A	A	A	A	A	A	A	A	A	A	A	A	A	A	A	A	A	A	A	A	A	A	A
797493	G	C	synonymous_variant	LOW	fadE24	1197C>G	Gly399Gly	1	G	G	G	G	G	-	G	G	G	-	-	G	-	-	G	G	G	G	-	G	G	G	-	-	G	G	G	G	G	G	G	G	G	G	G	-	-	C	G	G	G
797974	C	T	missense_variant	MODERATE	fadE24	716G>A	Arg239Gln	1	C	C	C	C	C	C	C	C	C	C	C	C	C	C	C	C	C	C	C	C	C	C	C	C	C	C	C	C	C	C	C	C	C	C	C	C	C	C	C	C	C
797977	G	T	missense_variant	MODERATE	fadE24	713C>A	Thr238Asn	1	G	G	G	G	G	G	G	G	G	G	G	G	G	G	G	G	T	G	G	G	G	G	G	G	G	G	G	G	G	G	G	G	G	G	G	G	G	G	G	G	G
798233	T	C	missense_variant	MODERATE	fadE24	457A>G	Thr153Ala	1	T	T	T	T	T	T	T	T	T	T	T	T	T	T	T	T	T	T	T	T	T	T	T	T	T	T	T	T	T	T	T	T	T	T	T	T	T	T	T	T	T
798237	G	A	synonymous_variant	LOW	fadE24	453C>T	Ile151Ile	1	G	G	G	G	G	G	G	G	G	G	G	G	G	G	G	G	G	G	G	G	G	G	G	G	G	G	G	G	G	G	G	G	G	G	G	G	G	G	G	G	G
800082	C	T	intergenic_region	MODIFIER	ML0663-ML0664	800082C>T		1	C	C	C	C	C	C	C	C	C	C	C	C	C	C	C	C	C	-	C	C	C	C	C	C	C	C	C	C	C	C	C	C	C	C	C	C	C	C	C	C	C
800461	G	A	intergenic_region	MODIFIER	ML0664-ML0665	800461G>A		2	G	G	G	G	G	G	G	G	G	G	G	G	G	G	G	G	G	G	G	G	G	A	G	A	G	G	G	G	G	G	G	G	G	G	G	G	G	G	G	G	G
803418	G	A	intergenic_region	MODIFIER	fprA-prfB	803418G>A		1	G	G	G	G	G	G	G	G	G	G	G	G	G	G	G	G	G	G	G	G	G	G	G	G	G	G	G	G	G	G	G	G	G	G	G	G	G	G	G	G	G
805290	C	T	non_coding_transcript_exon_variant	MODIFIER	ML0668	611C>T		1	C	C	C	C	C	C	C	C	C	C	C	C	C	C	C	C	C	C	C	C	C	C	C	C	C	C	C	C	C	C	C	C	C	C	C	C	C	C	C	C	C
807196	C	T	missense_variant	MODERATE	ftsX	587C>T	Ala196Val	1	C	C	C	C	C	C	C	C	C	C	C	C	C	C	C	C	-	C	C	C	C	C	C	C	C	C	C	C	C	C	C	C	C	C	C	C	C	C	C	C	C
807258	C	G	missense_variant	MODERATE	ftsX	649C>G	Gln217Glu	2	C	C	C	C	C	C	C	C	C	C	C	C	C	C	C	C	C	C	C	C	C	C	C	C	C	C	C	C	C	C	C	C	C	C	C	C	C	C	C	C	C
807613	C	T	synonymous_variant	LOW	smpB	108C>T	Gly36Gly	90	C	C	C	C	C	C	C	C	C	C	C	C	C	C	C	C	C	C	C	C	C	C	C	C	C	C	C	C	C	C	C	C	C	C	C	C	C	C	C	C	C
807884	G	A	missense_variant	MODERATE	smpB	379G>A	Ala127Thr	1	G	G	G	G	G	G	G	G	G	G	G	G	G	G	G	G	G	G	G	G	G	G	G	G	G	G	G	G	G	G	G	G	G	G	G	G	G	G	G	G	G
809015	T	C	intergenic_region	MODIFIER	ML0672-ML0673	809015T>C		1	T	T	T	T	T	T	T	T	T	T	T	T	T	T	T	T	C	T	T	T	T	T	T	T	T	T	T	T	T	T	T	T	T	T	T	T	T	T	T	T	T
809458	G	A	intergenic_region	MODIFIER	ML0672-ML0673	809458G>A		1	G	G	G	G	G	G	G	G	G	G	G	G	G	-	G	G	G	G	G	G	G	G	G	G	G	G	G	G	G	G	G	G	G	G	G	G	G	G	G	G	G
810101	C	T	non_coding_transcript_exon_variant	MODIFIER	ML0673	383G>A		1	C	C	C	C	C	C	C	C	C	C	C	C	C	C	C	C	C	C	C	C	C	C	C	C	C	C	C	C	C	C	C	C	C	C	C	C	C	C	C	C	C
810433	A	G	non_coding_transcript_exon_variant	MODIFIER	ML0673	51T>C		1	A	A	A	A	A	A	A	A	A	A	A	A	A	A	A	A	A	A	A	A	A	A	A	A	A	A	A	A	A	A	A	A	A	A	-	A	A	A	A	A	A
810966	C	T	missense_variant	MODERATE	folD	275C>T	Thr92Ile	1	C	C	C	C	C	C	C	C	C	C	C	C	C	C	C	C	-	-	C	C	C	C	C	-	C	C	C	C	C	C	C	C	C	C	C	-	C	C	C	C	C
811418	G	A	missense_variant	MODERATE	folD	727G>A	Asp243Asn	5	G	G	G	G	G	G	G	G	G	G	G	G	G	G	G	G	G	-	G	G	G	G	G	G	G	G	G	G	G	G	G	G	G	G	G	G	G	G	G	G	G
812000	C	G	missense_variant	MODERATE	ML0676	292G>C	Ala98Pro	3	C	C	C	C	C	C	C	C	C	C	C	C	C	C	C	C	C	C	C	C	C	C	C	C	C	C	C	C	C	C	C	C	C	C	C	C	C	C	C	C	C
812166	C	G	synonymous_variant	LOW	ML0676	126G>C	Leu42Leu	1	C	C	C	C	C	C	C	C	C	C	C	C	C	C	C	C	C	C	C	C	C	C	C	C	C	C	C	C	C	C	C	C	C	C	C	C	C	C	C	C	C
812579	C	T	non_coding_transcript_exon_variant	MODIFIER	ML0677	53C>T		1	C	C	C	C	C	C	C	C	C	C	C	C	C	C	C	C	C	C	C	C	C	C	C	C	C	C	C	C	C	C	C	C	C	C	-	C	C	C	C	C	C
812629	C	T	non_coding_transcript_exon_variant	MODIFIER	ML0677	103C>T		1	C	C	C	C	C	C	C	C	C	C	C	C	C	C	C	C	C	C	C	C	C	C	C	C	C	C	C	C	C	C	C	C	C	C	C	C	C	C	C	C	C
815477	G	A	non_coding_transcript_exon_variant	MODIFIER	ML0680	486G>A		1	G	G	G	G	G	G	G	G	G	G	G	G	G	G	G	G	G	G	G	G	G	G	G	G	G	G	G	G	G	G	G	G	G	G	G	G	G	G	G	G	G
815702	G	A	non_coding_transcript_exon_variant	MODIFIER	ML0680	711G>A		5	G	G	G	G	G	G	G	G	G	G	G	G	G	G	G	G	G	G	G	G	G	G	G	G	G	G	G	G	G	G	G	G	G	G	-	G	G	G	G	G	G
815937	C	T	non_coding_transcript_exon_variant	MODIFIER	ML0680	946C>T		1	C	C	C	C	C	C	C	C	C	T	C	C	C	-	C	C	C	C	C	C	C	C	C	C	C	C	C	C	C	C	C	C	C	C	C	C	C	C	C	C	C
816835	C	T	non_coding_transcript_exon_variant	MODIFIER	ML0681	221G>A		1	C	C	C	C	C	C	C	C	C	C	C	C	C	C	C	C	C	C	C	C	C	C	C	C	C	C	C	C	C	C	C	C	C	C	C	C	C	C	C	C	C
817228	C	T	missense_variant	MODERATE	metA	1030G>A	Val344Ile	1	C	C	C	C	C	C	C	C	C	C	C	C	C	C	C	C	C	C	C	C	C	C	C	C	C	C	C	C	C	C	C	C	C	C	C	-	C	C	C	C	C
818377	C	T	non_coding_transcript_exon_variant	MODIFIER	metC	1136G>A		2	C	C	C	C	C	C	C	C	C	C	C	C	C	C	C	C	C	C	C	C	C	C	C	C	C	C	C	C	C	C	C	C	C	C	C	C	C	C	C	C	C
819272	A	G	non_coding_transcript_exon_variant	MODIFIER	metC	241T>C		1	A	A	A	A	A	A	A	A	A	A	A	A	A	A	A	A	A	A	A	A	A	A	A	A	A	A	A	A	A	A	A	A	A	A	A	A	A	A	A	A	A
821967	G	A	synonymous_variant	LOW	ML0685	124C>T	Leu42Leu	1	G	G	G	G	G	G	G	G	G	G	G	G	G	G	G	G	G	G	G	G	G	G	G	G	G	G	G	G	G	G	G	G	G	G	G	G	G	G	G	G	G
822703	C	T	missense_variant	MODERATE	trpS	578C>T	Ala193Val	12	C	C	C	C	C	C	C	C	C	C	C	C	C	C	C	C	C	C	C	C	C	C	C	C	C	T	C	C	T	C	C	C	C	C	-	T	C	C	C	T	T
824274	C	G	non_coding_transcript_exon_variant	MODIFIER	nagA	1103G>C		1	C	C	C	C	C	C	C	C	C	C	C	C	C	C	C	C	G	C	C	C	C	C	C	C	C	C	C	C	C	C	C	C	C	C	C	C	C	C	C	C	C
827703	G	C	non_coding_transcript_exon_variant	MODIFIER	sugI	61C>G		1	G	G	G	G	G	G	G	G	G	G	G	G	G	G	G	G	G	G	G	G	G	G	G	G	G	G	G	G	G	G	G	G	G	G	G	G	G	G	G	G	G
827799	G	A	intergenic_region	MODIFIER	sugI-ML0691	827799G>A		1	G	G	G	G	G	G	G	G	G	G	G	G	G	-	G	G	G	G	G	G	G	G	G	G	G	G	G	G	G	G	G	G	G	G	G	G	G	G	G	G	G
829183	G	A	intergenic_region	MODIFIER	ML0691-ML0692	829183G>A		1	G	G	G	G	G	G	G	G	G	G	G	G	G	G	G	G	G	G	G	G	G	G	G	G	G	G	G	G	A	G	G	G	G	G	G	G	G	G	G	G	G
829444	G	A	intergenic_region	MODIFIER	ML0691-ML0692	829444G>A		1	G	G	G	G	G	G	G	G	G	G	G	G	G	G	G	G	G	G	G	G	G	G	G	G	G	G	G	G	G	G	G	G	G	G	G	G	G	G	G	G	G
831215	G	T	non_coding_transcript_exon_variant	MODIFIER	sigJ	33G>T		5	G	G	G	G	G	G	G	G	G	G	G	G	G	-	G	G	G	G	G	G	G	G	G	G	G	G	G	G	G	G	G	G	G	G	G	G	G	G	G	G	G
832152	T	C	non_coding_transcript_exon_variant	MODIFIER	ML0694	385A>G		177	T	T	T	T	T	T	T	T	T	T	T	T	T	T	T	T	T	T	T	T	T	T	T	T	T	T	T	T	T	T	T	T	T	T	T	T	T	T	T	T	T
832480	C	T	non_coding_transcript_exon_variant	MODIFIER	ML0694	57G>A		1	C	C	C	C	C	C	C	C	C	C	C	C	C	C	C	C	-	C	C	C	C	C	C	C	C	C	C	C	C	C	C	C	C	C	C	C	C	C	C	C	C
832562	G	T	intergenic_region	MODIFIER	ML0694-ML0695	832562G>T		1	G	G	G	G	G	G	G	G	G	G	G	G	G	G	G	G	G	G	G	G	G	G	G	G	G	G	G	G	G	G	G	G	G	G	G	G	G	G	G	G	G
833172	T	G	non_coding_transcript_exon_variant	MODIFIER	ML0695	8T>G		1	T	T	T	T	T	-	-	T	T	-	-	T	T	-	T	T	-	T	T	-	T	T	T	T	-	T	T	T	T	T	T	T	T	-	T	-	T	T	T	T	T
836074	C	T	missense_variant	MODERATE	sdhA	347G>A	Arg116His	1	C	C	C	C	C	C	C	C	C	C	C	C	C	C	C	C	C	C	C	C	C	C	C	C	C	C	C	C	C	C	C	C	C	C	C	C	C	C	C	C	C
836098	G	A	missense_variant	MODERATE	sdhA	323C>T	Pro108Leu	1	G	G	G	G	G	G	G	G	G	G	G	G	G	G	G	G	G	G	G	G	G	G	G	G	G	G	G	G	G	G	G	G	G	G	G	G	G	G	G	G	G
836100	G	A	synonymous_variant	LOW	sdhA	321C>T	Thr107Thr	1	G	G	G	G	G	G	G	G	G	G	G	G	G	G	G	G	G	G	G	G	G	G	G	G	G	G	G	G	G	G	G	G	G	G	G	G	G	G	G	G	G
836489	C	T	synonymous_variant	LOW	sdhD	444G>A	Leu148Leu	3	C	C	C	C	C	C	C	C	C	C	C	C	C	C	C	C	C	C	T	T	C	C	T	C	C	C	C	C	C	C	C	C	C	C	C	C	C	C	C	C	C
836567	G	A	synonymous_variant	LOW	sdhD	366C>T	Ile122Ile	1	G	G	G	G	G	G	G	G	G	G	G	G	G	G	G	G	G	G	G	G	G	G	G	G	G	G	G	G	G	G	G	G	G	G	G	G	G	G	G	G	G
836798	G	A	synonymous_variant	LOW	sdhD	135C>T	Ala45Ala	1	G	G	G	G	G	G	G	G	G	G	G	G	G	-	G	G	G	G	G	G	G	G	G	G	G	G	G	G	G	G	G	G	G	G	G	G	G	G	G	G	G
837027	T	G	missense_variant	MODERATE	sdhC	364A>C	Ile122Leu	1	T	T	T	T	T	T	T	T	T	T	T	T	T	T	T	T	T	T	T	T	T	T	T	T	T	T	T	T	T	T	T	T	T	T	T	-	T	T	T	T	T
837563	C	T	intergenic_region	MODIFIER	sdhC-add	837563C>T		1	C	C	C	C	C	C	C	C	C	C	C	C	C	C	C	C	C	C	C	C	C	C	C	C	C	C	C	C	C	C	C	C	C	C	C	C	C	C	C	C	C
839901	G	A	non_coding_transcript_exon_variant	MODIFIER	ML0702	913C>T		1	G	G	G	G	G	G	G	G	G	G	G	G	G	G	G	G	G	G	G	G	G	G	G	G	G	G	G	G	G	G	G	G	G	G	G	G	G	G	G	G	G
840584	A	G	non_coding_transcript_exon_variant	MODIFIER	ML0702	230T>C		253	A	A	A	A	A	A	A	A	A	A	A	A	A	A	A	A	A	A	A	A	A	A	A	A	A	G	G	G	G	G	G	G	G	G	G	G	G	G	G	G	G
840961	G	A	missense_variant	MODERATE	ML0703	1193C>T	Pro398Leu	1	G	G	G	G	G	G	G	G	G	G	G	G	G	G	G	G	G	G	G	G	G	G	G	G	-	G	G	G	G	G	G	G	G	G	G	G	G	G	G	G	G
845064	C	T	missense_variant	MODERATE	pmmB	400G>A	Ala134Thr	1	C	C	C	C	C	C	C	C	C	C	C	C	C	C	C	C	C	C	C	C	C	C	C	C	-	C	C	C	C	C	C	C	C	C	C	-	C	C	C	C	C
845673	C	T	synonymous_variant	LOW	deoD	594G>A	Arg198Arg	1	C	C	C	C	C	C	C	C	C	C	C	C	C	C	C	C	C	C	C	C	C	C	C	C	C	C	C	C	C	C	C	C	C	C	C	C	C	C	C	C	C
848261	G	A	non_coding_transcript_exon_variant	MODIFIER	amiA	617G>A		13	G	G	G	G	G	G	G	G	G	G	G	G	G	G	G	G	G	G	G	G	G	G	G	G	G	G	G	G	G	G	G	G	G	G	G	G	G	G	G	G	G
848291	A	G	non_coding_transcript_exon_variant	MODIFIER	amiA	647A>G		1	A	A	G	A	A	A	A	A	A	A	A	A	A	A	A	A	A	A	A	A	A	A	A	A	A	A	A	A	A	A	A	A	A	A	A	A	A	A	A	A	A
848849	C	T	intergenic_region	MODIFIER	amiA-ML0710	848849C>T		7	C	C	C	C	C	C	C	C	C	C	C	C	C	C	C	C	C	C	C	C	C	C	C	C	C	C	C	C	C	C	C	C	C	C	C	C	C	C	C	C	C
850550	G	A	non_coding_transcript_exon_variant	MODIFIER	lpdA	115G>A		1	G	G	G	G	G	G	G	G	G	G	G	G	G	G	G	G	G	G	G	G	G	G	G	G	G	G	G	G	G	G	G	G	G	G	G	G	G	G	G	G	G
853213	C	T	synonymous_variant	LOW	glpD	1266C>T	Gly422Gly	1	C	C	C	C	C	C	C	C	C	C	C	C	C	-	C	C	C	C	C	C	C	C	C	-	-	C	C	C	C	C	C	C	C	C	C	-	C	-	C	C	C
853292	C	T	missense_variant	MODERATE	glpD	1345C>T	His449Tyr	1	C	C	C	C	C	C	C	C	C	C	C	C	C	-	-	C	C	C	C	C	C	C	-	C	-	C	C	C	C	C	C	C	C	C	C	-	C	-	C	C	C
854432	C	G	non_coding_transcript_exon_variant	MODIFIER	ML0714	740C>G		1	C	C	C	C	C	C	C	C	C	C	C	C	C	-	C	C	C	C	C	C	C	C	C	C	C	C	C	C	C	C	C	C	C	C	C	C	C	C	C	C	C
855081	G	A	synonymous_variant	LOW	lpqC	306G>A	Gly102Gly	4	G	G	G	G	G	G	G	G	G	G	G	G	G	G	G	G	G	G	G	G	G	G	G	G	G	G	G	G	G	G	G	G	G	G	G	G	G	G	G	G	G
855414	C	T	synonymous_variant	LOW	lpqC	639C>T	Thr213Thr	1	C	C	C	C	C	C	C	C	C	C	C	C	C	C	C	C	C	C	C	C	C	C	C	C	C	C	C	C	C	C	C	C	C	C	C	C	C	C	C	C	C
856547	C	A	non_coding_transcript_exon_variant	MODIFIER	lhr	3267G>T		1	C	C	C	C	C	C	C	C	C	C	C	C	C	C	C	C	C	C	C	C	C	C	C	C	C	C	C	C	C	C	C	C	C	C	C	-	C	-	C	C	C
856645	T	A	non_coding_transcript_exon_variant	MODIFIER	lhr	3169A>T		3	T	T	T	T	T	T	T	T	T	T	T	T	T	-	T	T	-	-	T	T	T	T	T	T	T	T	T	T	T	T	T	T	T	T	T	-	T	T	T	T	T
857068	G	T	non_coding_transcript_exon_variant	MODIFIER	lhr	2746C>A		1	G	G	G	G	G	G	G	G	G	G	G	G	G	G	G	G	G	G	G	G	G	G	G	G	G	G	G	G	G	G	G	G	G	G	G	G	G	G	G	G	G
857986	C	T	non_coding_transcript_exon_variant	MODIFIER	lhr	1828G>A		1	C	C	C	C	C	C	C	C	C	C	C	C	C	C	C	C	C	C	C	C	C	C	C	C	C	C	C	C	C	C	C	C	C	C	-	C	C	C	C	C	C
859130	T	C	non_coding_transcript_exon_variant	MODIFIER	lhr	684A>G		4	T	T	T	T	T	T	T	T	T	T	T	T	T	T	T	T	T	T	T	T	T	T	T	T	T	T	T	T	T	T	T	T	T	T	T	T	T	T	T	T	T
861117	G	A	non_coding_transcript_exon_variant	MODIFIER	aldB	836C>T		1	G	G	G	G	G	G	G	G	G	G	G	G	G	G	G	G	G	G	G	G	G	G	G	G	G	G	G	G	G	G	G	G	G	G	G	G	G	G	G	G	G
862059	C	T	intergenic_region	MODIFIER	aldB-ML0719	862059C>T		1	C	C	C	C	C	C	C	C	C	C	C	C	T	C	C	C	C	C	C	C	C	C	C	C	C	C	C	C	C	C	C	C	C	C	C	C	C	C	C	C	C
863052	G	A	non_coding_transcript_exon_variant	MODIFIER	ML0719	248C>T		1	G	G	G	G	G	G	G	G	G	G	G	G	G	G	G	G	G	G	G	G	G	G	G	G	G	G	G	G	G	G	G	G	G	G	G	G	G	G	G	G	G
863532	G	T	non_coding_transcript_exon_variant	MODIFIER	ML0720	155G>T		1	G	G	G	G	G	G	G	G	G	G	G	G	G	G	G	G	G	G	G	G	G	G	G	G	G	G	G	G	G	G	G	T	G	G	G	G	G	G	G	G	G
865541	C	G	non_coding_transcript_exon_variant	MODIFIER	ML0722	171C>G		1	C	C	C	C	C	C	C	C	C	C	C	C	C	C	C	C	C	C	C	C	C	C	C	C	C	C	C	C	C	C	C	C	C	C	C	C	C	C	C	C	C
865864	T	A	non_coding_transcript_exon_variant	MODIFIER	ML0723	140T>A		1	T	T	A	T	T	T	T	T	T	T	T	T	T	T	T	T	T	T	T	T	T	T	T	T	T	T	T	T	T	T	T	T	T	T	T	T	T	T	T	T	T
866543	C	T	non_coding_transcript_exon_variant	MODIFIER	rsbW	508C>T		1	C	C	C	C	C	C	C	C	C	C	C	C	C	C	C	C	C	C	C	C	C	C	C	C	C	C	C	C	C	C	C	C	C	C	C	C	C	C	C	C	C
869066	C	T	missense_variant	MODERATE	bccA	427G>A	Asp143Asn	1	C	C	C	C	C	C	C	C	C	C	C	C	C	-	C	C	C	C	C	C	C	C	C	C	-	C	C	C	C	C	C	C	C	C	C	-	C	C	C	C	C
870150	C	T	missense_variant	MODERATE	sseA	769G>A	Val257Ile	1	C	C	C	C	C	C	C	C	C	C	C	C	C	C	C	C	C	C	C	C	C	C	C	C	C	C	C	C	C	C	C	C	C	C	C	C	C	C	C	C	C
870381	G	A	missense_variant	MODERATE	sseA	538C>T	Leu180Phe	2	G	G	G	G	G	G	G	G	G	G	G	G	G	G	G	G	G	-	G	G	G	G	G	G	G	G	G	G	G	G	G	G	G	G	G	G	G	G	G	G	G
871694	C	G	missense_variant	MODERATE	ML0729	67G>C	Asp23His	4	C	C	C	C	C	C	C	C	C	C	C	C	C	C	C	C	C	C	C	C	C	C	C	C	C	C	C	C	C	C	C	C	C	C	C	C	C	C	C	C	C
873316	G	A	synonymous_variant	LOW	accD5	342C>T	Ser114Ser	1	G	G	G	G	G	G	G	G	G	G	G	G	G	G	G	G	G	G	G	G	G	G	G	G	G	G	G	G	G	G	G	G	G	G	G	G	G	G	G	G	G
874923	C	T	missense_variant	MODERATE	ML0733	247C>T	Leu83Phe	2	C	C	C	C	C	C	C	C	C	C	C	C	C	C	C	C	C	C	C	C	C	C	C	C	C	C	C	C	C	C	C	C	C	C	C	C	C	C	C	C	C
875024	A	G	synonymous_variant	LOW	ML0733	348A>G	Val116Val	15	A	A	A	A	A	A	A	A	A	A	A	A	A	-	A	A	A	A	A	A	A	A	A	A	A	A	A	A	A	A	A	A	A	A	A	A	A	A	A	A	A
877843	G	A	intergenic_region	MODIFIER	purE-fadE25	877843G>A		1	G	G	G	G	G	G	G	G	G	G	G	G	G	G	G	G	G	G	G	G	G	G	G	G	G	G	G	G	G	G	G	G	G	G	G	G	G	G	G	G	G
877852	G	C	intergenic_region	MODIFIER	purE-fadE25	877852G>C		1	G	G	G	G	G	G	G	G	G	G	G	G	G	G	G	G	G	G	G	G	G	G	G	G	G	G	G	G	G	G	G	G	G	G	G	G	G	G	G	G	G
878028	G	A	missense_variant	MODERATE	fadE25	176G>A	Gly59Asp	1	G	G	G	G	G	G	G	G	G	G	G	G	G	G	G	G	G	G	G	G	G	G	G	G	G	G	G	G	G	G	G	G	G	G	G	G	G	G	G	G	G
878370	C	T	missense_variant	MODERATE	fadE25	518C>T	Thr173Ile	1	C	C	C	C	C	C	C	C	C	C	C	C	C	C	C	C	C	C	C	C	C	C	C	C	C	C	C	C	C	C	C	C	C	C	-	C	C	C	C	C	C
878501	C	T	missense_variant	MODERATE	fadE25	649C>T	Pro217Ser	1	C	C	C	C	C	C	C	C	C	C	C	C	C	C	C	C	C	C	C	C	C	C	C	C	C	C	C	C	C	C	C	C	C	C	C	C	C	C	C	C	C
878615	A	G	missense_variant	MODERATE	fadE25	763A>G	Ile255Val	1	A	A	A	A	A	A	A	A	A	A	A	A	A	A	A	A	A	A	A	A	A	A	A	A	A	A	A	A	A	A	A	A	A	A	A	A	A	A	A	A	A
878760	C	T	missense_variant	MODERATE	fadE25	908C>T	Ala303Val	1	C	C	C	C	C	C	C	C	C	C	C	C	C	C	C	C	C	C	C	C	C	C	C	C	C	C	T	C	C	C	C	C	C	C	C	C	C	C	C	C	C
879854	G	A	non_coding_transcript_exon_variant	MODIFIER	pstC	665C>T		1	G	G	G	G	G	G	G	G	G	G	G	G	G	G	G	G	G	G	G	G	G	G	G	G	G	G	G	G	G	G	G	G	G	G	G	-	G	G	G	G	G
881107	A	G	non_coding_transcript_exon_variant	MODIFIER	phoS1	548T>C		1	A	A	A	A	A	A	A	A	A	A	A	A	A	A	A	A	A	A	A	A	A	A	A	A	A	A	A	A	A	A	A	A	A	A	A	A	A	A	A	A	A
881596	G	A	non_coding_transcript_exon_variant	MODIFIER	phoS1	59C>T		11	G	G	G	G	G	G	G	G	G	G	G	G	G	G	G	G	G	G	G	G	G	G	G	G	G	G	G	G	G	G	G	G	G	G	G	G	G	G	G	G	G
881941	C	T	non_coding_transcript_exon_variant	MODIFIER	pstB	648G>A		1	C	C	C	C	C	C	C	C	C	C	C	C	C	C	C	C	C	C	C	C	C	C	C	C	C	C	C	C	C	C	C	C	C	C	C	-	C	C	C	C	C
882481	C	T	non_coding_transcript_exon_variant	MODIFIER	pstB	108G>A		1	C	C	C	C	C	C	C	C	C	C	C	C	C	C	C	C	T	C	C	C	C	C	C	C	C	C	C	C	C	C	C	C	C	C	C	C	C	C	C	C	C
882517	C	T	non_coding_transcript_exon_variant	MODIFIER	pstB	72G>A		1	C	C	C	C	C	C	C	C	C	C	C	C	C	C	C	C	C	C	C	C	C	C	C	C	C	C	C	C	C	C	C	C	C	C	C	C	C	C	C	C	C
884167	G	A	intergenic_region	MODIFIER	pstS-pknD	884167G>A		1	G	G	G	G	G	G	G	G	G	G	G	G	G	A	G	G	G	G	G	G	G	G	G	G	G	G	G	G	G	G	G	G	G	G	G	G	G	G	G	G	G
886998	T	G	intergenic_region	MODIFIER	ML0744-ML0745	886998T>G		8	T	T	T	T	T	T	T	T	T	T	T	T	T	T	T	T	T	-	T	T	T	T	T	T	T	T	T	T	T	T	T	T	T	T	T	T	T	T	T	T	T
887627	T	C	non_coding_transcript_exon_variant	MODIFIER	ML0745	340A>G		10	T	T	T	T	T	T	T	T	T	T	T	T	T	T	T	T	T	T	T	T	T	T	T	T	T	T	T	T	T	T	T	T	T	T	T	T	T	T	T	T	T
888934	C	A	missense_variant	MODERATE	ctpC	2037G>T	Met679Ile	1	C	C	C	C	C	C	C	C	C	C	C	C	C	C	C	C	C	-	C	C	C	C	C	C	C	C	C	C	C	C	C	C	C	C	C	-	C	C	C	C	C
888972	C	T	missense_variant	MODERATE	ctpC	1999G>A	Gly667Arg	5	C	C	C	C	C	C	C	C	C	C	C	C	C	C	C	C	C	-	C	C	C	C	C	C	C	C	T	C	C	T	C	C	C	C	C	-	C	C	T	C	C
889482	G	A	synonymous_variant	LOW	ctpC	1489C>T	Leu497Leu	12	G	G	G	G	G	G	G	G	G	G	G	G	G	G	G	G	G	-	G	G	G	G	G	G	G	G	G	G	G	G	G	G	G	G	G	G	G	G	G	G	G
889499	G	A	missense_variant	MODERATE	ctpC	1472C>T	Ala491Val	6	G	G	G	G	G	G	G	G	G	G	G	G	G	G	G	G	G	-	A	A	A	A	A	A	-	G	G	G	G	G	G	G	G	G	-	G	G	G	G	G	G
889764	G	A	missense_variant	MODERATE	ctpC	1207C>T	His403Tyr	1	G	G	G	G	G	G	G	G	G	G	G	G	G	G	G	G	G	G	G	G	G	G	G	G	G	G	G	G	G	G	G	G	G	G	G	G	G	G	G	G	G
890227	G	A	synonymous_variant	LOW	ctpC	744C>T	Asp248Asp	1	G	G	G	G	G	G	G	G	G	G	G	G	G	G	G	G	G	G	G	G	G	G	G	G	G	G	G	G	G	G	G	G	G	G	G	G	G	G	G	G	G
890428	C	T	synonymous_variant	LOW	ctpC	543G>A	Leu181Leu	1	C	C	C	C	C	C	C	C	C	C	C	C	C	C	C	C	C	C	C	C	C	C	C	C	C	C	C	C	C	C	C	C	C	C	C	-	C	C	C	C	C
890453	A	G	missense_variant	MODERATE	ctpC	518T>C	Val173Ala	262	A	A	A	A	A	A	A	A	A	A	A	A	A	A	A	A	G	G	G	G	G	G	G	G	G	G	G	G	G	G	G	G	G	G	G	G	G	G	G	G	G
890726	G	A	missense_variant	MODERATE	ctpC	245C>T	Ala82Val	1	G	G	G	G	G	G	G	G	G	G	G	G	G	-	G	G	G	G	G	G	G	G	G	G	-	G	G	G	G	G	G	G	G	G	G	G	G	G	G	G	G
891080	G	T	synonymous_variant	LOW	ML0748	180C>A	Ala60Ala	1	G	G	G	G	G	G	G	G	G	G	G	G	G	G	G	G	G	G	G	G	G	G	G	G	G	G	G	G	G	G	G	G	G	G	-	G	G	G	G	G	G
891321	G	T	intergenic_region	MODIFIER	ML0748-ML0749	891321G>T		1	G	G	G	G	G	G	G	G	G	G	G	G	G	G	G	G	G	G	G	G	G	G	G	G	G	G	G	G	G	G	G	G	G	G	G	G	G	G	G	G	G
891446	G	A	non_coding_transcript_exon_variant	MODIFIER	ML0749	579C>T		1	G	G	G	G	G	G	G	G	G	G	G	G	G	G	G	G	G	G	G	G	G	G	G	G	G	G	G	G	G	G	G	G	G	G	G	G	G	G	G	G	G
891999	G	A	non_coding_transcript_exon_variant	MODIFIER	ML0749	26C>T		1	G	G	G	G	G	G	G	G	G	G	G	G	G	G	G	G	G	G	G	G	G	G	G	G	G	G	G	G	G	G	G	G	G	G	G	G	G	G	G	G	G
892339	G	A	synonymous_variant	LOW	ML0750	1194C>T	Ser398Ser	1	G	G	G	G	G	G	G	G	G	G	G	G	G	G	G	G	G	G	G	G	G	G	G	G	G	G	G	G	G	G	G	G	G	G	G	G	G	G	G	G	G
893652	C	T	missense_variant	MODERATE	rmlD	32C>T	Thr11Ile	1	C	C	C	C	C	C	C	C	C	C	C	C	C	C	C	C	C	C	C	C	C	C	C	C	C	C	C	C	C	C	C	C	C	C	C	C	C	C	C	C	C
896448	A	G	synonymous_variant	LOW	rmlA2	972A>G	Gly324Gly	1	A	A	A	A	A	A	A	A	A	A	A	A	A	-	A	A	A	A	A	A	A	A	A	A	A	A	A	A	A	A	A	A	A	A	A	A	A	A	A	A	A
902543	C	T	synonymous_variant	LOW	ML0759	360G>A	Gly120Gly	1	C	C	C	C	C	C	C	C	C	C	C	C	C	C	C	C	C	C	C	C	C	C	C	C	C	C	C	C	C	C	C	C	C	C	C	C	C	C	C	C	C
903705	A	G	synonymous_variant	LOW	ML0761	324T>C	Ala108Ala	1	A	A	A	A	-	A	A	A	A	A	A	A	A	A	A	A	A	-	A	A	A	A	A	A	A	A	A	A	A	A	A	A	A	A	A	A	A	A	A	A	A
904001	G	A	missense_variant	MODERATE	ML0761	28C>T	His10Tyr	5	G	G	G	G	G	G	G	G	G	G	G	G	G	-	G	G	G	G	G	G	G	G	G	G	G	G	G	G	G	G	G	G	G	G	G	G	G	G	G	G	G
904824	G	C	synonymous_variant	LOW	pmmA	150G>C	Val50Val	263	G	G	G	G	G	G	G	G	G	G	G	G	G	G	G	G	C	C	C	C	C	C	C	C	C	C	C	C	C	C	C	C	C	C	C	C	C	C	C	C	C
905757	G	T	missense_variant	MODERATE	pmmA	1083G>T	Glu361Asp	1	G	G	G	G	G	G	G	G	G	G	G	G	G	G	G	G	G	G	G	G	G	G	G	G	G	G	G	G	G	G	G	G	G	G	G	G	G	G	G	G	T
906453	G	A	missense_variant	MODERATE	ML0764	376G>A	Ala126Thr	1	G	G	G	G	-	G	G	G	G	G	G	G	G	G	G	G	-	-	G	G	G	G	G	G	-	G	G	G	G	G	G	G	G	G	G	-	G	G	G	G	G
906512	T	C	synonymous_variant	LOW	ML0764	435T>C	Arg145Arg	1	T	T	T	T	-	T	T	T	T	T	T	T	T	T	T	T	-	-	T	T	T	T	T	T	T	T	T	T	T	T	T	T	T	T	-	T	T	T	T	T	T
909038	G	C	non_coding_transcript_exon_variant	MODIFIER	ML0766	716C>G		3	G	G	G	G	G	G	G	G	G	G	G	G	G	G	G	G	-	G	G	G	G	G	G	G	G	G	G	G	G	G	G	G	G	G	G	G	G	G	G	G	G
909176	C	T	non_coding_transcript_exon_variant	MODIFIER	ML0766	578G>A		1	C	C	C	C	C	C	C	C	C	C	C	C	C	C	C	C	C	C	C	C	C	C	C	C	C	C	C	C	C	C	T	C	C	C	C	C	C	C	C	C	C
910013	G	A	non_coding_transcript_exon_variant	MODIFIER	ML0767	168G>A		2	G	G	G	G	G	G	G	G	G	G	G	G	G	G	G	G	G	G	G	G	G	G	G	G	G	G	G	G	G	G	G	G	G	G	G	G	G	G	G	G	G
910699	G	A	non_coding_transcript_exon_variant	MODIFIER	ML0767	854G>A		1	G	G	G	G	G	G	G	G	G	G	G	G	G	G	G	G	G	A	G	G	G	G	G	G	G	G	G	G	G	G	G	G	G	G	G	G	G	G	G	G	G
910896	C	T	non_coding_transcript_exon_variant	MODIFIER	ML0767	1051C>T		2	C	C	C	C	C	C	C	C	C	C	C	C	C	C	C	C	C	C	C	C	C	C	C	C	C	C	C	C	C	C	C	C	C	C	C	C	C	C	C	C	C
911276	A	G	non_coding_transcript_exon_variant	MODIFIER	ML0767	1431A>G		1	A	A	A	A	A	A	A	A	A	A	A	A	A	A	A	A	A	A	A	A	A	A	A	A	A	A	A	A	A	A	A	A	A	A	A	A	A	A	A	A	A
913053	C	T	non_coding_transcript_exon_variant	MODIFIER	ML0770	56C>T		2	C	C	C	C	C	C	C	C	C	C	C	C	C	C	C	C	C	C	C	C	C	C	C	C	C	C	C	C	C	C	C	C	C	C	C	C	C	C	C	C	C
913205	C	T	non_coding_transcript_exon_variant	MODIFIER	ML0770	208C>T		1	C	C	C	C	C	C	C	C	C	C	C	C	C	C	C	C	T	C	C	C	C	C	C	C	C	C	C	C	C	C	C	C	C	C	C	C	C	C	C	C	C
913565	G	C	intergenic_region	MODIFIER	ML0770-sahH	913565G>C		1	G	G	G	G	G	G	G	G	G	G	G	G	G	G	G	G	G	G	G	G	G	G	G	G	G	G	G	G	C	G	G	G	G	G	G	G	G	G	G	G	G
916988	C	T	synonymous_variant	LOW	mtrB	306C>T	Ser102Ser	1	C	C	C	C	C	C	C	C	C	C	C	C	C	-	C	C	C	C	C	C	C	C	C	C	C	C	C	C	C	C	C	C	C	C	C	C	C	C	C	C	C
919058	G	A	missense_variant	MODERATE	lpqB	691G>A	Gly231Ser	1	G	G	G	G	G	G	G	G	G	G	G	G	G	G	G	G	G	G	G	G	G	G	G	G	G	G	G	G	G	G	G	G	G	G	G	G	G	G	G	G	G
919482	G	C	missense_variant	MODERATE	lpqB	1115G>C	Gly372Ala	1	G	G	G	G	G	G	G	G	G	G	G	G	G	G	G	G	G	-	G	G	G	G	G	G	G	G	G	G	G	G	G	G	G	G	G	G	G	G	G	G	G
921523	C	T	missense_variant	MODERATE	ML0778	571C>T	Leu191Phe	3	C	C	C	C	C	C	C	C	C	C	C	C	C	C	C	C	C	C	C	C	C	C	C	C	C	C	C	C	C	C	C	C	C	C	C	C	C	C	C	C	C
923839	G	A	synonymous_variant	LOW	secA	2118G>A	Gly706Gly	1	G	G	G	G	G	G	G	G	G	G	G	G	G	G	G	G	G	G	G	G	G	G	G	G	G	G	G	G	G	G	A	G	G	G	G	G	G	G	G	G	G
924598	A	G	intergenic_region	MODIFIER	secA-ML0780	924598A>G		2	A	A	A	A	A	A	A	A	A	A	A	A	A	A	A	A	A	A	A	A	A	A	A	A	A	A	G	A	A	G	A	A	A	A	A	A	A	A	A	A	A
925058	C	T	non_coding_transcript_exon_variant	MODIFIER	ML0780	245C>T		1	C	C	C	C	C	C	C	C	C	C	C	C	C	-	C	C	C	C	C	C	C	C	C	C	C	C	C	C	C	C	C	C	C	C	C	C	C	C	C	C	C
925577	A	G	intergenic_region	MODIFIER	ML0780-ML0781	925577A>G		1	A	A	A	A	A	A	A	A	A	A	A	A	A	A	A	A	A	A	A	A	A	A	A	A	A	A	A	A	A	A	A	A	A	A	A	A	A	A	A	A	A
926751	C	T	missense_variant	MODERATE	ML0782	584C>T	Ala195Val	1	C	C	C	C	C	C	C	C	C	C	C	C	C	C	C	C	C	C	C	C	C	C	C	C	C	C	C	C	C	C	C	C	C	C	C	C	C	C	C	C	C
926861	G	A	missense_variant	MODERATE	ML0782	694G>A	Val232Met	1	G	G	G	G	G	G	G	G	G	G	G	G	G	G	G	G	G	-	G	G	G	G	G	G	G	G	G	G	G	G	G	G	G	G	G	G	G	G	G	G	G
927841	G	A	non_coding_transcript_exon_variant	MODIFIER	ML0783	142C>T		1	G	G	G	G	G	G	G	G	G	G	G	G	G	G	G	G	G	G	G	G	G	G	G	G	G	G	G	G	G	G	G	G	G	G	G	G	G	G	G	G	G
928633	C	G	non_coding_transcript_exon_variant	MODIFIER	ML0784	453C>G		1	C	C	C	C	C	C	C	C	C	C	C	C	C	C	C	C	C	C	C	C	C	C	C	C	C	C	C	C	C	C	C	C	C	C	C	C	C	C	C	C	C
929055	C	T	non_coding_transcript_exon_variant	MODIFIER	ML0785	89C>T		1	C	C	C	C	C	C	C	C	C	C	C	C	C	-	C	C	C	C	C	C	C	C	C	C	C	C	C	C	C	C	C	C	C	C	C	C	C	C	C	C	C
930460	C	T	non_coding_transcript_exon_variant	MODIFIER	ML0787	145C>T		2	C	C	C	C	C	C	C	C	C	C	C	C	C	C	C	C	C	C	C	C	C	T	C	T	C	C	C	C	C	C	C	C	C	C	C	C	C	C	C	C	C
930890	C	T	intergenic_region	MODIFIER	ML0787-ML0788	930890C>T		1	C	C	C	C	C	C	C	C	C	C	C	C	C	C	C	C	C	C	C	C	C	C	C	C	C	C	C	C	C	C	C	C	C	C	C	C	C	C	C	C	C
931378	C	T	non_coding_transcript_exon_variant	MODIFIER	ML0788	485C>T		1	C	C	C	C	C	C	C	C	C	C	C	C	C	C	C	C	C	C	C	C	C	C	C	C	C	C	C	C	C	C	C	C	C	C	C	C	C	C	C	C	C
931817	G	A	non_coding_transcript_exon_variant	MODIFIER	ML0788	924G>A		1	G	G	G	G	G	G	G	G	G	G	G	G	G	G	G	G	G	G	G	G	G	G	G	G	G	G	G	G	G	G	G	G	G	G	G	G	G	G	G	G	G
931839	C	T	non_coding_transcript_exon_variant	MODIFIER	ML0788	946C>T		1	C	C	C	C	C	C	C	C	C	C	C	C	C	C	C	C	C	C	C	C	C	C	C	C	C	C	C	C	C	C	C	C	C	C	C	C	C	C	C	C	C
934263	T	C	non_coding_transcript_exon_variant	MODIFIER	ML0790	64A>G		1	T	T	T	T	T	T	T	T	T	T	T	T	T	T	T	T	T	T	T	T	T	T	T	T	T	T	T	T	T	T	T	T	T	T	T	T	T	T	T	T	T
934281	G	C	non_coding_transcript_exon_variant	MODIFIER	ML0790	46C>G		1	G	G	G	G	G	G	G	G	G	G	G	G	G	G	G	G	G	G	G	G	G	G	G	G	G	G	G	G	G	G	G	G	G	G	G	G	G	G	G	G	G
936087	G	A	synonymous_variant	LOW	aroA	714C>T	Val238Val	1	G	G	G	G	G	G	G	G	G	G	G	G	G	-	G	G	-	G	G	G	G	G	G	-	G	G	G	G	G	G	G	G	G	G	-	-	G	G	G	G	G
938372	C	T	non_coding_transcript_exon_variant	MODIFIER	ML0794	542G>A		5	C	C	C	C	C	C	C	C	C	C	C	C	C	C	C	C	C	C	C	C	C	C	C	C	C	C	C	C	C	C	C	C	C	C	C	C	C	C	C	C	C
938787	T	G	non_coding_transcript_exon_variant	MODIFIER	ML0794	127A>C		1	T	T	T	T	T	T	T	T	T	T	T	T	T	T	T	T	T	T	T	T	T	T	T	T	T	T	T	T	T	T	T	T	T	T	-	T	T	T	T	T	T
939377	C	T	non_coding_transcript_exon_variant	MODIFIER	atsD	1984G>A		1	C	C	C	C	C	C	C	C	C	C	C	C	C	C	C	C	C	C	C	C	C	C	C	C	C	C	C	C	C	C	C	C	C	C	C	C	C	C	C	C	C
939783	G	A	non_coding_transcript_exon_variant	MODIFIER	atsD	1578C>T		1	G	G	G	G	G	G	G	G	G	G	G	G	G	G	G	G	G	G	G	G	G	G	G	G	G	G	G	G	G	G	G	G	G	G	G	G	G	G	G	G	G
939980	C	T	non_coding_transcript_exon_variant	MODIFIER	atsD	1381G>A		1	C	C	C	C	C	C	C	C	C	C	C	C	C	C	C	C	C	C	C	C	C	C	C	C	C	C	C	C	C	C	C	C	C	C	C	C	C	C	C	C	C
940053	G	A	non_coding_transcript_exon_variant	MODIFIER	atsD	1308C>T		1	G	G	G	G	G	G	G	G	G	G	G	G	G	G	G	G	G	G	G	G	G	G	G	G	G	G	G	G	G	G	G	G	G	G	G	G	G	G	G	G	G
942346	G	A	synonymous_variant	LOW	ML0796	81G>A	Thr27Thr	1	G	G	G	G	G	G	G	G	G	G	G	G	G	G	G	G	G	G	G	G	G	G	G	G	G	G	G	G	G	G	G	G	G	G	G	G	G	G	G	G	G
942640	C	T	intergenic_region	MODIFIER	ML0796-PPE	942640C>T		1	C	C	C	C	C	C	C	C	C	C	C	C	C	C	C	C	C	C	C	C	C	C	C	C	C	C	C	C	C	C	C	C	C	C	C	C	C	C	C	C	C
942756	G	A	intergenic_region	MODIFIER	ML0796-PPE	942756G>A		1	G	G	G	G	G	G	G	G	G	G	G	G	G	G	G	G	G	G	G	G	G	G	G	G	G	G	G	G	G	G	G	G	G	G	G	G	G	G	G	G	G
944050	C	G	non_coding_transcript_exon_variant	MODIFIER	PPE	919G>C		1	C	C	C	C	C	C	C	C	C	C	C	C	C	-	C	C	C	C	C	C	C	C	C	C	C	C	C	C	C	C	C	C	C	C	C	-	C	C	C	C	C
946847	G	A	missense_variant	MODERATE	ML0798	1456C>T	His486Tyr	1	G	G	G	G	G	G	G	G	G	G	G	G	G	G	G	G	G	G	G	G	G	G	G	G	G	G	G	G	G	G	G	G	G	G	G	G	G	G	G	G	G
946978	T	G	missense_variant	MODERATE	ML0798	1325A>C	Asp442Ala	1	T	T	T	T	T	T	T	T	T	T	T	T	T	T	T	T	T	T	T	T	T	T	T	T	T	T	T	T	T	T	T	T	T	T	T	T	T	T	T	T	T
947759	C	A	missense_variant	MODERATE	ML0798	544G>T	Ala182Ser	1	C	C	C	C	C	C	C	C	C	C	C	C	C	C	C	C	C	C	C	C	C	C	C	C	C	C	C	C	C	C	C	C	C	C	C	C	C	C	C	C	C
947813	G	A	stop_gained	HIGH	ML0798	490C>T	Gln164*	1	G	G	G	G	G	G	G	G	G	G	G	G	G	G	G	G	G	G	G	G	G	G	G	G	G	G	G	G	G	G	G	G	G	G	G	G	G	G	G	G	G
949139	C	T	missense_variant	MODERATE	ML0799	310G>A	Ala104Thr	2	C	C	C	C	C	C	C	C	C	C	C	C	C	C	C	C	C	C	C	C	C	C	C	C	C	C	C	C	C	C	C	C	C	C	C	-	C	C	C	C	C
950200	G	A	non_coding_transcript_exon_variant	MODIFIER	ML0800	129C>T		1	G	G	G	G	G	G	G	G	G	G	G	G	G	G	G	G	G	G	G	G	G	G	G	G	G	G	G	G	G	G	G	G	G	G	G	-	G	G	G	G	G
950361	C	T	intergenic_region	MODIFIER	ML0800-sigH	950361C>T		1	C	C	C	C	C	C	C	C	C	C	C	C	C	C	C	C	T	C	C	C	C	C	C	C	C	C	C	C	C	C	C	C	C	C	C	C	C	C	C	C	C
951578	G	A	intergenic_region	MODIFIER	ML0802A-ML0802	951578G>A		2	G	G	G	G	G	G	G	G	G	G	G	G	G	G	G	G	G	G	G	G	G	G	G	G	G	G	G	G	G	G	G	G	G	G	G	G	G	G	G	G	G
951732	C	T	intergenic_region	MODIFIER	ML0802A-ML0802	951732C>T		1	C	C	C	C	C	C	C	C	C	C	C	C	C	C	C	C	C	C	C	C	C	C	C	C	C	C	C	C	C	C	C	C	C	C	C	C	C	C	C	C	C
953441	C	G	missense_variant	MODERATE	ML0803	1339C>G	Gln447Glu	1	C	C	C	C	C	C	C	C	C	C	C	C	C	C	C	C	C	C	C	C	C	C	C	C	C	C	C	C	C	C	C	C	C	C	C	C	C	C	C	C	C
953582	C	G,T	missense_variant;missense_variant	MODERATE;MODERATE	ML0803	1480C>G;1480C>T	Arg494Gly;Arg494Trp	26,12	C	C	C	C	C	C	C	C	C	C	C	C	C	C	C	C	C	C	C	C	C	C	C	C	C	G	G	C	G	G	G	G	G	C	C	G	C	C	C	G	G
953590	C	T	synonymous_variant	LOW	ML0803	1488C>T	Ala496Ala	1	C	C	C	C	C	C	C	C	C	C	C	C	C	C	C	C	C	C	C	C	C	C	C	C	C	C	C	C	C	C	C	T	C	C	C	C	C	C	C	C	C
954037	C	G	intergenic_region	MODIFIER	whiB1-ML0805	954037C>G		2	C	C	C	C	C	C	C	C	C	C	C	C	C	C	C	C	C	C	C	C	C	C	C	C	C	C	C	C	C	C	C	C	C	C	C	C	C	C	C	C	C
954663	T	C	non_coding_transcript_exon_variant	MODIFIER	ML0805	522A>G		26	T	T	T	T	T	T	T	T	T	T	T	T	T	T	T	T	T	T	T	T	T	T	T	T	T	T	T	T	T	T	T	T	T	T	T	T	T	T	T	T	T
955616	G	A	synonymous_variant	LOW	ML0806	411G>A	Val137Val	1	G	G	G	G	G	G	G	G	G	G	G	G	G	G	G	G	G	G	G	G	G	G	G	G	G	G	G	G	G	G	G	G	G	G	G	G	G	G	G	G	G
955805	C	T	non_coding_transcript_exon_variant	MODIFIER	ML0807	193G>A		11	C	C	C	C	C	C	C	C	C	C	C	C	C	C	C	C	C	C	C	C	C	C	C	C	C	C	C	C	C	C	C	C	C	C	C	C	C	C	C	C	C
956123	G	A	intergenic_region	MODIFIER	ML0807-entC	956123G>A		1	G	G	G	G	G	G	G	G	G	G	G	G	G	G	G	G	G	G	G	G	G	G	G	G	G	G	G	G	G	G	G	G	G	G	G	G	G	G	G	G	G
956143	G	A	intergenic_region	MODIFIER	ML0807-entC	956143G>A		1	G	G	G	G	G	G	G	G	G	G	G	G	G	G	G	G	G	G	G	G	G	G	G	G	G	G	G	G	G	G	G	G	G	G	G	G	G	G	G	G	G
957142	A	G	synonymous_variant	LOW	entC	747T>C	Ser249Ser	1	A	A	A	A	A	A	A	A	A	A	A	A	A	A	A	A	A	-	A	A	A	A	A	A	A	A	A	A	A	A	A	A	A	A	A	A	A	A	A	A	A
958023	C	T	intergenic_region	MODIFIER	entC-ML0809	958023C>T		1	C	C	C	C	C	C	C	C	C	C	C	C	C	C	C	C	C	C	C	C	C	C	C	C	C	C	C	C	C	C	C	C	C	C	C	C	C	C	C	C	C
958115	G	A	intergenic_region	MODIFIER	entC-ML0809	958115G>A		1	G	G	G	G	G	G	G	G	G	G	G	G	G	G	G	G	G	G	G	G	G	G	G	G	G	G	G	G	G	G	G	G	G	G	G	G	G	G	G	G	G
958200	G	A	intergenic_region	MODIFIER	entC-ML0809	958200G>A		2	G	G	G	G	G	G	G	G	G	G	G	G	G	G	G	G	G	G	G	G	G	A	G	A	G	G	G	G	G	G	G	G	G	G	G	G	G	G	G	G	G
959083	C	T	synonymous_variant	LOW	ML0810	1023G>A	Ala341Ala	2	C	C	C	C	C	C	C	C	C	C	C	C	C	C	C	C	C	C	C	C	C	C	C	C	C	C	C	C	C	C	C	C	C	C	C	C	C	C	C	C	C
961300	C	T	missense_variant	MODERATE	rhlE	452G>A	Arg151Gln	1	C	C	C	C	C	C	C	C	C	C	T	C	C	-	C	C	C	C	C	C	C	C	C	C	-	C	C	C	C	C	C	C	C	C	C	-	C	C	C	C	C
962717	C	T	missense_variant	MODERATE	ML0813	578G>A	Cys193Tyr	1	C	C	C	C	C	C	C	C	C	C	C	C	C	C	C	C	C	C	C	C	C	C	C	C	C	C	C	C	C	C	C	C	C	C	C	C	C	C	C	C	C
963155	A	G	missense_variant	MODERATE	ML0813	140T>C	Ile47Thr	1	A	A	A	A	-	A	A	A	A	A	A	A	A	A	A	A	A	A	A	A	A	A	A	A	A	A	A	A	A	A	A	A	A	A	A	A	A	A	A	A	A
963156	T	A	missense_variant	MODERATE	ML0813	139A>T	Ile47Phe	1	T	T	T	T	T	T	T	T	T	T	T	T	T	T	T	T	T	T	T	T	T	T	T	T	T	T	T	T	T	T	T	T	T	T	T	T	T	T	T	T	T
963339	C	T	intergenic_region	MODIFIER	ML0813-ML0814	963339C>T		15	C	C	C	C	C	C	C	C	C	C	C	C	C	C	C	C	C	-	C	C	C	C	C	C	C	C	C	C	C	C	C	C	C	C	C	C	C	C	C	C	C
964628	C	T	intergenic_region	MODIFIER	ML0815-ML0816	964628C>T		1	C	C	C	C	C	C	C	C	C	C	C	C	C	-	C	C	C	C	C	C	C	C	C	C	C	C	C	C	C	C	C	C	C	C	C	C	C	C	C	C	C
966690	G	C	missense_variant	MODERATE	moeZ	761G>C	Arg254Thr	16	G	G	G	G	G	G	G	G	G	G	G	G	G	G	G	G	G	G	G	G	G	G	G	G	G	G	G	G	G	G	G	G	G	G	-	G	G	G	G	G	G
968005	G	A	synonymous_variant	LOW	ML0818	834G>A	Ser278Ser	9	G	G	G	G	G	G	G	G	G	G	G	G	G	-	G	G	-	G	G	G	G	G	G	-	G	G	G	A	G	G	G	G	G	A	A	-	A	A	A	G	G
968071	G	T	intergenic_region	MODIFIER	ML0818-ML0819	968071G>T		1	G	G	G	G	G	G	G	G	G	G	G	G	G	G	G	G	G	G	G	G	G	G	G	G	G	G	G	G	G	G	G	G	G	G	G	G	G	G	G	G	T
968881	G	A	non_coding_transcript_exon_variant	MODIFIER	lipV	251C>T		1	G	G	G	G	G	G	G	G	G	G	G	G	G	G	G	G	G	G	G	G	G	G	G	G	G	G	G	G	G	G	G	G	G	G	G	G	G	G	G	G	G
970688	C	G	non_coding_transcript_exon_variant	MODIFIER	ML0821	896C>G		1	C	C	C	C	C	C	C	C	C	C	C	C	C	-	C	C	C	C	C	C	C	C	C	-	-	C	C	C	C	C	C	C	C	C	C	C	C	-	C	C	C
972005	T	G	non_coding_transcript_exon_variant	MODIFIER	ML0821	2213T>G		178	T	T	T	T	T	T	T	T	T	T	T	T	T	T	T	T	T	T	T	T	T	T	T	T	T	T	T	T	T	T	T	T	T	T	T	T	T	T	T	T	T
972454	A	T	non_coding_transcript_exon_variant	MODIFIER	ML0821	2662A>T		1	A	A	A	A	A	A	A	A	A	A	A	A	A	A	A	A	A	A	A	A	A	A	A	A	A	A	A	A	A	A	A	A	A	A	A	A	A	A	A	A	A
973057	C	T	non_coding_transcript_exon_variant	MODIFIER	ML0822	120C>T		4	C	C	C	C	C	C	C	C	C	C	C	C	C	C	C	C	C	C	C	C	C	C	C	C	C	C	C	C	C	C	C	C	C	C	C	C	C	C	C	C	C
973858	C	T	non_coding_transcript_exon_variant	MODIFIER	ML0822	921C>T		1	C	C	C	C	C	C	C	C	C	C	C	C	C	T	C	C	C	C	C	C	C	C	C	C	C	C	C	C	C	C	C	C	C	C	-	C	C	C	C	C	C
973888	C	G	non_coding_transcript_exon_variant	MODIFIER	ML0822	951C>G		1	C	C	C	C	C	G	C	C	C	C	C	C	C	C	C	C	C	-	C	C	C	C	C	C	C	C	C	C	C	C	C	C	C	C	C	C	C	C	C	C	C
976857	G	C	non_coding_transcript_exon_variant	MODIFIER	ML0823	832G>C		1	G	G	G	G	G	G	G	G	G	G	G	G	G	G	G	G	G	G	G	G	G	G	G	G	G	G	G	G	G	G	G	G	G	G	G	G	G	G	G	G	G
976865	G	C	non_coding_transcript_exon_variant	MODIFIER	ML0823	840G>C		1	G	G	G	G	G	G	G	G	G	G	G	G	G	-	G	G	G	G	G	G	G	G	G	G	G	G	G	G	G	G	G	G	G	G	G	G	G	G	G	G	G
977985	C	T	missense_variant	MODERATE	furB	194G>A	Arg65His	1	C	C	C	C	C	C	C	C	C	C	C	C	C	-	C	C	C	C	C	C	C	C	C	C	C	C	C	C	C	C	C	C	C	C	C	C	C	C	C	C	C
978001	T	C	missense_variant	MODERATE	furB	178A>G	Met60Val	1	T	T	T	T	T	T	T	T	T	T	T	T	T	-	T	T	T	T	T	T	T	T	T	T	T	T	T	T	T	T	T	T	T	T	T	T	T	T	T	T	T
978006	G	A	missense_variant	MODERATE	furB	173C>T	Ala58Val	8	G	G	G	G	G	G	G	G	G	G	G	G	G	-	G	G	G	G	G	G	G	G	G	G	G	G	G	G	G	G	G	G	G	G	G	G	G	G	G	G	G
978085	G	A	missense_variant	MODERATE	furB	94C>T	Leu32Phe	13	G	G	G	G	G	G	G	G	G	G	G	G	G	G	G	G	G	G	G	G	G	G	G	G	-	A	G	G	A	G	G	G	G	G	G	A	G	G	G	A	A
978343	G	A	missense_variant	MODERATE	ML0825	332C>T	Ser111Phe	2	G	G	G	G	G	G	G	G	G	G	G	G	G	G	G	G	G	G	G	G	G	G	G	-	-	G	G	G	G	G	G	G	G	G	G	G	G	G	G	G	G
978542	G	A	missense_variant	MODERATE	ML0825	133C>T	Pro45Ser	1	G	G	G	G	G	G	G	G	G	G	G	G	G	-	G	G	G	G	G	G	G	G	G	G	G	G	G	G	G	G	G	G	G	G	-	G	G	G	G	G	G
978737	C	T	intergenic_region	MODIFIER	ML0825-glyS	978737C>T		1	C	C	C	C	C	C	C	C	C	C	C	C	C	C	C	C	C	C	C	C	C	C	C	C	C	C	C	C	C	C	C	C	C	C	C	C	C	C	C	C	C
978857	C	T	missense_variant	MODERATE	glyS	17C>T	Ala6Val	1	C	C	C	C	C	C	C	C	C	C	C	C	C	C	C	C	C	C	C	C	C	C	C	C	C	C	C	C	C	C	C	C	C	C	C	C	C	C	C	C	C
983574	A	C	intergenic_region	MODIFIER	ML0828-plcB	983574A>C		1	A	A	A	A	A	A	A	A	A	A	A	A	A	A	A	A	A	A	A	A	A	A	A	A	A	A	A	A	A	A	A	A	A	A	A	A	A	A	A	A	A
984686	C	G	non_coding_transcript_exon_variant	MODIFIER	ML0830	1613G>C		1	C	C	C	C	C	C	C	C	C	C	C	C	C	-	C	C	C	-	C	C	C	C	C	C	-	C	C	C	C	C	C	C	C	C	C	-	C	C	C	C	C
985233	C	T	non_coding_transcript_exon_variant	MODIFIER	ML0830	1066G>A		1	C	C	C	C	C	C	C	C	C	C	C	C	C	C	C	C	C	C	C	C	C	C	C	C	C	C	C	C	C	C	C	C	C	C	C	C	C	C	C	C	C
985399	G	A	non_coding_transcript_exon_variant	MODIFIER	ML0830	900C>T		1	G	G	G	G	G	G	G	G	G	G	G	G	G	G	G	G	G	G	G	G	G	G	G	G	G	G	G	G	G	G	G	G	G	G	G	G	G	G	G	G	G
985599	C	T	non_coding_transcript_exon_variant	MODIFIER	ML0830	700G>A		1	C	C	C	C	C	C	C	C	C	C	C	C	C	C	C	C	C	C	C	C	C	C	C	C	C	C	C	C	C	C	C	C	C	C	C	C	C	C	C	C	C
986851	G	T	synonymous_variant	LOW	dgt	378G>T	Val126Val	1	G	G	G	G	G	G	G	G	G	G	G	G	G	G	G	G	G	G	G	G	G	G	G	G	G	G	G	G	G	G	G	G	G	G	G	G	G	G	G	G	G
987688	G	T	synonymous_variant	LOW	dgt	1215G>T	Arg405Arg	1	G	G	G	G	G	G	G	G	G	G	G	G	G	G	G	G	-	G	G	G	G	G	G	G	G	G	G	G	G	G	G	G	G	G	G	G	G	G	G	G	G
988442	G	A	intergenic_region	MODIFIER	ML0832-dnaG	988442G>A		3	G	G	G	G	G	G	G	G	G	G	G	G	G	G	G	G	G	G	G	G	G	G	G	G	G	G	G	G	G	G	G	G	G	G	G	G	G	G	G	G	G
992799	A	C	intergenic_region	MODIFIER	mez-ML0836	992799A>C		1	A	A	A	A	A	A	A	A	A	A	A	A	A	A	A	A	A	A	A	A	A	A	A	A	A	A	A	A	A	A	A	A	A	A	A	A	A	A	A	A	A
992960	G	A	intergenic_region	MODIFIER	mez-ML0836	992960G>A		1	G	G	G	G	G	G	G	G	G	G	G	G	G	G	G	G	G	G	G	G	G	G	G	G	G	G	G	G	G	G	G	G	G	G	G	G	G	G	G	G	G
993377	G	A	intergenic_region	MODIFIER	mez-ML0836	993377G>A		1	G	G	G	G	-	G	G	G	G	G	G	G	G	G	G	G	-	G	G	G	G	G	G	G	G	G	G	G	G	G	G	G	G	G	G	G	G	G	G	G	G
994899	T	G	intergenic_region	MODIFIER	ML0837-cysE	994899T>G		1	T	T	T	T	T	T	T	T	T	T	T	T	T	-	T	T	T	T	T	T	T	T	T	T	T	T	T	T	T	T	T	T	T	T	T	T	T	T	T	T	T
994973	G	C	intergenic_region	MODIFIER	ML0837-cysE	994973G>C		1	G	G	G	G	G	-	-	G	G	G	G	G	G	-	G	G	-	-	G	G	G	G	G	G	G	G	G	G	G	G	G	G	G	G	G	-	G	G	G	G	G
996119	A	C	missense_variant	MODERATE	cysE	235T>G	Phe79Val	1	A	A	A	A	A	A	A	A	A	A	A	A	A	-	A	A	A	A	A	A	A	A	A	A	-	A	A	A	A	A	A	A	A	A	A	A	A	A	A	A	A
996757	C	T	missense_variant	MODERATE	cysK	532G>A	Gly178Arg	2	C	C	C	C	C	C	C	C	C	C	C	C	C	C	C	C	C	C	C	C	C	C	C	C	C	C	C	C	C	C	C	C	C	C	C	C	C	C	C	C	C
997182	G	A	missense_variant	MODERATE	cysK	107C>T	Ser36Phe	1	G	G	G	G	G	G	G	G	G	G	G	G	G	G	G	G	G	G	G	G	G	G	G	G	G	G	G	G	G	G	G	G	G	G	G	G	G	G	G	G	G
997702	C	T	synonymous_variant	LOW	ML0840	888G>A	Glu296Glu	1	C	C	C	C	C	C	C	C	C	C	C	C	C	C	C	C	C	C	C	C	C	C	C	C	C	C	C	C	C	C	C	C	C	C	C	C	C	C	C	C	C
997947	C	T	missense_variant	MODERATE	ML0840	643G>A	Val215Ile	3	C	C	C	C	C	C	C	C	C	C	C	C	C	C	C	C	C	C	C	C	C	C	C	C	C	C	C	C	C	C	C	C	C	C	C	C	C	C	C	C	C
998005	C	T	synonymous_variant	LOW	ML0840	585G>A	Ala195Ala	2	C	C	C	C	C	C	C	C	C	C	C	C	C	C	C	C	-	C	C	C	C	C	C	C	C	C	C	C	C	C	C	C	C	C	C	C	C	C	C	C	C
1000186	C	T	intergenic_region	MODIFIER	ML0841-ML0842	1000186C>T		1	C	C	C	C	-	C	C	C	C	C	C	C	C	-	C	C	-	C	C	C	C	C	C	-	-	C	C	C	C	C	C	C	C	C	C	-	C	C	C	C	C
1003459	C	T	synonymous_variant	LOW	narK	901C>T	Leu301Leu	1	C	C	C	C	C	C	C	C	C	C	C	C	C	C	C	C	C	C	C	C	C	C	C	C	C	C	C	C	C	C	C	C	C	C	C	C	C	C	C	C	C
1003995	G	T	synonymous_variant	LOW	narK	1437G>T	Ala479Ala	23	G	G	G	G	G	G	G	G	G	G	G	G	G	G	G	G	G	G	G	G	G	G	G	G	G	G	G	G	G	G	G	G	G	G	-	G	G	G	G	G	G
1004152	G	T	missense_variant	MODERATE	ML0845	530C>A	Thr177Lys	1	G	G	G	G	G	G	G	G	G	G	G	G	G	G	G	G	G	G	G	G	G	G	G	G	-	G	G	G	G	G	G	G	G	G	G	G	G	G	G	G	G
1004509	G	T	missense_variant	MODERATE	ML0845	173C>A	Ser58Tyr	15	G	G	G	G	G	G	G	G	G	G	G	G	G	-	G	G	G	G	G	G	G	G	G	G	G	G	G	G	G	G	G	G	G	G	G	G	G	G	G	G	G
1006587	C	T	missense_variant	MODERATE	ML0848	682C>T	Leu228Phe	1	C	C	C	C	C	C	C	C	C	C	C	C	C	C	C	C	C	C	C	C	C	C	C	C	C	C	C	C	C	C	C	C	C	C	C	C	C	C	C	C	C
1006694	C	T	synonymous_variant	LOW	ML0848	789C>T	Asp263Asp	1	C	C	C	C	C	C	C	C	C	C	C	C	C	C	C	C	C	C	C	C	C	C	C	C	C	C	C	C	C	C	C	C	C	C	C	C	C	C	C	C	C
1007582	G	A	missense_variant	MODERATE	ML0848	1677G>A	Met559Ile	1	G	G	G	G	G	G	G	G	G	G	G	G	G	G	G	G	G	G	G	G	G	G	G	G	G	G	G	G	G	G	G	G	G	G	G	G	G	G	G	G	G
1007919	G	A	missense_variant	MODERATE	ML0848	2014G>A	Gly672Ser	2	G	G	G	G	G	G	G	G	G	G	G	G	G	-	G	G	G	G	G	G	G	G	G	G	G	G	G	G	G	G	G	G	G	G	G	-	G	G	G	G	G
1008104	C	T	missense_variant	MODERATE	ML0849	28C>T	His10Tyr	1	C	C	C	C	C	C	C	C	C	C	C	C	C	C	C	C	C	C	C	C	C	C	C	C	C	C	C	C	C	C	C	C	C	C	C	C	C	C	C	C	C
1008155	G	C	missense_variant	MODERATE	ML0849	79G>C	Gly27Arg	1	G	G	G	G	G	G	G	G	G	G	G	G	G	G	G	G	G	G	G	G	G	G	G	G	G	G	G	G	G	G	G	G	G	G	G	G	G	G	G	G	G
1008847	G	C	synonymous_variant	LOW	ML0849	771G>C	Ala257Ala	1	G	G	G	G	G	G	G	G	G	G	G	G	G	-	G	G	G	G	G	G	G	G	G	G	G	G	G	G	G	G	G	G	G	G	G	G	G	G	G	G	G
1008959	G	A	intergenic_region	MODIFIER	ML0849-ltp1	1008959G>A		1	G	G	G	G	G	G	G	G	G	G	G	G	G	G	G	G	G	G	G	G	G	G	G	G	-	G	G	G	G	G	G	G	G	G	G	G	G	G	G	G	G
1010172	G	T	non_coding_transcript_exon_variant	MODIFIER	ltp1	163G>T		1	G	G	G	G	G	G	G	G	G	G	G	G	G	G	G	G	G	G	G	G	G	G	G	G	G	G	G	G	G	G	G	G	G	G	G	G	G	G	G	G	G
1011769	C	T	non_coding_transcript_exon_variant	MODIFIER	sirR	195G>A		1	C	C	C	C	C	C	C	C	C	C	C	C	C	C	C	C	C	C	C	C	C	C	C	C	C	C	C	C	C	C	C	C	C	C	C	C	C	C	C	C	C
1011959	T	G	non_coding_transcript_exon_variant	MODIFIER	sirR	5A>C		1	T	T	T	T	T	T	T	T	T	T	T	T	T	T	T	T	T	T	T	T	T	T	T	T	T	T	T	T	T	T	T	T	T	T	T	T	T	T	T	G	T
1012293	C	T	synonymous_variant	LOW	ribF	159C>T	Arg53Arg	1	C	C	C	C	C	C	C	C	C	C	C	C	C	C	C	C	C	-	C	C	C	C	C	C	-	C	C	C	C	C	C	C	C	C	C	C	C	C	C	C	C
1014131	C	T	missense_variant	MODERATE	gpsI	293C>T	Thr98Ile	1	C	C	C	C	C	C	C	C	C	C	C	C	C	C	C	C	C	C	C	C	C	C	C	C	C	C	C	C	C	C	C	C	C	C	C	C	C	C	C	C	C
1014905	G	A	missense_variant	MODERATE	gpsI	1067G>A	Gly356Asp	1	G	G	G	G	G	G	G	G	G	G	G	G	G	G	-	G	G	-	G	G	G	G	-	G	-	G	G	G	G	G	G	G	G	G	G	-	G	-	G	G	G
1015758	G	A	synonymous_variant	LOW	gpsI	1920G>A	Val640Val	1	G	G	G	G	G	G	G	G	G	G	G	G	G	G	G	G	G	G	G	G	G	G	G	G	G	G	G	G	G	G	G	G	G	G	G	G	G	G	G	G	G
1017407	G	A	missense_variant	MODERATE	pepR	1159G>A	Glu387Lys	40	G	G	G	G	G	G	G	G	G	G	G	G	G	G	G	G	G	G	G	G	G	G	G	G	G	G	G	G	G	G	G	G	G	G	G	G	G	G	G	G	G
1020171	A	G	missense_variant	MODERATE	ML0857	272T>C	Ile91Thr	2	A	A	A	G	A	A	A	A	A	A	A	A	A	-	A	G	A	A	A	A	A	A	A	A	-	A	A	A	A	A	A	A	A	A	A	-	A	A	A	A	A
1020193	C	T	missense_variant	MODERATE	ML0857	250G>A	Gly84Ser	1	C	C	C	C	C	C	C	C	C	C	C	C	C	-	C	C	C	C	C	C	C	C	C	C	-	C	C	C	C	C	C	C	C	C	C	-	C	C	C	C	C
1020650	C	T	missense_variant	MODERATE	lipA	764G>A	Arg255His	1	C	C	C	C	C	C	C	C	C	C	C	C	C	-	C	C	C	C	C	C	C	C	C	C	C	C	C	C	C	C	C	C	C	C	C	C	C	C	C	C	C
1022098	A	C	missense_variant	MODERATE	lipB	20T>G	Ile7Ser	1	A	A	A	A	A	A	A	A	A	A	A	A	A	-	A	A	-	A	A	A	A	A	A	A	A	A	A	A	A	A	A	A	A	A	A	A	A	A	A	A	A
1024172	G	C	missense_variant	MODERATE	ML0861	542C>G	Thr181Arg	1	G	G	G	G	G	G	G	G	G	G	C	G	G	G	G	G	G	G	G	G	G	G	G	G	-	G	G	G	G	G	G	G	G	G	G	G	G	G	G	G	G
1024176	C	T	missense_variant	MODERATE	ML0861	538G>A	Asp180Asn	2	C	C	C	C	C	C	C	C	C	C	C	C	C	C	C	C	C	C	C	C	C	T	C	T	-	C	C	C	C	C	C	C	C	C	C	C	C	C	C	C	C
1024451	G	A	missense_variant	MODERATE	ML0861	263C>T	Ala88Val	1	G	G	G	G	-	G	G	G	G	G	G	G	G	G	G	G	G	G	G	G	G	G	G	G	G	G	G	G	G	G	G	G	G	G	G	G	G	G	G	G	G
1025142	C	T	missense_variant	MODERATE	ephD	190C>T	Arg64Cys	6	C	C	C	C	C	C	C	C	C	C	C	C	C	-	C	C	C	C	C	C	C	C	C	C	C	C	C	C	C	C	C	C	C	C	-	C	C	C	C	C	C
1026705	C	A	missense_variant	MODERATE	ephD	1753C>A	Gln585Lys	1	C	C	C	C	C	C	C	C	C	C	C	C	C	C	C	C	C	C	C	C	C	C	C	C	C	C	C	C	C	C	C	C	C	C	C	C	C	C	C	C	C
1027044	C	T	synonymous_variant	LOW	ML0863	144C>T	Gly48Gly	1	C	C	C	C	C	C	C	C	C	C	C	C	C	C	C	C	C	C	C	C	C	C	C	C	C	C	C	C	C	C	C	C	C	C	C	C	C	C	C	C	C
1027337	C	T	synonymous_variant	LOW	pepA	1524G>A	Val508Val	1	C	C	C	C	C	C	C	C	C	C	C	C	C	C	C	C	C	C	C	C	C	C	C	C	C	C	C	C	C	C	C	C	C	C	C	C	C	C	C	C	C
1027796	C	A	synonymous_variant	LOW	pepA	1065G>T	Val355Val	1	C	C	C	C	C	C	C	C	C	C	C	C	C	C	C	C	C	-	C	C	C	C	C	C	C	C	C	C	C	C	C	C	C	C	C	C	C	C	C	C	C
1028841	G	A	missense_variant	MODERATE	pepA	20C>T	Pro7Leu	3	G	G	G	G	G	G	G	G	G	G	G	G	G	-	G	G	G	-	G	G	G	G	G	G	G	G	G	G	G	G	G	G	G	G	G	G	G	G	G	G	G
1030811	G	A	missense_variant	MODERATE	ilvE	631G>A	Ala211Thr	1	G	G	G	G	G	G	G	G	G	G	G	G	G	-	G	G	G	G	G	G	G	G	G	G	G	G	G	G	G	G	G	G	G	G	G	G	G	G	G	G	G
1032522	A	G	missense_variant	MODERATE	cobT	590T>C	Phe197Ser	1	A	A	A	A	G	-	A	A	A	A	A	A	A	-	A	A	A	-	A	A	A	A	A	A	-	A	A	A	A	A	A	A	A	A	A	A	A	-	A	A	A
1033162	C	T	intergenic_region	MODIFIER	cobT-ML0869	1033162C>T		1	C	C	C	C	C	C	C	C	C	C	C	C	C	C	C	C	C	C	C	C	C	C	C	C	C	C	C	C	C	C	C	C	C	C	C	C	C	C	C	C	C
1033386	A	C	missense_variant	MODERATE	ML0869	190T>G	Leu64Val	1	A	A	A	A	A	A	A	A	A	A	A	A	A	A	A	A	A	A	A	A	A	A	A	A	A	A	A	A	A	A	A	A	A	A	A	-	A	A	A	A	A
1037678	C	T	synonymous_variant	LOW	asnB	1962G>A	Leu654Leu	65	C	C	C	C	C	C	C	C	C	C	C	C	C	C	C	C	C	-	C	C	C	C	C	C	C	C	C	C	C	C	C	C	C	C	C	C	C	C	C	C	C
1038659	C	A	synonymous_variant	LOW	asnB	981G>T	Pro327Pro	1	C	C	C	C	C	C	C	C	C	C	C	C	C	C	C	C	C	C	C	C	C	C	C	C	C	C	C	C	C	C	C	C	C	C	C	C	C	C	C	C	C
1038669	C	T	missense_variant	MODERATE	asnB	971G>A	Arg324Gln	5	C	C	C	C	C	C	C	C	C	C	C	C	C	C	C	C	C	C	C	C	C	C	C	C	C	C	C	C	C	C	C	C	C	C	C	C	C	C	C	C	C
1039576	G	A	synonymous_variant	LOW	asnB	64C>T	Leu22Leu	32	G	G	G	G	G	G	G	G	G	G	G	G	G	G	G	G	G	G	G	G	G	G	G	G	G	G	G	G	G	G	G	G	G	G	G	G	G	G	G	G	G
1040884	T	G	intergenic_region	MODIFIER	ctaC-ML0876	1040884T>G		1	T	T	T	T	T	T	T	T	T	T	T	T	T	T	T	T	T	T	T	T	T	T	T	T	T	T	T	T	T	T	T	T	T	T	T	T	T	T	T	T	T
1040904	C	T	synonymous_variant	LOW	ML0876	9C>T	Ile3Ile	5	C	C	C	C	C	C	C	C	C	C	C	C	C	C	C	C	C	C	C	C	C	C	C	C	C	C	C	T	C	C	C	C	C	T	T	C	T	T	C	C	C
1041037	C	T	synonymous_variant	LOW	ML0876	142C>T	Leu48Leu	1	C	C	C	C	C	C	C	C	C	C	C	C	C	C	C	C	C	C	C	C	C	C	C	C	C	C	C	C	C	C	C	C	C	C	C	C	C	C	C	C	C
1047102	G	A	synonymous_variant	LOW	ctaE	426C>T	Ala142Ala	1	G	G	G	G	G	G	G	G	G	G	G	G	G	-	G	G	G	G	G	G	G	G	G	G	G	G	G	G	G	G	G	G	G	G	G	G	G	G	G	G	G
1047798	C	A	synonymous_variant	LOW	trpD	135C>A	Val45Val	1	C	C	C	C	C	C	C	C	C	C	C	C	C	-	C	C	C	C	C	C	C	C	C	C	C	C	C	C	C	C	C	C	C	C	C	C	C	C	C	C	C
1049362	C	T	non_coding_transcript_exon_variant	MODIFIER	ML0884	1027G>A		2	C	C	C	C	C	C	C	C	C	C	C	C	C	C	C	C	-	C	C	C	C	C	C	C	C	C	C	C	C	C	C	C	C	C	C	C	C	C	C	C	C
1050477	G	A	intergenic_region	MODIFIER	ML0884-ML0885	1050477G>A		1	G	G	G	G	G	G	G	G	G	G	G	G	G	G	G	G	G	G	G	G	G	G	G	G	G	G	G	G	G	G	G	G	G	G	G	G	G	G	G	A	G
1051106	C	T	synonymous_variant	LOW	ML0885	144C>T	Asn48Asn	1	C	C	C	C	C	C	C	C	C	C	C	C	C	-	C	C	C	C	C	C	C	C	C	C	C	C	C	C	C	C	C	C	C	C	-	C	C	C	C	C	C
1051890	G	T	missense_variant	MODERATE	ML0885	928G>T	Ala310Ser	1	G	G	G	G	G	G	G	G	G	G	G	G	G	G	G	G	G	-	G	G	G	G	G	G	-	G	G	G	G	G	G	G	G	G	G	G	G	G	G	G	G
1051892	T	A	synonymous_variant	LOW	ML0885	930T>A	Ala310Ala	1	T	T	T	T	T	T	T	T	T	T	T	T	T	T	T	T	T	T	T	T	T	T	T	T	-	T	T	T	T	T	T	T	T	T	T	T	T	T	T	T	T
1052095	G	A	intergenic_region	MODIFIER	ML0885-ML0886	1052095G>A		2	G	G	G	G	G	G	G	G	G	G	G	G	G	G	G	G	G	G	G	G	G	G	G	G	G	G	G	G	G	G	G	G	G	G	G	G	G	G	G	G	G
1053555	C	A	missense_variant	MODERATE	ML0887	1531G>T	Ala511Ser	1	C	C	C	C	C	C	C	C	C	C	C	C	C	C	C	C	C	C	C	C	C	C	C	C	C	C	C	C	C	C	C	C	C	C	C	C	C	C	A	C	C
1054139	C	G	missense_variant	MODERATE	ML0887	947G>C	Arg316Pro	9	C	C	C	C	C	C	C	C	C	C	C	C	C	C	C	C	-	C	C	C	C	C	C	C	C	C	C	C	C	C	C	C	C	C	C	C	C	C	C	C	C
1056594	A	G	synonymous_variant	LOW	ML0890	354A>G	Ser118Ser	1	A	A	A	A	A	A	A	A	A	A	A	A	A	A	A	A	A	A	A	A	A	A	A	A	A	A	A	A	A	A	A	A	A	A	A	A	A	A	A	A	A
1057086	C	T	synonymous_variant	LOW	ML0890	846C>T	Ala282Ala	1	C	C	C	C	C	C	C	C	C	C	C	C	C	C	C	C	C	C	C	C	C	C	C	C	C	C	C	C	C	C	C	C	C	C	C	C	C	C	C	C	C
1057103	A	G	missense_variant	MODERATE	ML0890	863A>G	Asp288Gly	1	A	A	A	A	A	A	A	A	A	A	A	A	A	A	A	A	A	A	A	A	A	A	A	A	A	A	A	A	A	A	A	A	A	A	A	A	A	A	A	A	A
1058290	C	A	missense_variant	MODERATE	ML0892	328C>A	His110Asn	1	C	C	C	C	C	C	C	C	C	C	C	C	C	C	C	C	C	-	C	C	C	C	C	C	C	C	C	C	C	C	C	C	C	C	C	C	C	C	C	C	C
1058729	C	T	synonymous_variant	LOW	ML0893	1263G>A	Leu421Leu	2	C	C	C	C	C	C	C	C	C	C	C	C	C	-	C	C	C	C	C	C	C	C	C	C	C	C	C	C	C	C	C	C	C	C	C	C	C	C	C	C	C
1059469	G	A	synonymous_variant	LOW	ML0893	523C>T	Leu175Leu	1	G	G	G	G	G	G	G	G	G	G	G	G	G	G	G	G	-	G	G	G	G	G	G	G	G	G	G	G	G	G	G	G	G	G	G	G	G	G	G	G	G
1060162	G	C	non_coding_transcript_exon_variant	MODIFIER	ML0894	45G>C		1	G	G	G	G	G	G	G	G	G	G	G	G	G	G	G	G	G	G	G	G	G	G	G	G	G	G	G	G	G	G	G	G	G	G	G	G	G	G	G	G	G
1061215	C	T	missense_variant	MODERATE	ML0895	208C>T	Arg70Cys	4	C	C	C	C	C	C	C	C	C	C	C	C	C	C	C	C	C	C	C	C	C	C	C	C	C	C	C	C	C	C	C	C	T	C	C	C	C	C	C	C	C
1061926	G	A	missense_variant	MODERATE	aroG	340G>A	Ala114Thr	1	G	G	G	G	G	G	G	G	G	G	G	G	G	G	G	G	G	-	G	G	G	G	G	G	G	G	G	G	G	G	G	G	G	G	-	G	G	G	G	G	G
1063852	C	T	synonymous_variant	LOW	ML0897	339G>A	Val113Val	1	C	C	C	C	-	C	C	C	C	C	C	C	C	C	C	C	-	C	C	C	C	C	-	C	-	C	C	C	C	C	C	C	C	C	C	-	C	C	C	C	C
1064570	G	A	synonymous_variant	LOW	ML0898	228G>A	Leu76Leu	1	G	G	G	G	G	G	G	G	G	G	G	G	G	G	G	G	G	G	G	G	G	G	G	G	G	G	G	G	G	G	G	G	G	G	G	G	G	G	G	G	G
1066586	T	C	non_coding_transcript_exon_variant	MODIFIER	idsA2	739A>G		1	T	T	T	T	T	T	T	T	T	T	T	T	T	T	T	T	T	T	T	T	T	T	T	T	T	T	T	T	T	T	T	T	T	T	T	T	T	T	T	T	T
1067080	A	G	non_coding_transcript_exon_variant	MODIFIER	idsA2	245T>C		1	A	A	A	A	A	A	A	A	A	A	A	A	A	A	A	A	A	A	A	A	A	A	A	A	A	A	A	A	A	A	G	A	A	A	-	A	A	A	A	A	A
1067183	C	T	non_coding_transcript_exon_variant	MODIFIER	idsA2	142G>A		1	C	C	C	C	C	C	C	C	C	C	C	C	C	C	C	C	C	C	C	C	C	C	C	C	C	C	C	C	C	C	C	C	C	C	C	C	C	C	C	C	C
1067418	C	T	intergenic_region	MODIFIER	idsA2-ML0901	1067418C>T		1	C	C	C	C	C	C	C	C	C	C	C	C	C	C	C	C	C	C	C	C	C	C	C	C	C	C	C	C	C	C	C	C	C	C	C	C	C	C	C	C	C
1069087	A	G	synonymous_variant	LOW	ML0902	144T>C	Pro48Pro	1	A	A	A	A	A	A	A	A	A	A	A	A	A	A	A	A	A	-	A	A	A	A	A	A	A	A	A	A	A	A	A	A	A	A	A	A	A	A	A	A	A
1069840	C	T	missense_variant	MODERATE	ML0903	95G>A	Arg32Gln	1	C	C	C	C	C	C	C	C	C	C	C	C	C	C	C	C	C	C	C	C	C	C	C	C	C	C	T	C	C	C	C	C	C	C	-	C	C	C	C	C	C
1069954	T	C	intergenic_region	MODIFIER	ML0903-ML0904	1069954T>C		13	T	T	T	T	T	T	T	T	T	T	T	T	T	T	T	T	T	T	T	T	T	T	T	T	T	T	T	T	T	T	T	T	T	T	T	T	T	T	T	T	T
1070051	C	T	intergenic_region	MODIFIER	ML0903-ML0904	1070051C>T		1	C	C	C	C	C	C	C	C	C	C	C	C	C	-	C	C	C	C	C	C	C	C	C	C	C	C	C	C	C	C	C	C	C	C	C	C	C	C	C	C	C
1072815	C	T	synonymous_variant	LOW	ML0907	114C>T	Arg38Arg	1	C	C	C	C	-	C	C	C	C	C	-	C	C	-	C	C	C	-	C	C	C	C	-	C	-	C	C	C	C	C	C	C	C	C	-	-	C	C	C	C	C
1073596	G	A	missense_variant	MODERATE	ML0907	895G>A	Ala299Thr	1	G	G	G	G	-	G	G	G	G	G	G	G	G	-	G	G	G	A	G	G	G	G	G	G	G	G	G	G	G	G	G	G	G	G	-	G	G	G	G	G	G
1073641	C	T	synonymous_variant	LOW	ML0907	940C>T	Leu314Leu	11	C	C	C	C	-	C	C	C	C	C	C	C	C	C	C	C	C	C	C	C	C	C	C	C	C	C	C	C	C	C	C	C	C	C	C	C	C	C	C	C	C
1076949	G	C	missense_variant	MODERATE	murE	949G>C	Val317Leu	5	G	G	G	G	G	G	G	G	G	G	G	G	G	G	G	G	G	-	G	G	G	G	G	G	-	G	G	G	G	G	G	G	G	G	G	-	G	G	G	G	G
1077190	A	G	missense_variant	MODERATE	murE	1190A>G	Asp397Gly	10	A	A	A	A	A	A	A	A	A	A	A	A	A	-	A	A	A	A	A	A	A	A	A	A	-	A	A	A	A	A	A	A	A	A	-	-	A	-	A	A	A
1079307	C	T	synonymous_variant	LOW	mraY	168C>T	Ala56Ala	1	C	C	C	C	C	C	C	C	C	C	C	C	C	C	C	C	C	C	C	C	C	C	C	C	C	C	C	C	C	C	C	C	C	C	C	C	C	C	C	C	C
1079551	C	T	missense_variant	MODERATE	mraY	412C>T	Arg138Cys	1	C	C	C	C	C	C	C	C	C	C	C	C	C	C	C	C	C	C	C	C	C	C	C	C	C	C	C	C	C	C	C	C	C	C	C	-	C	C	C	C	C
1079902	A	G	missense_variant	MODERATE	mraY	763A>G	Ile255Val	89	A	A	A	A	A	A	A	A	A	A	A	A	A	A	A	A	A	A	A	A	A	A	A	A	A	A	A	A	A	A	A	A	A	A	A	A	A	A	A	A	A
1081085	C	T	missense_variant	MODERATE	murD	865C>T	Leu289Phe	1	C	C	C	C	C	C	C	C	C	C	C	C	C	C	C	C	C	-	C	C	C	C	C	C	C	C	C	C	C	C	C	C	C	C	C	C	C	C	C	C	C
1081267	A	G	synonymous_variant	LOW	murD	1047A>G	Val349Val	1	A	A	A	A	A	A	A	A	A	A	A	A	A	A	A	A	A	A	A	A	A	A	A	A	A	A	A	A	A	A	A	A	A	A	A	A	A	A	A	A	A
1081387	C	T	synonymous_variant	LOW	murD	1167C>T	Arg389Arg	1	C	C	C	C	C	C	C	C	C	C	T	C	C	C	C	C	-	C	C	C	C	C	C	C	C	C	C	C	C	C	C	C	C	C	C	C	C	C	C	C	C
1081456	G	A	synonymous_variant	LOW	murD	1236G>A	Glu412Glu	2	G	G	G	G	G	G	G	G	G	G	G	G	G	G	G	G	G	G	G	G	G	G	G	G	G	G	G	G	G	G	G	G	G	G	G	G	G	G	G	G	G
1086140	G	T	missense_variant	MODERATE	ML0916	136G>T	Ala46Ser	1	G	G	G	G	-	G	G	G	G	G	G	G	G	G	G	G	-	-	G	G	G	G	G	-	G	G	G	G	G	G	G	G	G	G	G	G	G	G	G	G	G
1086337	C	T	synonymous_variant	LOW	ML0916	333C>T	Ala111Ala	1	C	C	C	C	C	C	C	C	C	C	C	C	C	C	C	C	C	-	C	C	C	C	C	C	C	C	C	C	C	C	C	C	C	C	C	C	C	C	C	C	C
1087165	G	A	intergenic_region	MODIFIER	ML0916-ftsZ	1087165G>A		1	G	G	G	G	G	G	G	G	G	G	G	G	G	G	G	G	G	G	G	G	G	G	G	G	G	G	G	G	G	G	G	G	G	G	G	G	G	G	G	G	G
1087397	T	C	synonymous_variant	LOW	ftsZ	102T>C	Gly34Gly	261	T	T	T	T	T	T	T	T	T	T	T	T	T	T	T	T	C	C	T	T	T	T	T	T	T	C	C	C	C	C	C	C	C	C	C	C	C	C	C	C	C
1089199	A	G	missense_variant	MODERATE	ML0918	742A>G	Met248Val	1	A	A	A	A	A	A	A	A	A	A	A	A	A	A	A	A	A	A	A	A	A	A	A	A	A	A	A	A	A	A	A	A	A	A	A	A	A	A	A	A	A
1089560	T	C	synonymous_variant	LOW	ML0919	357T>C	Thr119Thr	15	T	T	T	T	T	T	T	T	T	T	T	T	T	T	T	T	T	T	T	T	T	T	T	T	T	T	T	T	T	-	T	T	T	T	T	T	T	T	T	T	T
1090700	C	T	intergenic_region	MODIFIER	ML0920-ML0921	1090700C>T		1	C	C	C	C	C	C	C	C	C	C	C	C	C	C	C	C	C	C	C	C	C	C	C	C	C	C	C	C	C	C	C	C	C	C	C	C	C	C	C	C	C
1091716	C	T	synonymous_variant	LOW	ag84	369C>T	Leu123Leu	1	C	C	C	C	C	C	C	C	C	C	C	C	C	C	C	C	C	C	C	C	C	C	C	C	C	C	C	C	C	C	C	C	C	C	C	C	C	C	C	C	C
1092198	A	G	intergenic_region	MODIFIER	ag84-ML0923	1092198A>G		1	A	A	A	A	A	A	A	A	A	A	A	A	A	A	A	A	A	A	A	A	A	A	A	A	A	A	A	A	A	A	A	A	A	A	A	A	A	A	A	A	A
1096632	C	T	synonymous_variant	LOW	ML0927	201G>A	Pro67Pro	1	C	C	C	C	C	C	C	C	C	C	C	C	C	C	C	C	C	C	C	C	C	C	C	C	C	C	C	C	C	C	C	C	C	C	C	C	C	C	C	C	C
1099959	T	C	non_coding_transcript_exon_variant	MODIFIER	ML0930	103A>G		15	T	T	T	T	T	T	T	T	T	T	T	T	T	T	T	T	T	T	T	T	T	T	T	T	T	T	T	T	T	T	T	T	T	T	T	T	T	T	T	T	T
1100360	C	T	non_coding_transcript_exon_variant	MODIFIER	ML0931	47C>T		1	C	C	C	C	C	C	C	C	C	C	C	C	C	C	C	C	C	C	C	C	C	C	C	C	C	C	C	C	C	C	C	C	C	C	C	C	C	C	C	C	C
1102703	C	T	non_coding_transcript_exon_variant	MODIFIER	ML0933	136C>T		2	C	C	C	C	C	C	C	C	C	C	C	C	C	C	C	C	-	C	C	C	T	C	C	C	T	C	C	C	C	C	C	C	C	C	C	C	C	C	C	C	C
1102899	G	T	non_coding_transcript_exon_variant	MODIFIER	ML0933	332G>T		8	G	G	G	G	G	G	G	G	G	G	G	G	G	-	G	G	G	G	G	G	G	G	G	G	G	G	G	G	G	G	G	G	G	G	G	G	G	G	G	G	G
1103021	G	A	non_coding_transcript_exon_variant	MODIFIER	ML0933	454G>A		1	G	G	G	G	G	G	G	G	G	G	G	G	G	G	G	G	G	G	G	G	G	G	G	G	G	G	G	G	G	G	G	G	G	G	G	G	G	G	G	G	G
1104232	C	G	non_coding_transcript_exon_variant	MODIFIER	ML0934	239C>G		169	C	C	C	C	C	C	C	C	C	C	C	C	C	C	C	C	C	C	C	C	C	C	C	C	C	C	C	C	C	C	C	C	C	C	C	C	C	C	C	C	C
1105763	G	T	intergenic_region	MODIFIER	ML0934-ML0935	1105763G>T		31	G	G	G	G	G	G	G	G	G	G	G	G	G	G	G	G	G	G	G	G	G	G	G	G	G	G	G	G	G	G	G	G	G	G	G	G	G	G	G	G	G
1109113	C	T	intergenic_region	MODIFIER	ML0937-ML0938	1109113C>T		1	C	C	C	C	C	C	C	C	C	C	C	C	C	C	C	C	C	C	C	C	C	C	C	C	C	C	C	C	C	C	C	C	C	C	C	C	C	C	C	C	C
1109270	G	C	intergenic_region	MODIFIER	ML0937-ML0938	1109270G>C		1	G	G	G	G	G	G	G	G	G	G	G	G	G	C	G	G	G	G	G	G	G	G	G	G	G	G	G	G	G	G	G	G	G	G	G	G	G	G	G	G	G
1111331	A	C	non_coding_transcript_exon_variant	MODIFIER	ML0941	110A>C		1	A	A	A	A	A	A	A	A	A	A	A	A	A	A	A	A	A	C	A	A	A	A	A	A	A	A	A	A	A	A	A	A	A	A	A	A	A	A	A	A	A
1111645	G	C	non_coding_transcript_exon_variant	MODIFIER	ML0942	736C>G		1	G	G	G	G	G	G	G	G	G	G	G	G	G	G	G	G	G	G	G	G	G	G	G	G	G	G	G	G	G	G	G	G	G	G	G	G	G	G	G	G	G
1111704	C	T	non_coding_transcript_exon_variant	MODIFIER	ML0942	677G>A		1	C	C	C	C	C	C	C	C	C	C	C	C	C	C	C	C	C	C	C	C	C	C	C	C	C	C	C	C	C	C	C	C	C	C	C	C	C	C	C	C	C
1112362	A	G	non_coding_transcript_exon_variant	MODIFIER	ML0942	19T>C		2	A	A	A	A	A	A	A	A	A	A	A	A	A	-	A	A	A	A	A	A	A	A	A	A	A	A	A	A	A	A	A	A	A	A	A	A	A	A	A	A	A
1112481	G	A	intergenic_region	MODIFIER	ML0942-zwf	1112481G>A		2	G	G	G	G	G	G	G	G	G	G	G	G	G	G	G	G	G	G	G	G	G	G	G	G	G	G	G	G	G	G	G	G	G	G	G	G	G	G	G	G	G
1112670	C	A	intergenic_region	MODIFIER	ML0942-zwf	1112670C>A		1	C	C	C	C	C	C	C	C	C	C	C	C	C	C	C	C	C	C	C	C	C	C	C	C	C	C	C	C	C	C	C	C	C	C	C	C	C	C	C	C	C
1113923	A	G	non_coding_transcript_exon_variant	MODIFIER	zwf	1179A>G		27	A	A	A	A	A	A	A	A	A	A	A	A	A	A	A	A	A	A	A	A	A	A	A	A	A	A	A	A	A	A	A	A	A	A	A	A	A	A	A	A	A
1114539	G	C	non_coding_transcript_exon_variant	MODIFIER	gnd2	380G>C		1	G	G	G	G	G	G	G	G	G	G	G	G	G	G	G	G	G	G	G	G	G	G	G	G	G	G	G	G	G	G	G	G	G	G	G	G	G	G	G	G	G
1115046	A	G	non_coding_transcript_exon_variant	MODIFIER	gnd2	887A>G		1	A	A	A	A	A	A	A	A	A	A	A	A	A	A	A	A	A	A	A	A	A	A	A	A	A	A	A	A	A	A	A	A	A	A	A	A	A	A	A	A	A
1116205	G	A	intergenic_region	MODIFIER	ML0945-ML0946	1116205G>A		1	G	G	G	G	G	G	G	G	G	G	G	G	G	G	G	G	G	G	G	G	G	G	G	G	G	G	G	G	G	G	G	G	G	G	G	G	G	G	G	G	G
1117453	G	A	intergenic_region	MODIFIER	ML0946-ML0947	1117453G>A		1	G	G	G	G	G	G	G	G	G	A	G	G	G	G	G	G	G	G	G	G	G	G	G	G	G	G	G	G	G	G	G	G	G	G	G	G	G	G	G	G	G
1118502	A	G	non_coding_transcript_exon_variant	MODIFIER	ML0948	414A>G		1	A	A	A	A	A	A	A	A	A	A	A	A	A	A	A	A	A	A	A	A	A	A	A	A	A	A	A	A	A	A	A	A	A	A	A	A	A	A	A	A	A
1118814	T	C	synonymous_variant	LOW	ML0949	330A>G	Arg110Arg	1	T	T	T	T	T	T	T	T	T	T	T	T	T	T	T	T	T	-	T	T	T	T	T	T	T	T	T	T	T	T	T	T	T	T	T	C	T	T	T	T	T
1118888	C	T	missense_variant	MODERATE	ML0949	256G>A	Gly86Arg	1	C	C	C	C	C	C	C	C	C	C	C	C	C	C	C	C	C	C	C	C	C	C	C	C	C	C	C	C	C	C	C	C	C	C	C	C	C	C	C	C	C
1120609	C	T	non_coding_transcript_exon_variant	MODIFIER	ML0952	321C>T		3	C	C	C	C	C	C	C	C	C	C	C	C	C	-	C	C	C	C	C	C	C	C	C	C	C	C	T	C	C	T	C	T	C	C	C	C	C	C	C	C	C
1121776	G	A	intergenic_region	MODIFIER	ML0952-ML0953	1121776G>A		1	G	G	G	G	G	G	G	G	G	G	G	G	G	G	G	G	G	G	G	G	G	G	G	G	G	G	G	G	G	G	G	G	G	G	G	-	G	G	G	G	G
1123066	A	G	missense_variant	MODERATE	ppdK	1757T>C	Met586Thr	1	A	A	A	A	A	A	A	A	A	A	A	A	A	A	A	A	A	A	A	A	A	A	A	A	A	A	A	A	A	A	A	A	A	A	A	A	A	A	A	A	A
1123570	G	A	missense_variant	MODERATE	ppdK	1253C>T	Thr418Met	1	G	G	G	G	G	G	G	G	G	G	G	G	G	G	G	G	G	G	G	G	G	G	G	G	G	G	G	G	G	G	G	G	G	G	G	G	G	G	G	G	G
1123593	A	G	synonymous_variant	LOW	ppdK	1230T>C	Ser410Ser	1	A	A	A	A	A	A	A	A	A	A	A	A	A	A	A	A	A	A	A	A	A	A	A	A	A	A	A	A	A	A	A	A	A	A	A	A	A	A	A	A	A
1125920	G	A	synonymous_variant	LOW	ML0957	309C>T	Ala103Ala	1	G	G	G	G	G	G	G	G	G	G	G	G	G	G	G	G	G	-	G	G	G	G	G	G	G	G	G	G	G	G	G	G	G	G	G	G	G	G	G	G	G
1127589	C	T	non_coding_transcript_exon_variant	MODIFIER	ML0960	313C>T		1	C	C	C	C	C	C	C	C	C	C	C	C	C	C	C	C	C	C	C	C	C	C	C	C	C	C	C	C	C	C	C	C	C	C	C	C	C	C	C	C	C
1127700	C	T	non_coding_transcript_exon_variant	MODIFIER	ML0960	424C>T		1	C	C	C	C	C	C	C	C	C	C	C	C	C	-	C	C	C	C	C	C	C	C	C	C	C	C	C	C	C	C	C	C	C	C	C	C	C	C	C	C	C
1127748	T	A	intergenic_region	MODIFIER	ML0960-metE	1127748T>A		1	T	T	T	T	T	T	T	T	T	T	T	T	T	-	T	T	T	T	T	T	T	T	T	T	T	T	T	T	T	T	T	T	T	T	T	T	T	T	T	T	T
1130267	G	A	intergenic_region	MODIFIER	metE-ML0962	1130267G>A		1	G	G	G	G	G	G	G	G	G	G	G	G	G	G	G	G	G	G	G	G	G	G	G	G	G	G	G	G	G	G	G	G	G	G	G	G	G	G	G	G	G
1130274	G	A	intergenic_region	MODIFIER	metE-ML0962	1130274G>A		1	G	G	G	G	G	G	G	G	G	G	G	G	G	G	G	G	G	G	G	G	G	G	G	G	G	G	G	G	G	G	G	G	G	G	G	G	G	G	G	G	G
1131554	G	T	missense_variant	MODERATE	ML0963	257G>T	Arg86Leu	1	G	G	G	G	G	G	G	G	G	G	G	G	G	G	G	G	G	G	G	G	G	G	G	G	G	G	G	G	G	G	G	G	G	G	G	G	G	G	G	G	G
1132070	G	T	intergenic_region	MODIFIER	ML0964-ML0965	1132070G>T		23	G	G	G	G	G	G	G	G	G	G	G	G	G	G	G	G	G	G	G	G	G	G	G	G	G	T	G	G	T	G	T	G	T	G	G	T	G	G	G	T	T
1132949	C	T	intergenic_region	MODIFIER	ML0964-ML0965	1132949C>T		1	C	C	C	C	C	C	C	C	C	C	C	C	C	C	C	C	C	C	C	C	C	C	C	C	C	C	C	C	C	C	C	C	C	C	-	C	C	C	C	C	C
1133492	T	G	intergenic_region	MODIFIER	ML0964-ML0965	1133492T>G		108	T	T	T	T	T	T	T	T	T	T	T	T	T	T	T	T	T	T	T	T	T	T	T	T	T	T	T	T	T	T	T	T	T	T	-	T	T	T	T	T	T
1135030	A	G	non_coding_transcript_exon_variant	MODIFIER	ML0966	260T>C		6	A	A	A	A	A	A	A	A	A	A	A	A	A	A	A	A	A	A	A	A	A	A	A	A	A	A	A	A	A	A	A	A	A	A	A	A	A	A	A	A	A
1135249	C	A	non_coding_transcript_exon_variant	MODIFIER	ML0966	41G>T		1	C	C	C	C	C	C	C	C	C	C	C	C	C	C	C	C	C	C	C	C	C	C	C	C	C	C	C	C	C	C	C	C	C	C	C	A	C	C	C	C	C
1136146	C	T	non_coding_transcript_exon_variant	MODIFIER	ML0967	186G>A		1	C	C	C	C	C	C	C	C	C	C	C	C	C	C	C	C	C	C	C	C	C	C	C	C	C	C	C	C	C	C	C	C	C	C	C	C	C	C	C	C	C
1136166	C	T	non_coding_transcript_exon_variant	MODIFIER	ML0967	166G>A		5	C	C	C	C	C	C	C	C	C	C	C	C	C	C	C	C	C	C	C	C	C	C	C	C	C	C	C	C	C	C	C	C	C	C	C	C	C	C	C	C	C
1136635	C	T	intergenic_region	MODIFIER	ML0967-ML0968	1136635C>T		1	C	C	C	C	C	C	C	C	C	C	C	C	C	-	C	C	C	C	C	C	C	C	C	C	C	C	C	C	C	C	C	C	C	C	C	C	C	C	C	C	C
1137803	G	A	non_coding_transcript_exon_variant	MODIFIER	ML0969	299G>A		9	G	G	G	G	G	G	G	G	G	G	G	G	G	G	G	G	G	G	G	G	G	G	G	G	G	G	G	G	G	G	G	G	G	G	G	G	G	G	G	G	G
1137959	C	T	non_coding_transcript_exon_variant	MODIFIER	ML0969	455C>T		1	C	C	C	C	C	C	C	C	C	C	C	C	C	C	C	C	C	C	C	C	C	C	C	C	C	C	C	C	C	C	C	C	C	C	C	C	C	C	C	C	C
1138952	G	A	non_coding_transcript_exon_variant	MODIFIER	ML0970	329G>A		1	G	G	G	G	G	G	G	G	G	G	G	G	G	G	G	G	G	-	G	G	G	G	G	G	-	G	G	G	G	G	G	G	G	G	-	-	G	-	G	G	G
1139017	T	G	non_coding_transcript_exon_variant	MODIFIER	ML0970	394T>G		2	T	T	T	T	T	T	T	T	T	T	T	T	T	-	T	T	-	-	T	T	T	T	T	T	-	T	T	T	T	T	T	T	T	T	T	-	T	T	T	T	T
1139781	G	A	intergenic_region	MODIFIER	ML0970-ML0971	1139781G>A		1	G	G	G	G	G	G	G	G	G	G	G	G	G	G	G	G	G	G	G	G	G	G	G	G	G	G	G	G	G	G	A	G	G	G	G	G	G	G	G	G	G
1139955	C	T	intergenic_region	MODIFIER	ML0970-ML0971	1139955C>T		1	C	C	C	C	C	C	C	C	C	C	C	C	C	C	C	C	C	C	C	C	C	C	C	C	C	C	C	C	C	C	C	C	C	C	C	C	C	C	C	C	C
1140222	C	T	non_coding_transcript_exon_variant	MODIFIER	ML0971	170C>T		1	C	C	C	C	C	C	C	C	C	C	C	C	C	T	C	C	C	-	C	C	C	C	C	C	C	C	C	C	C	C	C	C	C	C	C	C	C	C	C	C	C
1143274	G	T	non_coding_transcript_exon_variant	MODIFIER	ML0974	13C>A		1	G	G	G	G	G	G	G	G	G	G	G	G	G	G	G	G	G	G	G	G	G	G	G	G	G	G	G	G	G	G	G	G	G	G	G	G	G	G	G	G	G
1143336	A	G	non_coding_transcript_exon_variant	MODIFIER	ML0975	824T>C		2	A	A	A	G	A	A	A	A	A	A	A	A	A	A	A	G	A	A	A	A	A	A	A	A	A	A	A	A	A	A	A	A	A	A	A	A	A	A	A	A	A
1143423	T	C	non_coding_transcript_exon_variant	MODIFIER	ML0975	737A>G		260	T	T	T	T	T	T	T	T	T	T	T	T	T	T	T	T	T	T	T	T	T	T	T	T	T	C	C	C	C	C	C	C	C	C	C	C	C	C	C	C	C
1143812	G	A	non_coding_transcript_exon_variant	MODIFIER	ML0975	348C>T		3	G	G	G	G	G	G	G	G	G	G	G	G	G	G	G	G	G	G	G	G	G	G	G	G	G	G	G	G	G	G	G	G	G	G	G	G	G	G	G	G	G
1144076	C	A	non_coding_transcript_exon_variant	MODIFIER	ML0975	84G>T		2	C	C	C	C	C	C	C	C	C	C	C	C	C	C	C	C	-	C	C	C	C	C	C	C	C	C	C	C	C	C	C	C	C	C	C	C	C	C	C	C	C
1144095	G	A	non_coding_transcript_exon_variant	MODIFIER	ML0975	65C>T		1	G	G	G	G	G	G	G	G	G	G	G	G	G	G	G	G	G	G	G	G	G	G	G	G	G	G	G	G	G	G	G	G	G	G	G	G	G	G	G	G	G
1144840	T	G	synonymous_variant	LOW	ftsK	345T>G	Gly115Gly	1	T	T	T	T	-	T	T	T	T	T	T	T	T	T	T	T	T	T	T	T	T	T	T	T	-	T	T	T	T	T	T	T	T	T	T	T	T	T	T	T	T
1146873	G	C	missense_variant	MODERATE	ftsK	2378G>C	Arg793Pro	9	G	G	G	G	G	G	G	G	G	G	G	G	G	G	G	G	G	G	G	G	G	G	G	G	G	G	G	G	G	G	G	G	G	G	G	G	G	G	G	G	G
1147262	C	T	missense_variant	MODERATE	ML0978	447G>A	Met149Ile	1	C	C	C	C	C	C	C	C	C	C	C	C	C	C	C	C	C	C	C	C	C	C	C	C	C	C	C	C	C	C	C	C	C	C	-	C	C	C	C	C	C
1147526	G	A	synonymous_variant	LOW	ML0978	183C>T	His61His	2	G	G	G	G	G	G	G	G	G	G	G	G	G	-	G	G	G	G	G	G	G	G	G	G	G	G	G	G	G	G	G	G	G	G	G	G	G	G	G	G	G
1149142	C	A	non_coding_transcript_exon_variant	MODIFIER	ML0981	252C>A		2	C	C	C	C	C	C	C	C	C	C	C	C	C	C	C	C	C	C	C	C	C	C	C	C	C	C	C	C	C	C	C	C	C	C	C	-	C	C	C	C	C
1149607	T	C	non_coding_transcript_exon_variant	MODIFIER	ML0981	717T>C		1	T	T	T	T	T	T	T	T	T	T	T	T	T	T	T	T	T	T	T	T	T	T	T	T	T	T	T	T	T	T	T	T	T	T	T	T	T	T	T	T	T
1149816	C	T	non_coding_transcript_exon_variant	MODIFIER	ML0982	63C>T		1	C	C	C	C	C	C	C	C	C	C	C	C	C	C	C	C	C	C	C	C	C	C	C	C	C	C	C	C	C	C	C	C	C	C	C	C	C	C	C	C	C
1151067	C	T	missense_variant	MODERATE	ML0984	452G>A	Ser151Asn	1	C	C	C	C	C	C	C	C	C	C	C	C	C	C	C	C	C	C	C	C	C	C	C	C	C	C	C	C	C	C	C	C	C	C	C	C	C	C	C	C	C
1151605	G	A	synonymous_variant	LOW	ML0985	96G>A	Gly32Gly	1	G	G	G	G	G	G	G	G	G	G	G	G	G	G	G	G	G	G	G	G	G	G	G	G	G	G	G	G	G	G	G	G	G	G	G	G	G	G	G	G	G
1154069	C	T	synonymous_variant	LOW	recA	1014C>T	Asn338Asn	1	C	C	C	C	C	C	C	C	C	C	C	C	C	C	C	C	C	C	C	C	C	C	C	C	C	C	C	C	C	C	C	C	C	C	C	C	C	C	C	C	C
1154522	G	A	synonymous_variant	LOW	recA	1467G>A	Ala489Ala	1	G	G	G	G	G	G	G	G	G	G	G	G	G	G	G	G	G	G	G	G	G	G	G	G	G	G	G	G	G	G	G	G	G	G	-	G	G	G	G	G	G
1155582	T	G	synonymous_variant	LOW	recX	426T>G	Ala142Ala	252	T	T	T	T	T	T	T	T	T	T	T	T	T	T	T	T	T	T	T	T	T	T	T	T	T	G	G	G	G	G	G	G	G	G	G	G	G	G	G	G	G
1156432	C	T	synonymous_variant	LOW	ML0989	702C>T	Arg234Arg	1	C	C	C	C	C	C	C	C	C	C	C	C	C	C	C	C	C	C	C	C	C	C	C	C	C	C	C	C	C	C	C	C	C	C	C	C	C	C	C	C	C
1157484	C	T	synonymous_variant	LOW	ML0990	204C>T	Asp68Asp	1	C	C	C	C	C	C	C	C	C	C	C	C	C	C	C	C	C	C	C	C	C	C	C	C	C	C	C	C	C	C	C	C	C	C	-	C	C	C	C	C	C
1157523	G	A	synonymous_variant	LOW	ML0990	243G>A	Leu81Leu	1	G	G	G	G	G	G	G	G	G	G	G	G	G	-	G	G	G	G	G	G	G	G	G	G	G	G	G	G	G	G	G	G	G	G	G	G	G	G	G	G	G
1157640	A	G	missense_variant	MODERATE	ML0990	360A>G	Ile120Met	1	A	A	A	A	A	A	A	A	A	A	A	A	A	A	A	A	-	-	A	A	A	A	A	A	A	A	A	A	A	A	A	A	A	A	A	A	A	A	A	A	A
1160271	A	G	intergenic_region	MODIFIER	ML0992-ML0993	1160271A>G		2	A	A	A	A	A	A	A	A	A	A	A	A	A	A	A	A	A	A	A	A	A	A	A	A	A	A	A	A	A	A	A	A	A	A	A	A	A	A	A	A	A
1160426	C	G	intergenic_region	MODIFIER	ML0992-ML0993	1160426C>G		37	C	C	C	C	C	C	C	C	C	C	C	C	C	C	C	C	C	C	C	C	C	C	C	C	C	C	C	C	C	C	C	C	C	C	C	C	C	C	C	C	C
1160549	C	T	intergenic_region	MODIFIER	ML0992-ML0993	1160549C>T		1	C	C	C	C	C	C	C	C	C	C	C	C	C	C	C	C	C	C	C	C	C	C	C	C	C	C	C	C	C	C	C	C	C	C	C	C	C	C	C	C	C
1160630	C	T	intergenic_region	MODIFIER	ML0992-ML0993	1160630C>T		1	C	C	C	C	C	C	C	C	C	C	C	C	C	C	C	C	C	C	C	C	C	C	C	C	C	C	C	C	C	C	C	C	C	C	C	C	C	C	C	C	C
1161061	C	A	non_coding_transcript_exon_variant	MODIFIER	ML0993	296C>A		4	C	C	C	C	C	C	C	C	C	C	C	C	C	C	C	C	C	C	C	C	C	C	C	C	C	C	C	C	C	C	C	C	C	C	C	C	C	C	C	C	C
1161063	A	G	non_coding_transcript_exon_variant	MODIFIER	ML0993	298A>G		16	A	A	A	A	A	A	A	A	A	A	A	A	A	A	A	A	A	A	A	A	A	A	A	A	A	A	A	A	A	A	A	A	A	A	A	A	A	A	A	A	A
1161706	C	T	non_coding_transcript_exon_variant	MODIFIER	ML0993	941C>T		1	C	C	C	C	C	C	C	C	C	C	C	C	C	C	C	C	C	C	C	C	C	C	C	C	C	C	C	C	C	C	C	C	C	C	C	C	C	C	C	C	C
1162797	G	T	missense_variant	MODERATE	ML0994	178G>T	Gly60Cys	3	G	G	G	G	-	G	G	G	G	G	G	G	G	G	G	G	G	-	G	G	G	G	G	G	G	G	G	G	G	G	G	G	G	G	G	G	G	G	G	G	G
1163416	C	T	synonymous_variant	LOW	miaA	102C>T	Val34Val	1	C	C	C	C	C	C	C	C	C	C	C	C	C	C	C	C	C	-	C	C	C	C	C	C	C	C	C	C	C	C	C	C	C	C	C	C	C	C	C	C	C
1163875	G	C	synonymous_variant	LOW	miaA	561G>C	Arg187Arg	1	G	G	G	G	G	G	G	G	G	G	G	G	G	G	G	G	G	G	G	G	G	G	G	G	G	G	G	G	G	G	G	G	G	G	G	G	G	G	G	G	G
1164055	G	T	synonymous_variant	LOW	miaA	741G>T	Thr247Thr	1	G	G	G	G	G	G	G	G	G	G	G	G	G	-	G	G	G	G	G	G	G	G	G	G	G	G	G	G	G	G	G	G	G	G	G	G	G	G	G	G	G
1164291	C	T	intergenic_region	MODIFIER	miaA-dapF	1164291C>T		27	C	C	C	C	C	C	C	C	C	C	C	C	C	-	C	C	C	C	C	C	C	C	C	C	C	C	C	C	C	C	C	C	C	C	C	C	C	C	C	C	C
1166645	A	G	missense_variant	MODERATE	ML0997	1376A>G	Gln459Arg	1	A	A	A	A	A	A	A	A	A	A	A	A	A	-	A	A	-	A	A	A	A	A	A	A	-	A	A	A	A	A	A	A	A	A	-	-	A	A	A	A	A
1168103	C	T	intergenic_region	MODIFIER	ML0998-ML0999	1168103C>T		2	C	C	C	C	C	C	C	C	C	C	C	C	C	C	C	C	C	C	C	C	C	C	C	C	C	C	C	C	C	C	C	C	C	C	C	C	C	C	C	C	C
1168868	A	G	intergenic_region	MODIFIER	ML0999-ML1000	1168868A>G		4	A	A	A	A	A	A	A	A	A	A	A	A	A	A	A	A	A	A	A	A	A	A	A	A	A	A	A	A	A	A	A	A	A	A	A	A	A	A	A	A	A
1169227	G	T	intergenic_region	MODIFIER	ML0999-ML1000	1169227G>T		1	G	G	G	G	G	G	G	G	G	G	G	G	G	G	G	G	G	G	G	G	G	G	G	G	G	G	G	G	T	G	G	G	G	G	G	G	G	G	G	G	G
1169487	C	T	intergenic_region	MODIFIER	ML0999-ML1000	1169487C>T		1	C	C	C	C	C	C	C	C	C	C	C	C	C	C	C	C	C	C	C	C	C	C	C	C	C	C	C	C	C	C	C	C	C	C	C	C	C	C	C	C	C
1170427	G	T	non_coding_transcript_exon_variant	MODIFIER	ML1000	75G>T		7	G	G	G	G	G	G	G	G	G	G	G	G	G	G	G	G	G	G	T	T	T	T	T	T	T	G	G	G	G	G	G	G	G	G	G	G	G	G	G	G	G
1172045	C	T	intergenic_region	MODIFIER	ML1000-ML1001	1172045C>T		1	C	C	C	C	C	C	C	C	C	C	C	C	C	-	C	C	C	C	C	C	C	C	C	C	C	C	C	C	C	C	C	C	C	C	C	C	C	C	C	C	C
1172725	G	A	synonymous_variant	LOW	ML1001	150C>T	Val50Val	1	G	G	G	G	G	G	G	G	G	G	G	G	G	G	G	G	G	G	G	G	G	G	G	G	G	G	G	G	G	G	G	G	G	G	G	G	G	G	G	G	G
1172960	C	T	synonymous_variant	LOW	ML1002	42C>T	Thr14Thr	1	C	C	C	C	C	C	C	C	C	C	C	C	C	C	C	C	C	C	C	C	C	C	C	C	C	C	C	C	C	C	C	C	-	C	C	C	C	C	C	C	C
1175329	C	T	missense_variant	MODERATE	lexA	400G>A	Val134Ile	1	C	C	C	C	C	C	C	C	C	C	C	C	C	C	C	C	C	C	C	C	C	C	C	-	-	C	C	C	C	C	C	C	C	C	C	-	C	C	C	C	C
1175857	G	A	intergenic_region	MODIFIER	lexA-ML1004	1175857G>A		1	G	G	G	G	G	G	G	G	G	G	G	G	G	G	G	G	G	G	G	G	G	G	G	G	G	G	G	G	G	G	G	G	G	G	G	G	G	G	G	G	G
1177237	G	A	missense_variant	MODERATE	ML1006	68G>A	Gly23Asp	1	G	G	G	G	G	G	G	G	G	G	G	G	G	G	G	G	G	G	G	G	G	G	G	G	G	G	G	G	G	G	G	G	G	G	G	G	G	G	G	G	G
1177842	C	T	non_coding_transcript_exon_variant	MODIFIER	ML1007	551G>A		2	C	C	C	C	C	C	C	C	C	C	C	C	C	-	C	C	C	C	C	C	C	C	C	C	C	C	C	C	C	C	C	C	C	C	C	C	C	C	C	C	C
1179260	G	A	non_coding_transcript_exon_variant	MODIFIER	ML1008	232C>T		1	G	G	G	G	G	G	G	G	G	G	G	G	G	G	G	G	G	G	G	G	G	G	G	G	G	G	G	G	G	G	G	G	G	G	-	G	G	G	G	G	G
1179530	C	T	missense_variant	MODERATE	ML1009	970G>A	Asp324Asn	1	C	C	C	C	C	C	C	C	C	C	C	C	C	C	C	C	C	C	C	C	C	C	C	C	C	C	C	C	C	C	C	C	C	C	C	C	C	C	C	C	C
1179833	C	T	missense_variant	MODERATE	ML1009	667G>A	Asp223Asn	1	C	C	C	C	C	C	C	C	C	C	C	C	C	C	C	C	C	C	C	C	C	C	C	C	C	C	C	C	C	C	C	C	C	C	C	C	C	C	C	C	C
1180279	G	T	missense_variant	MODERATE	ML1009	221C>A	Ser74Tyr	1	G	G	G	G	G	G	G	G	G	G	G	G	G	G	G	G	G	G	G	G	G	G	G	G	G	G	G	G	G	G	G	G	G	G	G	G	G	G	G	G	G
1181491	C	T	intergenic_region	MODIFIER	ML1011-ML1012	1181491C>T		2	C	C	C	C	C	C	C	C	C	C	C	C	C	C	C	C	C	C	C	C	C	C	C	C	C	C	C	C	C	C	C	C	C	C	C	C	C	C	C	C	C
1181581	C	A	non_coding_transcript_exon_variant	MODIFIER	ML1012	1388G>T		2	C	C	C	C	C	C	C	C	C	C	C	C	C	C	C	C	C	C	C	C	C	C	C	C	C	C	C	C	C	C	C	C	C	C	C	C	C	C	C	C	C
1181950	G	A	non_coding_transcript_exon_variant	MODIFIER	ML1012	1019C>T		1	G	G	G	G	G	G	G	G	G	G	G	G	G	G	G	G	G	G	G	G	G	G	G	G	G	G	G	G	G	G	G	G	G	G	G	G	G	G	G	G	G
1182540	T	C	non_coding_transcript_exon_variant	MODIFIER	ML1012	429A>G		1	T	T	T	T	T	T	T	T	T	T	T	T	T	T	T	T	T	T	T	T	T	T	T	T	T	T	T	T	T	T	T	T	T	T	T	T	T	T	T	T	T
1183001	A	G	intergenic_region	MODIFIER	ML1012-ML1013	1183001A>G		1	A	A	A	A	A	A	A	A	A	A	A	A	A	A	A	A	A	A	A	A	A	A	A	A	A	A	A	A	A	A	A	A	A	A	A	A	A	A	A	A	A
1183529	G	A	synonymous_variant	LOW	ML1013	645C>T	Val215Val	1	G	G	G	G	G	G	G	G	G	G	G	G	G	G	G	G	G	G	G	G	G	G	G	G	-	G	G	G	G	G	G	G	G	G	G	G	G	G	G	G	G
1185061	G	A	missense_variant	MODERATE	ML1014	229C>T	Arg77Cys	1	G	G	G	G	G	G	G	G	G	G	G	G	G	G	G	G	-	G	G	G	G	G	G	G	-	G	G	G	G	G	G	G	G	G	-	G	G	G	G	G	G
1185229	C	T	missense_variant	MODERATE	ML1014	61G>A	Asp21Asn	1	C	C	C	C	C	C	C	C	C	C	C	C	C	C	C	C	C	C	C	C	C	C	C	C	C	C	C	C	C	C	C	C	C	C	C	C	C	C	C	C	C
1185676	C	T	missense_variant	MODERATE	ML1015	200G>A	Gly67Asp	6	C	C	C	C	C	C	C	C	C	C	C	C	C	C	C	C	C	C	C	C	C	C	C	C	C	C	C	C	C	C	C	C	C	C	C	C	C	C	C	C	C
1185812	G	A	missense_variant	MODERATE	ML1015	64C>T	Pro22Ser	1	G	G	G	G	G	G	G	G	G	G	G	G	G	G	G	G	G	G	G	G	G	G	G	G	G	G	G	G	G	G	G	G	G	G	G	G	G	G	G	G	G
1186262	G	A	missense_variant	MODERATE	ML1017	944C>T	Thr315Ile	1	G	G	G	G	G	G	G	G	G	G	G	G	G	G	G	G	G	G	G	G	G	G	G	G	G	G	G	G	G	G	G	G	G	G	G	G	G	G	G	G	G
1186747	G	C	missense_variant	MODERATE	ML1017	459C>G	Ile153Met	1	G	G	G	G	G	G	G	G	G	G	G	G	G	G	G	G	G	G	G	G	G	G	G	G	G	G	G	G	G	G	G	G	G	G	G	-	G	G	G	G	G
1188386	C	T	non_coding_transcript_exon_variant	MODIFIER	ML1020	273C>T		1	C	C	C	C	C	C	C	C	C	C	C	C	C	C	C	C	C	C	C	C	C	C	C	C	C	C	C	C	C	C	C	C	C	C	C	C	C	C	C	C	C
1188992	G	T	intergenic_region	MODIFIER	ML1021-rpoT	1188992G>T		2	G	G	G	G	G	G	G	G	G	G	G	T	G	G	T	G	G	G	G	G	G	G	G	G	G	G	G	G	G	G	G	G	G	G	G	G	G	G	G	G	G
1189635	G	C	synonymous_variant	LOW	rpoT	1275C>G	Leu425Leu	1	G	G	G	G	G	G	G	G	G	G	G	G	G	G	G	G	G	G	G	G	G	G	G	G	G	G	G	G	G	G	G	G	G	G	G	G	G	G	G	G	G
1189680	G	C	synonymous_variant	LOW	rpoT	1230C>G	Arg410Arg	1	G	G	G	G	G	G	G	G	G	G	G	G	G	-	G	G	G	G	G	G	G	G	G	G	G	G	G	G	G	G	G	G	G	G	G	G	G	G	G	G	G
1189686	T	C	synonymous_variant	LOW	rpoT	1224A>G	Gln408Gln	3	T	T	T	T	T	T	T	T	T	T	T	T	T	-	-	T	T	T	T	T	T	T	T	T	C	T	T	T	T	T	T	T	T	T	T	T	T	T	T	T	T
1189692	C	G	synonymous_variant	LOW	rpoT	1218G>C	Ala406Ala	2	C	C	C	C	C	C	C	C	C	C	C	C	C	-	-	C	C	C	C	C	C	C	C	C	-	C	C	C	C	C	C	C	C	C	C	C	C	C	C	C	C
1189695	C	G	missense_variant	MODERATE	rpoT	1215G>C	Met405Ile	1	C	C	C	C	C	C	C	C	C	C	C	C	C	-	C	C	C	C	C	C	C	C	C	C	C	C	C	C	C	C	C	C	C	C	C	C	C	C	C	C	C
1189750	T	A	missense_variant	MODERATE	rpoT	1160A>T	Tyr387Phe	1	T	T	T	T	T	T	T	T	T	T	T	T	T	-	T	T	T	T	T	T	T	T	T	T	T	T	T	T	T	T	T	T	T	T	T	T	T	T	T	T	T
1189752	C	G	synonymous_variant	LOW	rpoT	1158G>C	Gly386Gly	1	C	C	C	C	C	C	C	C	C	C	C	C	C	-	C	C	C	C	C	C	C	C	C	C	-	C	C	C	C	C	C	C	C	C	C	C	C	C	C	C	C
1189782	C	G	synonymous_variant	LOW	rpoT	1128G>C	Arg376Arg	1	C	C	C	C	C	C	C	C	C	C	C	C	C	-	C	C	C	C	C	C	C	C	C	C	-	C	C	C	C	C	C	C	C	C	C	C	C	C	C	C	C
1189788	C	A	synonymous_variant	LOW	rpoT	1122G>T	Leu374Leu	1	C	C	C	C	C	C	C	C	C	C	C	C	C	-	C	C	C	C	C	C	C	C	C	C	C	C	C	C	C	C	C	C	C	C	C	C	C	C	C	C	C
1191821	G	A	missense_variant	MODERATE	ppgK	74C>T	Ala25Val	3	G	G	G	G	G	G	G	G	G	G	G	G	G	G	G	G	G	G	G	G	G	G	G	G	G	G	G	G	G	G	G	G	G	G	G	G	G	G	G	G	G
1192700	G	A	synonymous_variant	LOW	suhB	858G>A	Leu286Leu	2	G	G	G	G	G	G	G	G	G	G	G	G	G	G	G	G	G	G	G	G	G	G	G	G	G	G	G	G	G	G	G	G	G	G	G	G	G	G	G	G	G
1193288	C	T	missense_variant	MODERATE	ML1025	85G>A	Val29Met	1	C	C	C	C	C	C	C	C	C	C	C	C	C	C	C	C	C	C	C	C	C	C	C	C	C	C	C	C	C	C	C	C	C	C	C	C	C	C	C	C	C
1193754	G	A	missense_variant	MODERATE	ML1026	187G>A	Val63Ile	2	G	G	G	G	G	G	G	G	G	G	G	G	G	G	G	G	G	G	G	G	G	G	G	G	G	G	G	G	G	G	G	G	G	G	G	G	G	G	G	G	G
1194039	A	C	missense_variant	MODERATE	ML1027	310T>G	Ser104Ala	1	A	A	A	A	A	A	A	A	A	A	A	A	A	-	A	A	-	A	A	A	A	A	-	-	-	A	A	A	A	A	A	A	A	A	A	A	A	-	A	A	A
1194562	G	A	synonymous_variant	LOW	dut	189G>A	Pro63Pro	1	G	G	G	G	G	G	G	G	G	G	G	G	G	G	G	G	G	G	G	G	G	G	G	G	-	G	G	G	G	G	G	G	G	G	G	G	G	G	G	G	G
1194853	G	A	missense_variant	MODERATE	ML1029	19G>A	Ala7Thr	1	G	G	G	G	G	G	G	G	G	G	G	G	G	G	G	G	G	G	G	G	G	G	G	G	G	G	G	G	G	G	G	G	G	G	G	G	G	G	G	G	G
1196461	G	T	intergenic_region	MODIFIER	ML1030-ML1031	1196461G>T		1	G	G	G	G	G	G	G	G	G	G	G	G	G	G	G	G	G	G	G	G	G	G	G	G	G	G	G	G	G	G	G	G	G	G	G	G	G	G	G	G	G
1196664	C	T	non_coding_transcript_exon_variant	MODIFIER	ML1031	57C>T		1	C	C	C	C	C	C	C	C	C	C	C	C	C	C	C	C	C	C	C	C	C	C	C	C	C	C	C	C	C	C	C	C	C	C	C	C	C	C	C	C	C
1196683	G	A	non_coding_transcript_exon_variant	MODIFIER	ML1031	76G>A		1	G	G	G	G	G	G	G	G	G	G	G	G	G	G	G	G	G	G	G	G	G	G	G	G	G	G	G	G	G	G	G	G	G	G	G	G	G	G	G	G	G
1196880	C	T	non_coding_transcript_exon_variant	MODIFIER	ML1031	273C>T		1	C	C	C	C	C	C	C	C	C	C	C	C	C	C	C	C	C	C	C	C	C	C	C	C	C	C	C	C	C	C	C	C	C	C	C	C	C	C	C	C	C
1198126	C	T	non_coding_transcript_exon_variant	MODIFIER	ML1034	120C>T		1	C	C	C	C	C	C	C	C	C	C	C	C	C	C	C	C	C	C	C	C	C	C	C	C	C	C	C	C	C	C	C	C	C	C	C	C	C	C	C	C	C
1199798	C	T	synonymous_variant	LOW	ML1036	729G>A	Pro243Pro	1	C	C	C	C	C	C	C	C	C	C	C	C	C	-	C	C	C	-	C	C	C	C	C	C	C	C	C	C	C	C	C	C	C	C	C	-	C	C	C	C	C
1199984	C	T	synonymous_variant	LOW	ML1036	543G>A	Val181Val	1	C	C	C	C	C	C	C	C	C	C	C	C	C	C	C	C	C	C	C	C	C	C	C	C	C	C	C	C	C	C	C	C	C	C	C	C	C	C	C	C	C
1201828	G	A	missense_variant	MODERATE	dxs	614G>A	Arg205His	1	G	G	G	G	G	G	G	G	G	G	G	G	G	G	G	G	G	G	G	G	G	G	G	G	G	G	G	G	G	G	G	G	G	G	G	G	G	G	G	G	G
1203135	C	T	stop_gained	HIGH	dxs	1921C>T	Gln641*	1	C	C	C	C	C	C	C	C	C	C	C	C	C	C	C	C	C	-	C	C	C	C	C	C	C	C	C	C	C	C	C	C	C	C	C	C	C	C	C	C	C
1203642	C	T	non_coding_transcript_exon_variant	MODIFIER	ML1039	94C>T		2	C	C	C	C	C	C	C	C	C	C	C	C	C	C	C	C	C	C	C	C	C	C	C	C	C	C	C	C	C	C	C	C	C	C	C	C	C	C	C	C	C
1204116	G	T	non_coding_transcript_exon_variant	MODIFIER	ML1039	568G>T		2	G	G	G	G	G	G	G	G	G	G	G	G	G	G	G	G	G	G	G	G	G	G	G	G	G	G	G	G	G	G	G	G	G	G	G	G	G	G	G	G	G
1204421	C	T	non_coding_transcript_exon_variant	MODIFIER	ML1039	873C>T		1	C	C	C	C	C	C	C	C	C	C	C	C	C	C	C	C	C	C	C	C	C	C	C	C	C	C	T	C	C	C	C	C	C	C	C	C	C	C	C	C	C
1205252	C	A	missense_variant	MODERATE	ML1040	1285G>T	Gly429Cys	1	C	C	C	C	C	C	C	C	C	C	C	C	C	C	C	C	C	C	C	C	C	C	C	C	C	C	C	C	C	C	C	C	C	C	C	C	C	C	C	C	C
1205257	G	A	missense_variant	MODERATE	ML1040	1280C>T	Ser427Leu	1	G	G	G	G	G	G	G	G	G	G	G	G	G	G	G	G	G	G	G	G	G	G	G	G	G	G	G	G	G	G	G	G	G	G	G	G	G	G	G	G	G
1205258	A	C	missense_variant	MODERATE	ML1040	1279T>G	Ser427Ala	1	A	A	A	A	A	A	A	A	A	A	A	A	A	A	A	A	A	A	A	A	A	A	A	A	A	A	A	A	A	A	A	A	A	A	A	A	A	A	A	A	A
1205498	C	T	missense_variant	MODERATE	ML1040	1039G>A	Ala347Thr	1	C	C	C	C	-	C	C	C	C	C	C	C	C	C	C	C	-	-	C	C	C	C	C	C	C	C	C	C	C	C	C	C	C	C	C	-	C	C	C	C	C
1205699	T	G	missense_variant	MODERATE	ML1040	838A>C	Ile280Leu	1	T	T	T	T	T	T	T	T	T	T	T	T	T	T	T	T	T	-	T	T	T	T	T	T	T	T	T	T	T	G	T	T	T	T	T	T	T	T	T	T	T
1205770	C	A	missense_variant	MODERATE	ML1040	767G>T	Trp256Leu	1	C	C	C	C	-	C	C	C	C	C	C	C	C	-	C	C	C	-	C	C	C	C	C	C	C	C	C	C	C	C	C	C	C	C	C	C	C	C	C	C	C
1205773	A	G	missense_variant	MODERATE	ML1040	764T>C	Leu255Ser	1	A	A	A	A	-	A	A	A	A	A	A	A	A	A	A	A	A	-	A	A	A	A	A	A	A	A	A	A	A	A	A	A	A	A	A	A	A	A	A	A	A
1205810	C	T	missense_variant	MODERATE	ML1040	727G>A	Val243Met	1	C	C	C	C	-	C	C	C	C	C	C	C	C	C	C	C	-	-	C	C	C	C	C	C	C	C	C	C	C	C	C	C	C	C	C	C	C	C	C	C	C
1205821	C	A	missense_variant	MODERATE	ML1040	716G>T	Gly239Val	1	C	C	C	C	-	C	C	C	C	C	C	C	C	C	C	C	C	-	C	C	C	C	C	C	C	C	C	C	C	C	C	C	C	C	C	C	C	C	C	C	C
1205921	C	T	missense_variant	MODERATE	ML1040	616G>A	Ala206Thr	1	C	T	C	C	C	C	C	C	C	C	C	C	C	C	C	C	C	-	C	C	C	C	C	C	C	C	C	C	C	C	C	C	C	C	C	C	C	C	C	C	C
1205932	T	C	missense_variant	MODERATE	ML1040	605A>G	Lys202Arg	1	T	T	T	T	T	T	T	T	T	T	T	T	T	T	T	T	T	-	T	T	T	T	T	T	T	T	T	T	T	T	T	T	T	T	T	T	T	T	T	T	T
1205956	G	A	missense_variant	MODERATE	ML1040	581C>T	Ser194Leu	1	G	G	G	G	G	G	G	G	G	G	G	G	G	G	G	G	G	G	G	G	G	G	G	G	-	G	G	G	G	G	G	G	G	G	G	-	G	G	G	G	G
1206026	G	C	missense_variant	MODERATE	ML1040	511C>G	Leu171Val	1	G	G	G	G	G	G	G	G	G	G	G	G	G	G	G	G	G	G	G	G	G	G	G	G	G	G	G	G	G	G	G	G	G	G	G	G	G	G	G	G	G
1206053	C	T	missense_variant	MODERATE	ML1040	484G>A	Gly162Ser	1	C	C	C	C	C	C	C	C	C	C	C	C	C	C	C	C	C	C	C	C	C	C	C	-	C	C	C	C	C	C	C	C	C	C	C	C	C	C	C	C	C
1206093	C	T	missense_variant	MODERATE	ML1040	444G>A	Met148Ile	1	C	C	C	C	C	C	C	C	C	C	C	C	C	C	C	C	C	C	C	C	C	C	C	C	C	C	C	C	C	C	C	C	C	C	C	-	C	C	C	C	C
1206100	G	A,T	missense_variant;missense_variant	MODERATE;MODERATE	ML1040	437C>T;437C>A	Ala146Val;Ala146Glu	1,1	G	G	G	G	G	G	G	G	G	G	G	G	G	G	G	G	G	G	G	G	G	G	G	G	-	G	G	G	G	G	G	G	G	G	G	-	G	G	G	G	G
1206104	G	A	missense_variant	MODERATE	ML1040	433C>T	Leu145Phe	1	G	G	G	G	G	G	G	G	G	G	G	G	G	G	G	G	G	G	G	G	G	G	G	G	-	G	G	G	G	G	G	G	G	G	G	-	G	G	G	G	G
1206187	C	T	missense_variant	MODERATE	ML1040	350G>A	Cys117Tyr	1	C	C	C	C	C	C	C	C	C	C	C	C	C	-	C	C	C	C	C	C	C	C	-	-	C	C	C	C	C	C	C	C	C	C	C	-	C	C	C	C	C
1206206	C	T	missense_variant	MODERATE	ML1040	331G>A	Ala111Thr	1	C	C	C	C	C	C	C	C	C	C	C	C	C	C	C	C	C	C	C	C	C	C	C	-	C	C	C	C	C	C	C	C	C	C	C	C	C	C	C	C	C
1206341	C	T	missense_variant	MODERATE	ML1040	196G>A	Ala66Thr	1	C	C	C	C	C	C	C	C	C	C	C	C	C	C	C	C	C	-	C	C	C	C	C	C	C	C	C	C	C	C	C	C	C	C	-	C	C	C	C	C	C
1206355	C	T	missense_variant	MODERATE	ML1040	182G>A	Arg61His	1	C	C	C	C	C	C	C	C	C	C	C	C	C	-	C	C	C	-	C	C	C	C	C	C	-	C	C	C	C	C	C	C	C	C	C	C	C	C	C	C	C
1206376	G	A	missense_variant	MODERATE	ML1040	161C>T	Thr54Ile	1	G	G	G	G	G	G	G	G	G	G	G	G	G	G	G	G	G	-	G	G	G	G	G	G	G	G	G	G	G	G	G	G	G	G	G	G	G	G	G	G	G
1206419	C	T	missense_variant	MODERATE	ML1040	118G>A	Ala40Thr	1	C	C	C	C	-	C	C	C	C	C	C	C	C	-	C	C	C	-	C	C	C	C	C	C	-	C	C	C	C	C	C	C	C	C	C	C	C	C	C	C	C
1207654	G	T	non_coding_transcript_exon_variant	MODIFIER	ML1042	434C>A		1	G	G	G	G	G	G	G	G	G	G	G	G	G	G	G	G	G	G	G	G	G	G	G	G	G	G	G	G	G	G	G	T	G	G	G	G	G	G	G	G	G
1209537	C	T	missense_variant	MODERATE	hemY	251C>T	Ala84Val	1	C	C	C	C	-	C	C	C	C	C	C	C	C	-	C	C	C	-	C	C	C	C	C	C	C	C	C	C	C	C	C	C	C	C	C	C	C	C	C	C	C
1210001	G	A	missense_variant	MODERATE	hemY	715G>A	Ala239Thr	1	G	G	G	G	-	G	G	G	G	G	G	G	G	-	G	G	G	-	G	G	G	G	G	G	G	G	G	G	G	G	G	G	G	G	G	G	G	G	G	G	G
1214063	C	T	intergenic_region	MODIFIER	ML1047-ML1048	1214063C>T		1	C	C	C	C	C	C	C	C	C	C	C	C	C	-	C	C	C	C	C	C	C	C	C	C	C	C	C	C	C	C	C	C	C	C	C	C	C	C	C	C	C
1214074	C	T	intergenic_region	MODIFIER	ML1047-ML1048	1214074C>T		1	C	C	C	C	C	C	C	C	C	C	C	C	C	-	C	C	C	C	C	C	C	C	C	C	C	C	C	C	C	C	C	C	C	C	C	C	C	C	C	C	C
1214317	G	T	non_coding_transcript_exon_variant	MODIFIER	ML1048	1132C>A		1	G	G	G	G	G	G	G	G	G	G	G	G	G	-	G	G	G	G	G	G	G	G	G	G	G	G	G	G	G	G	G	G	G	G	G	G	G	G	G	G	G
1214326	C	T	non_coding_transcript_exon_variant	MODIFIER	ML1048	1123G>A		88	C	C	C	C	C	C	C	C	C	C	C	C	C	-	C	C	C	C	C	C	C	C	C	C	C	C	C	C	C	C	C	C	C	C	C	C	C	C	C	C	C
1214734	C	T	non_coding_transcript_exon_variant	MODIFIER	ML1048	715G>A		1	C	C	C	C	C	C	C	C	C	C	C	C	C	C	C	C	C	C	C	C	C	C	C	C	-	C	C	C	C	C	C	C	C	C	C	-	C	C	C	C	C
1216175	G	T	intergenic_region	MODIFIER	ML1049-ML1050	1216175G>T		1	G	G	G	G	G	G	G	G	G	G	G	G	G	G	G	G	G	G	G	G	G	G	G	G	G	G	G	G	G	G	G	G	G	G	-	G	G	G	G	G	G
1216239	G	A	intergenic_region	MODIFIER	ML1049-ML1050	1216239G>A		1	G	G	G	G	G	G	G	G	G	G	G	G	G	-	G	G	G	G	G	G	G	G	G	G	G	G	G	G	G	G	G	G	G	G	G	G	G	G	G	G	G
1216243	C	G	intergenic_region	MODIFIER	ML1049-ML1050	1216243C>G		1	C	C	C	C	C	C	C	C	C	C	C	C	C	-	C	C	C	C	C	C	C	C	C	C	C	C	C	C	C	C	C	C	C	C	C	C	C	C	C	C	C
1216790	G	A	non_coding_transcript_exon_variant	MODIFIER	ML1050	481G>A		2	G	G	G	G	G	G	G	G	G	G	G	G	G	G	G	G	G	G	G	G	G	G	G	G	G	G	G	G	G	G	G	G	G	G	G	G	G	G	G	G	G
1217040	A	G	intergenic_region	MODIFIER	ML1050-xclC	1217040A>G		1	A	A	A	A	A	A	A	A	A	A	A	A	A	A	A	A	-	A	A	A	A	A	A	A	A	A	A	A	A	A	A	A	A	A	A	A	A	A	A	A	A
1217336	G	A	synonymous_variant	LOW	xclC	228G>A	Val76Val	26	G	G	G	G	-	G	G	G	G	G	G	G	G	G	G	G	G	-	G	G	G	G	G	G	G	G	G	G	G	G	G	G	G	G	G	G	G	G	G	G	G
1218570	G	T	missense_variant	MODERATE	ML1052	1258C>A	Pro420Thr	6	G	G	G	G	G	G	G	G	G	G	G	G	G	G	G	G	G	-	G	G	G	G	G	G	G	G	G	G	G	G	G	G	G	G	G	G	G	G	G	G	G
1218635	G	A	missense_variant	MODERATE	ML1052	1193C>T	Ala398Val	1	G	G	G	G	G	G	G	G	G	G	G	G	G	G	G	G	G	G	G	G	G	G	G	G	G	G	G	G	G	G	G	G	G	G	G	G	G	G	G	G	G
1219022	C	T	missense_variant	MODERATE	ML1052	806G>A	Arg269His	1	C	C	C	C	C	C	C	C	C	C	C	C	C	C	C	C	C	C	C	C	C	C	C	C	C	C	C	C	C	C	C	C	C	C	C	C	C	C	C	C	C
1219026	C	T	missense_variant	MODERATE	ML1052	802G>A	Ala268Thr	1	C	C	C	C	C	C	C	C	C	C	C	C	C	C	C	C	C	C	C	C	C	C	C	C	C	C	C	C	C	C	C	C	C	C	C	C	C	C	C	C	C
1219152	G	C	missense_variant	MODERATE	ML1052	676C>G	His226Asp	2	G	G	G	G	G	G	G	G	G	G	G	G	G	G	G	G	G	G	G	G	G	G	G	G	G	G	G	G	G	G	G	G	G	G	G	G	G	G	G	G	G
1219170	C	T	missense_variant	MODERATE	ML1052	658G>A	Ala220Thr	1	C	C	C	C	C	C	C	C	C	C	C	C	C	C	C	C	C	C	C	C	C	C	C	C	C	C	C	C	C	C	C	C	C	C	C	-	C	C	C	C	C
1219243	A	G	synonymous_variant	LOW	ML1052	585T>C	Arg195Arg	1	A	A	A	A	A	A	A	A	A	A	A	A	A	A	A	A	A	A	A	A	A	A	A	A	A	A	A	A	A	A	A	A	A	A	A	A	A	A	A	A	A
1219280	A	G	missense_variant	MODERATE	ML1052	548T>C	Val183Ala	1	A	A	A	A	A	A	A	A	A	A	A	A	A	A	A	A	A	A	A	A	A	A	A	A	A	A	A	A	A	A	A	A	A	A	A	A	A	A	A	A	A
1219290	C	T	missense_variant	MODERATE	ML1052	538G>A	Gly180Ser	1	C	C	C	C	C	C	C	C	C	C	C	C	C	C	C	C	C	C	C	C	C	C	C	C	C	C	C	C	C	C	C	C	C	C	C	C	C	C	C	C	C
1219331	G	A	missense_variant	MODERATE	ML1052	497C>T	Thr166Ile	1	G	G	G	G	G	G	G	G	G	G	G	G	G	G	G	G	G	G	G	G	G	G	G	G	G	G	G	G	G	G	G	G	G	G	G	G	G	G	G	G	G
1220100	C	T	intergenic_region	MODIFIER	ML1052-ML1053	1220100C>T		1	C	C	C	C	C	C	C	C	C	C	C	C	C	C	C	C	C	C	C	C	C	C	C	C	C	C	C	C	C	C	C	C	C	C	-	C	C	C	C	C	C
1220114	A	G	intergenic_region	MODIFIER	ML1052-ML1053	1220114A>G		1	A	A	A	A	A	A	A	A	A	A	A	A	A	A	A	A	A	A	A	A	A	A	A	A	A	A	A	A	A	A	A	A	A	A	-	A	A	A	A	A	A
1223294	C	T	missense_variant	MODERATE	ML1058	353G>A	Ser118Asn	4	C	C	C	C	C	C	C	C	C	C	C	C	C	C	C	C	C	-	C	C	C	C	C	C	-	C	C	C	C	C	C	C	C	C	-	-	T	-	C	C	C
1225144	C	T	non_coding_transcript_exon_variant	MODIFIER	ML1060	1110G>A		1	C	C	C	C	C	C	C	C	C	C	C	C	C	C	C	C	C	C	C	C	C	C	C	C	C	C	C	C	C	C	C	C	C	C	C	C	C	C	C	C	C
1225206	C	T	non_coding_transcript_exon_variant	MODIFIER	ML1060	1048G>A		2	C	T	C	C	T	C	C	C	C	C	C	C	C	C	C	C	C	C	C	C	C	C	C	C	C	C	C	C	C	C	C	C	C	C	-	C	C	C	C	C	C
1225568	G	T	non_coding_transcript_exon_variant	MODIFIER	ML1060	686C>A		2	G	G	G	G	G	G	G	G	G	G	G	G	G	G	G	G	G	G	G	G	G	G	G	G	G	G	T	G	G	T	G	G	G	G	-	G	G	G	G	G	G
1227051	G	T	intergenic_region	MODIFIER	ML1061-fadD6	1227051G>T		5	G	G	G	G	G	G	G	G	G	G	G	G	G	G	G	G	G	G	G	G	G	G	G	G	G	G	G	G	G	G	G	G	G	G	G	G	G	G	G	G	G
1227103	C	T	non_coding_transcript_exon_variant	MODIFIER	fadD6	48C>T		2	C	C	C	C	C	C	C	C	C	C	C	C	C	C	C	C	C	C	C	C	C	C	C	C	C	C	C	C	C	C	C	C	C	C	-	C	C	C	C	C	C
1227631	C	A	non_coding_transcript_exon_variant	MODIFIER	fadD6	576C>A		280	C	A	A	A	A	A	A	A	A	A	A	A	A	A	A	A	A	A	A	A	A	A	A	A	A	A	A	A	A	A	A	A	A	A	A	A	A	A	A	A	A
1228087	C	T	non_coding_transcript_exon_variant	MODIFIER	fadD6	1032C>T		1	C	C	C	C	C	C	C	C	C	C	C	C	C	C	C	C	T	C	C	C	C	C	C	C	C	C	C	C	C	C	C	C	C	C	C	C	C	C	C	C	C
1228155	G	C	non_coding_transcript_exon_variant	MODIFIER	fadD6	1100G>C		3	G	G	G	G	G	G	G	G	G	G	G	G	G	G	G	G	G	G	C	C	G	G	C	G	G	G	G	G	G	G	G	G	G	G	G	G	G	G	G	G	G
1229074	C	T	missense_variant	MODERATE	folP2	299C>T	Ala100Val	1	C	C	C	C	C	C	C	C	C	C	C	C	C	C	C	C	C	-	C	C	C	C	C	C	C	C	C	C	C	C	C	C	C	C	C	-	C	C	C	C	C
1231174	G	A	missense_variant	MODERATE	tagA	190G>A	Glu64Lys	1	G	G	G	G	G	G	G	G	G	G	G	G	G	G	G	G	G	G	G	G	G	G	G	G	G	G	G	G	G	G	G	G	G	G	G	G	G	G	G	G	G
1232532	C	T	non_coding_transcript_exon_variant	MODIFIER	ML1068	638G>A		1	C	C	C	C	C	C	C	C	C	C	C	C	C	C	C	C	C	C	C	C	C	C	C	C	C	C	C	C	C	C	C	C	C	C	C	-	C	C	C	C	C
1232637	G	A	non_coding_transcript_exon_variant	MODIFIER	ML1068	533C>T		1	G	G	G	G	G	G	G	G	G	G	G	G	G	-	G	G	G	G	G	G	G	G	G	G	G	G	G	G	G	G	G	G	G	G	G	-	G	G	G	G	G
1233140	G	A	non_coding_transcript_exon_variant	MODIFIER	ML1068	30C>T		1	G	G	G	G	G	G	G	G	G	G	G	G	G	G	G	G	G	-	G	G	G	G	G	G	G	G	G	G	G	G	G	G	G	G	G	-	G	G	G	G	G
1233367	G	T	missense_variant	MODERATE	glgC	19G>T	Val7Leu	2	G	G	G	G	G	G	G	G	G	G	G	G	G	-	G	G	G	G	G	G	G	G	G	G	G	G	G	G	G	G	G	G	G	G	G	G	G	G	G	G	G
1233600	C	T	synonymous_variant	LOW	glgC	252C>T	Tyr84Tyr	2	C	C	C	T	C	C	C	C	C	C	C	C	C	C	C	T	C	C	C	C	C	C	C	C	C	C	C	C	C	C	C	C	-	C	C	C	C	C	C	C	C
1235396	G	A	non_coding_transcript_exon_variant	MODIFIER	ML1071	250C>T		1	G	G	G	G	G	G	G	G	G	G	G	G	G	G	G	G	G	G	G	G	G	G	G	G	G	G	G	G	G	G	A	G	G	G	G	G	G	G	G	G	G
1235403	G	A	non_coding_transcript_exon_variant	MODIFIER	ML1071	243C>T		1	G	G	G	G	G	G	G	G	G	G	G	G	G	G	G	G	G	G	G	G	G	G	G	G	G	G	G	G	G	G	G	G	G	G	G	G	G	G	G	G	G
1237129	C	T	non_coding_transcript_exon_variant	MODIFIER	ML1073	540G>A		66	C	C	C	C	C	C	C	C	C	C	C	C	C	C	C	C	C	C	C	C	C	C	C	C	C	C	C	C	C	C	C	C	C	C	C	C	C	C	C	C	C
1238652	C	G	missense_variant	MODERATE	ML1075	409G>C	Ala137Pro	1	C	C	C	C	C	C	C	C	C	C	C	C	C	C	C	C	-	C	C	C	C	C	C	C	C	C	C	C	C	C	C	C	C	C	C	C	C	C	C	C	C
1239117	A	G	intergenic_region	MODIFIER	ML1075-sigE	1239117A>G		9	A	A	A	A	A	A	A	A	A	A	A	A	A	-	A	A	A	A	A	A	A	A	A	A	A	A	A	G	A	A	A	A	A	G	G	-	G	G	G	A	A
1240343	C	T	synonymous_variant	LOW	ML1077	66C>T	Ser22Ser	1	C	C	C	C	C	C	C	C	C	C	C	C	C	C	C	C	-	C	C	C	C	C	C	C	C	C	C	C	C	C	C	C	C	C	C	C	C	C	C	C	C
1240892	A	G	missense_variant	MODERATE	htrA	121A>G	Asn41Asp	1	A	A	A	A	A	A	A	A	A	A	A	A	A	A	A	A	A	A	A	A	A	A	A	A	-	A	A	A	A	A	A	A	A	A	A	A	A	A	A	A	A
1244392	C	T	missense_variant	MODERATE	mrp	515G>A	Arg172Gln	1	C	C	C	C	C	C	C	C	C	C	C	C	C	C	C	C	C	C	C	C	C	C	C	C	C	C	C	C	C	C	C	C	C	C	C	C	C	C	C	C	C
1246009	C	T	non_coding_transcript_exon_variant	MODIFIER	ML1082	184G>A		1	C	C	C	C	C	C	C	C	C	C	C	C	C	C	C	C	C	C	C	C	C	C	C	C	C	C	C	C	C	C	C	C	C	C	C	C	C	C	C	C	C
1247989	C	T	non_coding_transcript_exon_variant	MODIFIER	ML1085	221C>T		1	C	C	C	C	C	C	C	C	C	C	C	C	C	C	C	C	C	C	C	C	C	C	C	C	C	C	C	C	C	C	C	C	C	C	C	C	C	C	C	C	C
1248109	G	T	non_coding_transcript_exon_variant	MODIFIER	ML1085	341G>T		1	G	G	G	G	G	G	G	G	G	G	G	G	G	G	G	G	G	G	G	G	G	G	G	G	G	G	G	G	G	G	G	G	G	G	G	G	G	G	G	G	G
1250966	C	T	synonymous_variant	LOW	ML1088	303C>T	Ala101Ala	1	C	C	C	C	C	C	C	C	C	C	C	C	C	C	C	C	C	C	C	C	C	C	C	C	C	C	C	C	C	C	C	C	C	C	C	C	C	C	C	C	C
1252020	C	T	synonymous_variant	LOW	ML1089	489C>T	Ser163Ser	1	C	C	C	C	C	C	C	C	C	C	C	C	C	-	C	C	C	C	C	C	C	C	C	C	C	C	C	C	C	C	C	C	C	C	C	C	C	C	C	C	C
1252710	G	A	splice_region_variant&stop_retained_variant	LOW	ML1089	1179G>A	Ter393Ter	1	G	G	G	G	G	G	G	G	G	G	G	G	G	G	G	G	G	G	G	G	G	G	G	G	G	G	G	G	G	G	G	G	A	G	G	G	G	G	G	G	G
1253243	C	T	intergenic_region	MODIFIER	ML1089-ML1090	1253243C>T		1	C	C	T	C	C	C	C	C	C	C	C	C	C	C	C	C	C	C	C	C	C	C	C	C	C	C	C	C	C	C	C	C	C	C	C	C	C	C	C	C	C
1253940	C	T	missense_variant	MODERATE	ML1090	509G>A	Arg170His	1	C	C	C	C	C	C	C	C	C	C	C	C	C	C	C	C	C	C	C	C	C	C	C	C	C	C	C	C	C	C	C	C	-	C	-	C	C	C	C	C	C
1253974	G	A	missense_variant	MODERATE	ML1090	475C>T	Arg159Cys	1	G	G	G	G	G	G	G	G	G	G	G	G	G	G	G	G	G	G	G	G	G	G	G	G	G	G	G	G	G	G	G	G	G	G	G	G	G	G	G	G	G
1254751	C	T	synonymous_variant	LOW	mdh	81C>T	Ser27Ser	1	C	T	C	C	C	C	C	C	C	C	C	C	C	C	C	C	C	C	C	C	C	C	C	C	C	C	C	C	C	C	C	C	C	C	C	C	C	C	C	C	C
1254754	C	T	synonymous_variant	LOW	mdh	84C>T	Gly28Gly	2	C	C	C	C	C	C	C	C	C	C	C	C	C	C	C	C	C	C	C	C	C	C	C	C	C	C	C	C	C	C	C	C	C	C	C	C	C	C	C	C	C
1256039	C	T	non_coding_transcript_exon_variant	MODIFIER	ML1092	406G>A		2	C	C	C	C	C	C	C	C	C	C	C	C	C	C	C	C	C	C	C	C	C	C	C	C	C	C	C	C	C	C	C	C	C	C	C	C	C	C	C	C	C
1256127	G	A	non_coding_transcript_exon_variant	MODIFIER	ML1092	318C>T		2	G	G	G	G	G	G	G	G	G	G	G	G	G	G	G	G	G	G	G	G	G	G	G	G	G	G	G	G	G	G	G	G	G	G	G	G	G	G	G	G	G
1256198	G	A	non_coding_transcript_exon_variant	MODIFIER	ML1092	247C>T		1	G	G	G	G	G	G	G	G	G	G	G	G	G	G	G	G	G	G	G	G	G	G	G	G	G	G	G	G	G	G	G	G	G	G	G	G	G	G	G	G	G
1256751	A	G	intergenic_region	MODIFIER	ML1092-ML1093	1256751A>G		1	A	A	A	A	A	A	A	A	A	A	A	A	A	A	A	A	A	A	A	A	A	A	A	A	A	A	A	A	A	A	A	A	A	A	A	A	A	A	A	A	A
1257009	A	G	intergenic_region	MODIFIER	ML1092-ML1093	1257009A>G		2	A	A	A	A	A	A	A	A	A	A	A	A	A	A	A	A	A	A	A	A	A	A	A	A	A	A	A	A	A	A	A	A	A	A	-	A	A	A	A	A	A
1257185	T	C	intergenic_region	MODIFIER	ML1092-ML1093	1257185T>C		256	T	T	T	T	T	T	T	T	T	T	T	T	T	T	T	T	C	C	T	T	T	T	T	T	T	C	C	C	C	C	C	C	C	C	C	C	C	C	C	C	C
1257306	G	A	intergenic_region	MODIFIER	ML1092-ML1093	1257306G>A		2	G	G	G	G	G	G	G	G	G	G	G	G	G	G	G	G	G	G	G	G	G	G	G	G	G	G	G	G	G	G	G	G	G	G	-	G	G	G	G	G	G
1257639	C	G	intergenic_region	MODIFIER	ML1092-ML1093	1257639C>G		1	C	C	C	C	C	C	C	C	C	C	C	C	C	C	C	C	C	C	C	C	C	C	C	C	C	C	C	C	C	C	C	C	C	C	C	-	C	C	C	C	C
1258918	C	T	intergenic_region	MODIFIER	ML1093-ML1094	1258918C>T		1	C	C	C	C	C	C	C	C	C	C	C	C	C	-	C	C	C	C	C	C	C	C	C	C	-	C	C	C	C	C	C	C	C	C	C	C	C	C	C	C	C
1261216	C	T	synonymous_variant	LOW	odhA	2595G>A	Leu865Leu	1	C	C	C	C	C	C	C	C	C	C	C	C	C	C	C	C	-	C	C	C	C	C	C	C	C	C	C	C	C	C	C	C	C	C	C	C	C	C	C	C	C
1262010	T	C	missense_variant	MODERATE	odhA	1801A>G	Thr601Ala	17	T	T	T	T	T	T	T	T	T	T	T	T	T	T	T	T	T	T	T	T	T	T	T	T	T	T	T	T	T	T	T	T	T	T	T	T	T	T	T	T	T
1263108	G	A	synonymous_variant	LOW	odhA	703C>T	Leu235Leu	1	G	G	G	G	G	G	G	G	G	G	G	G	G	G	G	G	G	G	G	G	G	G	G	G	G	G	G	G	G	G	G	G	G	G	G	G	G	G	G	G	G
1265267	T	G	non_coding_transcript_exon_variant	MODIFIER	ML1097	164T>G		279	T	G	G	G	G	G	G	T	T	G	G	G	G	G	G	G	G	G	G	G	G	G	G	G	G	G	G	G	G	G	G	G	G	G	G	G	G	G	G	G	G
1269831	C	T	synonymous_variant	LOW	ML1098	276G>A	Ala92Ala	1	C	C	C	C	C	C	C	C	C	C	C	C	C	C	C	C	C	C	C	C	C	C	C	C	C	C	C	C	C	C	C	C	C	C	C	C	C	C	C	C	C
1270425	T	C	missense_variant	MODERATE	ML1099	341A>G	Asn114Ser	1	T	T	T	T	T	T	T	T	T	T	T	T	T	T	T	T	T	T	T	T	T	T	T	T	T	T	T	T	T	T	T	C	T	T	T	T	T	T	T	T	T
1271477	C	T	non_coding_transcript_exon_variant	MODIFIER	ML1100	215C>T		1	C	C	C	C	C	C	C	C	C	C	C	C	C	C	C	C	C	C	C	C	C	C	C	C	C	C	C	C	C	C	C	C	C	C	C	C	C	C	C	C	C
1271647	G	A	non_coding_transcript_exon_variant	MODIFIER	ML1100	385G>A		1	G	G	G	G	G	G	G	G	G	G	G	G	G	G	G	G	G	G	G	G	G	G	G	G	G	G	G	G	G	G	G	G	G	G	G	G	G	G	G	G	G
1271979	G	A	non_coding_transcript_exon_variant	MODIFIER	ML1100	717G>A		1	G	G	G	G	G	G	G	G	G	G	G	G	G	G	G	G	G	G	G	G	G	G	G	G	G	G	G	G	G	G	G	G	G	G	G	G	G	G	G	G	G
1275092	G	A	intergenic_region	MODIFIER	ML1101-ML1102	1275092G>A		1	G	G	G	G	G	G	G	G	G	G	G	G	G	G	G	G	G	G	G	G	G	G	G	G	G	G	G	G	G	G	G	G	G	G	G	G	G	G	G	G	G
1275373	C	T	non_coding_transcript_exon_variant	MODIFIER	ML1102	1078G>A		9	C	C	C	C	C	C	C	C	C	C	C	C	C	-	C	C	C	C	C	C	C	C	C	C	C	C	C	T	C	C	C	C	C	T	T	C	T	T	T	C	C
1275662	G	T	non_coding_transcript_exon_variant	MODIFIER	ML1102	789C>A		2	G	G	G	G	G	G	G	G	G	G	G	G	G	G	G	G	G	G	G	G	G	G	G	G	G	G	G	G	G	G	G	G	G	G	G	G	G	G	G	G	G
1275862	G	T	non_coding_transcript_exon_variant	MODIFIER	ML1102	589C>A		1	G	G	G	G	G	G	G	G	G	G	G	G	G	G	G	G	G	G	G	G	G	G	G	G	G	G	G	G	G	G	G	G	G	G	G	G	G	G	G	G	G
1276011	C	T	non_coding_transcript_exon_variant	MODIFIER	ML1102	440G>A		1	C	C	C	C	C	C	C	C	C	C	C	C	C	C	C	C	C	C	C	C	C	C	C	C	C	C	C	C	C	C	C	C	C	C	C	C	C	C	C	C	C
1276847	C	T	missense_variant	MODERATE	ML1103	973G>A	Ala325Thr	1	C	C	C	C	C	C	C	C	C	C	C	C	C	C	C	C	C	C	C	C	C	C	C	C	C	C	C	C	C	C	C	C	C	C	C	-	C	C	C	C	C
1277244	G	A	synonymous_variant	LOW	ML1103	576C>T	Leu192Leu	1	G	G	G	G	G	G	G	G	G	G	G	G	G	G	G	G	G	G	G	G	G	G	G	-	G	G	G	G	G	G	G	G	G	G	G	G	G	G	G	G	G
1277456	G	T	missense_variant	MODERATE	ML1103	364C>A	His122Asn	1	G	G	G	G	G	G	G	G	G	G	G	G	G	-	G	G	G	G	G	G	G	G	G	G	G	G	G	G	G	G	G	G	G	G	G	-	G	G	G	G	G
1277516	G	T	missense_variant	MODERATE	ML1103	304C>A	Arg102Ser	1	G	G	G	G	G	G	G	G	G	G	G	G	G	G	G	G	G	G	G	G	G	G	-	-	-	G	G	G	G	G	G	G	G	G	G	-	G	G	G	G	G
1277909	A	G	non_coding_transcript_exon_variant	MODIFIER	ML1104	1011T>C		1	A	A	A	A	A	A	A	A	A	A	A	A	A	-	A	A	-	A	A	A	A	A	A	A	A	A	A	A	A	A	A	A	A	A	A	-	A	-	A	A	A
1277910	T	G	non_coding_transcript_exon_variant	MODIFIER	ML1104	1010A>C		1	T	T	T	T	T	T	T	T	T	T	T	T	T	-	T	T	-	T	T	T	T	T	T	T	T	T	T	T	T	T	T	T	T	T	T	-	T	-	T	T	T
1277917	G	C	non_coding_transcript_exon_variant	MODIFIER	ML1104	1003C>G		3	G	G	G	G	G	G	G	G	G	G	G	G	G	-	G	G	-	G	G	G	G	G	G	G	-	G	G	G	G	G	G	G	G	G	G	-	G	-	G	G	G
1277921	T	G	non_coding_transcript_exon_variant	MODIFIER	ML1104	999A>C		1	T	T	T	T	T	T	T	T	T	T	T	T	T	-	T	T	T	T	T	T	T	T	T	T	-	T	T	T	T	T	T	T	T	T	T	-	T	-	T	T	T
1278428	C	G	non_coding_transcript_exon_variant	MODIFIER	ML1104	492G>C		1	C	C	C	C	G	C	C	C	C	C	C	C	C	C	C	C	C	C	C	C	C	C	C	C	C	C	C	C	C	C	C	C	C	C	C	C	C	C	C	C	C
1279241	G	A	intergenic_region	MODIFIER	ML1104-ML1105	1279241G>A		1	G	G	G	G	G	G	G	G	G	G	G	G	G	-	G	G	G	G	G	G	G	G	G	G	-	G	G	G	G	G	G	G	G	G	-	-	G	G	G	G	G
1280194	G	C	intergenic_region	MODIFIER	ML1105-ML1106	1280194G>C		3	G	G	G	G	G	G	G	G	G	G	G	G	G	G	G	G	G	G	G	G	G	G	G	G	G	G	G	G	G	G	G	G	G	G	G	G	G	G	G	G	G
1282490	C	T	non_coding_transcript_exon_variant	MODIFIER	ML1109	210C>T		2	C	C	C	C	-	C	C	C	C	C	C	C	C	C	C	C	C	C	C	C	T	C	C	C	T	C	C	C	C	C	C	C	C	C	C	-	C	C	C	C	C
1282577	T	C	non_coding_transcript_exon_variant	MODIFIER	ML1109	297T>C		1	T	T	T	T	T	T	-	T	T	T	T	T	T	-	T	T	-	-	T	-	T	T	T	T	T	T	T	T	T	T	T	T	T	T	T	-	T	-	T	T	T
1282578	G	C	non_coding_transcript_exon_variant	MODIFIER	ML1109	298G>C		1	G	G	G	G	G	G	-	G	G	G	-	G	G	-	G	G	-	G	G	-	G	G	G	G	G	G	G	G	G	G	G	G	G	G	G	G	G	-	G	G	G
1282892	G	A	non_coding_transcript_exon_variant	MODIFIER	ML1109	612G>A		32	G	G	G	G	G	G	G	G	G	G	G	G	G	G	G	G	G	G	G	G	G	G	G	G	G	G	G	G	G	G	G	G	G	G	G	G	G	G	G	G	G
1284298	C	T	intergenic_region	MODIFIER	ML1109-ML1110	1284298C>T		1	C	C	C	C	C	C	C	C	C	C	C	C	C	C	C	C	C	C	C	C	C	C	C	C	C	C	C	C	C	C	C	C	C	C	C	C	C	C	C	C	C
1286978	C	T	intergenic_region	MODIFIER	ML1111-ML1112	1286978C>T		2	C	C	C	C	C	C	C	C	C	C	C	C	C	C	C	C	C	C	C	C	C	C	C	C	C	C	C	C	C	C	C	C	C	C	C	C	C	C	C	C	C
1287203	G	A	non_coding_transcript_exon_variant	MODIFIER	ML1112	34G>A		1	G	G	G	G	G	G	G	G	G	G	G	G	G	G	G	G	G	G	G	G	G	G	G	G	G	G	G	G	G	G	G	G	G	G	-	-	G	G	G	G	G
1287836	A	G	synonymous_variant	LOW	ML1113	1791T>C	Asp597Asp	1	A	A	A	A	A	A	A	A	A	A	A	A	A	A	A	A	A	A	A	A	A	A	A	A	A	A	A	A	A	A	A	A	A	A	A	A	A	A	A	A	A
1287925	C	G	missense_variant	MODERATE	ML1113	1702G>C	Ala568Pro	1	C	C	C	C	C	C	C	C	C	C	C	C	C	-	C	C	C	C	C	C	C	C	C	C	C	C	C	C	C	C	C	C	C	C	C	C	C	C	C	C	C
1288026	G	A	missense_variant	MODERATE	ML1113	1601C>T	Ala534Val	1	G	G	G	G	G	G	G	G	G	G	G	G	G	G	G	G	G	G	G	G	G	G	G	G	G	G	G	G	G	G	G	G	G	G	G	G	G	G	G	G	G
1290079	G	T	synonymous_variant	LOW	ML1114	1299C>A	Gly433Gly	4	G	G	G	G	G	G	G	G	G	G	G	G	G	G	G	G	G	G	G	G	G	G	G	G	-	G	G	G	G	G	G	G	G	G	G	G	G	G	G	G	G
1290256	G	A	synonymous_variant	LOW	ML1114	1122C>T	Gly374Gly	1	G	G	G	G	G	G	G	G	G	G	G	G	G	-	G	G	G	G	G	G	G	G	G	G	-	G	G	G	G	A	G	G	G	G	G	G	G	G	G	G	G
1290641	G	A	missense_variant	MODERATE	ML1114	737C>T	Ala246Val	2	G	G	G	G	G	G	G	G	G	G	G	G	G	G	G	G	G	G	G	G	G	G	G	G	G	G	G	G	G	G	G	G	G	G	G	G	G	G	G	G	G
1290820	C	T	missense_variant	MODERATE	ML1114	558G>A	Met186Ile	1	C	C	C	C	C	C	C	C	C	C	C	C	C	C	C	C	C	-	C	C	C	C	C	C	C	C	C	C	C	C	C	C	C	C	C	C	C	C	C	C	C
1291018	G	A	synonymous_variant	LOW	ML1114	360C>T	Asn120Asn	39	G	G	G	G	G	G	G	G	G	G	G	G	G	G	G	G	G	G	G	G	G	G	G	G	G	G	G	G	G	G	G	G	G	G	G	G	G	G	G	G	G
1291889	G	C	synonymous_variant	LOW	ML1115	327G>C	Gly109Gly	1	G	G	G	G	G	G	G	G	G	G	G	G	G	G	G	G	G	G	G	G	G	G	G	G	G	G	G	G	G	G	G	G	G	G	G	G	G	G	G	G	G
1292039	A	G	synonymous_variant	LOW	ML1115	477A>G	Glu159Glu	1	A	A	A	A	A	A	A	A	A	A	A	A	A	A	A	A	A	A	A	A	A	A	A	A	A	A	A	A	A	A	A	A	A	A	A	A	A	A	A	A	A
1292109	T	G	missense_variant	MODERATE	ML1115	547T>G	Ser183Ala	1	T	T	T	T	T	T	T	T	T	T	T	T	T	T	T	T	T	T	T	T	T	T	T	T	T	T	T	T	T	T	T	T	T	T	T	T	T	T	T	T	T
1294581	C	T	intergenic_region	MODIFIER	ML1118-ML1119	1294581C>T		1	C	C	C	C	C	C	C	C	C	C	C	C	C	-	C	C	C	C	C	C	C	C	C	C	C	C	C	C	C	C	C	C	C	C	C	C	C	C	C	C	C
1295083	T	C	synonymous_variant	LOW	ML1119	321T>C	Asp107Asp	1	T	T	T	T	T	T	T	T	T	T	T	T	T	-	T	T	T	T	T	T	T	T	-	-	-	T	T	T	T	T	C	T	T	T	T	T	T	T	T	T	T
1295192	A	G	missense_variant	MODERATE	ML1119	430A>G	Met144Val	108	A	A	A	A	A	A	A	A	A	A	A	A	A	A	A	A	-	-	A	A	A	A	A	A	A	A	A	A	A	A	A	A	A	A	-	A	A	A	A	A	A
1295353	C	T	synonymous_variant	LOW	ML1119	591C>T	Asp197Asp	1	C	C	C	C	C	C	C	C	C	C	C	C	C	-	C	C	C	C	C	C	C	C	C	C	C	C	C	C	C	C	C	C	C	C	C	-	C	C	C	C	C
1299266	G	T	intergenic_region	MODIFIER	ML1120-ML1121	1299266G>T		1	G	G	G	G	G	G	G	G	G	G	G	G	G	G	G	G	G	-	G	G	G	G	G	G	G	G	G	G	G	G	G	G	G	G	G	G	G	G	G	G	G
1299485	C	T	intergenic_region	MODIFIER	ML1120-ML1121	1299485C>T		2	C	C	C	C	C	T	T	C	C	C	C	C	C	C	C	C	C	C	C	C	C	C	C	C	C	C	C	C	C	C	C	C	C	C	C	C	C	C	C	C	C
1300774	G	A	missense_variant	MODERATE	ML1121	620C>T	Thr207Ile	1	G	G	G	G	G	G	G	G	G	G	G	G	G	G	G	G	G	-	G	G	G	G	G	G	G	G	G	G	G	G	G	G	G	G	G	G	G	G	G	G	G
1304103	C	T	missense_variant	MODERATE	ML1123	13G>A	Glu5Lys	1	C	C	C	C	C	C	C	C	C	C	C	C	C	-	C	C	C	C	C	C	C	C	C	C	C	C	C	C	C	C	C	C	C	C	C	C	C	C	C	C	C
1304237	C	T	missense_variant	MODERATE	ML1124	853G>A	Val285Ile	1	C	C	C	C	C	C	C	C	C	C	C	C	C	C	C	C	C	C	C	C	C	C	C	C	C	C	C	C	C	C	C	C	C	C	-	C	C	C	C	C	C
1304902	G	A	missense_variant	MODERATE	ML1124	188C>T	Pro63Leu	1	G	G	G	G	G	G	G	G	G	G	G	G	G	G	G	G	G	G	G	G	G	G	G	G	G	G	G	G	G	G	G	G	G	G	G	G	G	G	G	G	G
1305482	C	T	intergenic_region	MODIFIER	ML1124-ML1125	1305482C>T		1	C	C	C	C	C	C	C	C	C	C	C	C	C	-	C	C	C	C	C	C	C	C	C	C	C	C	C	C	C	C	C	C	C	C	C	C	C	C	C	C	C
1306182	C	T	intergenic_region	MODIFIER	ML1125-ML1126	1306182C>T		1	C	C	C	C	C	C	C	C	C	C	C	C	C	C	C	C	C	C	C	C	C	C	C	C	C	C	C	C	C	C	C	C	C	C	C	C	C	C	C	C	C
1306583	G	C	intergenic_region	MODIFIER	ML1125-ML1126	1306583G>C		1	G	G	G	G	G	G	G	G	G	G	G	G	G	G	G	G	G	G	G	G	G	G	G	G	G	G	G	G	G	G	G	G	G	G	G	G	G	G	G	G	G
1307216	C	T	intergenic_region	MODIFIER	ML1125-ML1126	1307216C>T		1	C	C	C	C	C	C	C	C	C	C	C	C	C	C	C	C	C	C	C	C	C	C	C	C	C	C	C	C	C	C	C	C	C	C	C	C	C	C	C	C	C
1307387	C	T	intergenic_region	MODIFIER	ML1125-ML1126	1307387C>T		1	C	C	C	C	C	C	C	C	C	C	T	C	C	C	C	C	C	C	C	C	C	C	C	C	C	C	C	C	C	C	C	C	C	C	C	C	C	C	C	C	C
1309311	T	A	intergenic_region	MODIFIER	ML1125-ML1126	1309311T>A		2	T	T	T	T	T	T	T	T	T	T	T	T	T	T	T	T	T	T	T	T	T	T	T	T	T	T	T	T	T	T	T	T	T	T	T	T	T	T	T	T	T
1309312	G	C	intergenic_region	MODIFIER	ML1125-ML1126	1309312G>C		2	G	G	G	G	G	G	G	G	G	G	G	G	G	G	G	G	G	G	G	G	G	G	G	G	G	G	G	G	G	G	G	G	G	G	G	G	G	G	G	G	G
1309313	T	A	intergenic_region	MODIFIER	ML1125-ML1126	1309313T>A		2	T	T	T	T	T	T	T	T	T	T	T	T	T	-	T	T	T	T	T	T	T	T	T	T	T	T	T	T	T	T	T	T	T	T	T	T	T	T	T	T	T
1309422	C	T	non_coding_transcript_exon_variant	MODIFIER	ML1126	496G>A		1	C	C	C	C	C	C	C	C	C	C	C	C	C	C	C	C	C	C	C	C	C	C	C	C	C	C	C	C	C	C	C	C	C	C	C	C	C	C	C	C	C
1311735	C	A	intergenic_region	MODIFIER	ML1126-argV	1311735C>A		1	C	C	C	C	C	C	C	C	C	C	C	C	C	C	C	C	C	C	C	C	C	C	C	C	C	C	C	C	C	C	C	C	C	C	C	C	C	C	C	C	C
1313089	C	G	intergenic_region	MODIFIER	ML1126-argV	1313089C>G		1	C	C	C	C	C	C	C	C	C	C	C	C	C	C	C	C	C	C	C	C	C	C	C	C	C	C	C	C	C	C	C	C	C	C	C	C	C	C	C	C	C
1313204	C	T	intergenic_region	MODIFIER	ML1126-argV	1313204C>T		88	C	C	C	C	C	C	C	C	C	C	C	C	C	C	C	C	C	C	C	C	C	C	C	C	C	C	C	C	C	C	C	C	C	C	C	C	C	C	C	C	C
1315016	C	T	intergenic_region	MODIFIER	ML1126-argV	1315016C>T		1	C	C	C	C	C	C	C	C	C	C	C	C	C	C	C	C	C	T	C	C	C	C	C	C	C	C	C	C	C	C	C	C	C	C	C	C	C	C	C	C	C
1315150	C	T	intergenic_region	MODIFIER	ML1126-argV	1315150C>T		1	C	C	C	C	C	C	C	C	C	C	C	C	C	C	C	C	-	C	C	C	C	C	C	C	C	C	C	C	C	C	C	C	C	C	-	C	C	C	C	C	C
1315919	T	C	intergenic_region	MODIFIER	ML1126-argV	1315919T>C		1	T	T	T	T	T	T	T	T	T	T	T	T	T	T	T	T	T	T	T	T	T	T	T	T	T	T	T	T	T	T	T	C	T	T	T	T	T	T	T	T	T
1316222	A	G	intergenic_region	MODIFIER	ML1126-argV	1316222A>G		1	A	A	A	A	A	A	A	A	A	A	A	A	A	A	A	A	A	A	A	A	A	A	A	A	A	A	A	A	A	A	A	A	A	A	A	A	A	A	A	A	A
1316804	C	A	synonymous_variant	LOW	argS	234C>A	Ile78Ile	1	C	C	C	C	C	C	C	C	C	C	C	C	C	-	C	C	C	C	C	C	C	C	C	-	C	C	C	C	C	C	C	C	C	C	C	C	C	C	C	C	C
1318284	G	A	missense_variant	MODERATE	lysA	65G>A	Arg22His	1	G	G	G	G	G	G	G	G	G	G	G	G	G	G	G	G	G	G	G	G	G	G	G	G	A	G	G	G	G	G	G	G	G	G	G	G	G	G	G	G	G
1318784	G	C	missense_variant	MODERATE	lysA	565G>C	Val189Leu	1	G	G	G	G	G	G	G	G	G	G	G	G	G	G	G	G	G	G	G	G	G	G	G	G	G	G	G	G	G	G	G	G	G	G	G	G	G	G	G	G	G
1320784	C	T	synonymous_variant	LOW	hom	1143C>T	Ser381Ser	1	C	C	C	C	C	C	C	C	C	C	C	C	C	C	C	C	C	C	C	C	C	C	C	C	C	C	C	C	C	C	C	C	C	C	C	C	C	C	C	C	C
1321648	G	A	missense_variant	MODERATE	thrC	685G>A	Ala229Thr	1	G	G	G	G	G	G	G	G	G	G	G	G	G	G	G	G	-	G	G	G	G	G	G	G	G	G	G	G	G	G	G	G	G	G	G	G	G	G	G	G	G
1321662	C	G	synonymous_variant	LOW	thrC	699C>G	Pro233Pro	2	C	C	C	C	C	C	C	C	C	C	C	C	C	C	C	C	-	C	C	C	C	C	C	C	C	C	C	C	C	C	C	C	C	C	C	C	C	C	C	C	C
1323429	G	T	synonymous_variant	LOW	rho	99G>T	Ala33Ala	1	G	G	G	G	G	G	G	G	G	G	G	G	G	G	G	G	G	G	G	G	G	G	G	G	G	G	G	G	G	G	G	G	G	G	G	G	G	G	G	G	G
1324009	C	G	missense_variant	MODERATE	rho	679C>G	Gln227Glu	249	C	C	C	C	C	C	C	C	C	C	C	C	C	C	C	C	-	G	C	C	C	C	C	C	C	G	G	G	G	G	G	G	G	G	G	G	G	G	G	G	G
1324965	C	T	synonymous_variant	LOW	rho	1635C>T	Pro545Pro	1	C	C	C	C	C	C	C	C	C	C	C	C	C	C	C	C	C	C	C	C	C	C	C	C	-	C	C	C	C	C	C	C	C	C	C	C	C	C	C	C	C
1325031	C	G	synonymous_variant	LOW	rho	1701C>G	Arg567Arg	1	C	C	C	C	C	C	C	C	C	C	C	C	C	C	C	C	C	C	C	C	C	C	C	C	C	C	C	C	C	C	C	C	C	C	C	C	C	C	C	C	C
1325397	C	T	intergenic_region	MODIFIER	rho-rpmE	1325397C>T		1	C	C	C	C	C	C	C	C	C	C	C	C	C	C	C	C	C	C	C	C	C	C	C	C	C	C	C	C	C	C	C	C	C	C	C	C	C	C	C	C	C
1326594	T	C	missense_variant	MODERATE	prfA	776T>C	Val259Ala	1	T	T	T	T	T	T	T	T	T	T	T	T	T	-	T	T	T	T	T	T	T	T	T	T	T	T	T	T	T	T	T	T	T	T	T	T	T	T	T	T	T
1329459	C	T	synonymous_variant	LOW	ML1137	960C>T	Arg320Arg	39	C	C	C	C	C	C	C	C	C	C	C	C	C	C	C	C	C	-	C	C	C	C	C	C	C	C	C	C	C	C	C	C	C	C	C	C	C	C	C	C	C
1329945	G	A	intergenic_region	MODIFIER	ML1137-ML1138	1329945G>A		1	G	G	G	G	G	G	G	G	G	G	G	G	G	G	G	G	G	G	G	G	G	G	G	G	G	G	G	G	G	G	G	G	G	G	G	G	G	G	G	G	G
1332100	C	T	synonymous_variant	LOW	atpH	45C>T	Val15Val	32	C	C	C	C	C	C	C	C	C	C	C	C	C	C	C	C	C	C	C	C	C	C	C	C	C	C	C	C	C	C	C	C	C	C	C	C	C	C	C	C	C
1332812	C	T	synonymous_variant	LOW	atpH	757C>T	Leu253Leu	1	C	C	C	C	C	C	C	C	C	C	C	C	C	C	C	C	-	C	C	C	C	C	C	C	C	C	C	C	C	C	C	C	C	C	C	C	C	C	C	C	C
1336929	G	T	synonymous_variant	LOW	atpD	855G>T	Ser285Ser	3	G	G	G	G	G	G	G	G	G	G	G	G	G	G	G	G	-	G	G	G	G	G	G	G	G	G	G	-	G	G	G	G	G	G	G	-	G	-	T	G	G
1338450	C	T	intergenic_region	MODIFIER	ML1147-ML1148	1338450C>T		1	C	C	C	C	C	C	C	C	C	C	C	C	C	C	C	C	C	C	C	C	C	C	C	C	C	C	C	C	C	C	C	C	C	C	C	C	C	C	C	C	C
1338518	G	A	intergenic_region	MODIFIER	ML1147-ML1148	1338518G>A		1	G	G	G	G	G	G	G	G	G	G	G	G	G	G	G	G	G	G	G	G	G	G	G	G	G	G	G	G	G	G	G	G	G	G	G	G	G	G	G	G	G
1339513	C	G	intergenic_region	MODIFIER	ML1149-murA	1339513C>G		1	C	C	C	C	C	C	C	C	C	C	C	C	C	-	C	C	-	-	C	C	C	C	C	C	C	C	C	C	C	C	C	C	C	C	C	-	C	C	C	C	C
1339813	T	C	synonymous_variant	LOW	murA	234T>C	Asp78Asp	177	T	T	T	T	T	T	T	T	T	T	T	T	T	T	T	T	T	T	T	T	T	T	T	T	T	T	T	T	T	T	T	T	T	T	T	T	T	T	T	T	T
1347131	T	G	non_coding_transcript_exon_variant	MODIFIER	alkA	1183A>C		5	T	T	T	T	T	T	T	T	T	T	T	T	T	T	T	T	T	T	T	T	T	T	T	T	T	T	T	T	T	T	T	T	T	T	T	T	T	T	T	T	T
1348056	C	T	non_coding_transcript_exon_variant	MODIFIER	alkA	258G>A		4	C	C	C	C	C	C	C	C	C	C	C	C	C	C	C	C	C	-	C	C	C	C	C	C	C	C	C	C	C	C	C	C	C	C	C	C	C	C	C	C	C
1348277	G	A	non_coding_transcript_exon_variant	MODIFIER	alkA	37C>T		1	G	G	G	G	G	G	G	G	G	G	G	G	G	G	G	G	G	-	G	G	G	G	G	G	G	G	G	G	G	G	G	G	G	G	G	G	G	G	G	G	G
1348349	G	A	intergenic_region	MODIFIER	alkA-ML1153	1348349G>A		1	G	G	G	G	G	G	G	G	G	G	G	G	G	G	G	G	G	-	G	G	G	G	G	G	G	G	G	G	G	G	G	G	G	G	G	G	G	G	G	G	G
1348383	T	C	intergenic_region	MODIFIER	alkA-ML1153	1348383T>C		6	T	T	T	T	T	T	T	T	T	T	T	T	T	T	T	T	T	-	T	T	T	T	T	T	T	T	T	T	T	T	T	T	T	T	-	T	T	T	T	T	T
1348426	T	C	intergenic_region	MODIFIER	alkA-ML1153	1348426T>C		264	T	T	T	T	T	-	T	T	T	T	T	T	T	T	T	T	C	-	C	C	C	C	C	C	C	C	C	C	C	C	C	C	C	C	C	C	C	C	C	C	C
1349308	G	A	non_coding_transcript_exon_variant	MODIFIER	ML1153	809G>A		1	G	G	G	G	G	G	G	G	G	G	G	G	G	G	G	G	G	G	G	G	G	G	G	G	G	G	G	G	G	G	G	G	G	G	G	G	G	G	G	G	G
1350654	C	T	non_coding_transcript_exon_variant	MODIFIER	ML1154	299G>A		1	C	C	C	C	C	C	C	C	C	C	C	C	C	C	C	C	C	C	C	C	C	C	C	C	C	C	C	C	C	C	C	C	C	C	C	C	C	C	C	C	C
1350890	C	T	non_coding_transcript_exon_variant	MODIFIER	ML1154	63G>A		13	C	C	C	C	C	C	C	C	C	C	C	C	C	C	C	C	C	C	C	C	C	C	C	C	C	C	C	C	C	C	C	C	C	C	C	C	C	C	C	C	C
1351149	C	G	intergenic_region	MODIFIER	ML1154-ML1155	1351149C>G		280	C	G	G	G	G	G	G	G	G	G	G	G	G	G	G	G	G	G	G	G	G	G	G	G	G	G	G	G	G	G	G	G	G	G	G	G	G	G	G	G	G
1351316	C	T	intergenic_region	MODIFIER	ML1154-ML1155	1351316C>T		1	C	C	C	C	C	C	C	C	C	C	C	C	C	C	C	C	C	C	C	C	C	C	C	C	C	C	C	C	C	C	C	C	C	C	C	C	C	C	C	C	C
1352569	C	T	synonymous_variant	LOW	ML1157	252G>A	Ser84Ser	2	C	C	C	C	C	C	C	C	C	C	C	T	C	C	T	C	C	C	C	C	C	C	C	C	C	C	C	C	C	C	C	C	C	C	C	C	C	C	C	C	C
1352731	G	A	synonymous_variant	LOW	ML1157	90C>T	Asp30Asp	2	G	G	G	G	G	G	G	G	G	G	G	G	G	G	G	G	G	G	G	G	G	G	G	G	G	G	G	A	G	G	G	G	G	A	G	G	G	G	G	G	G
1354142	G	A	intergenic_region	MODIFIER	fadA4-ML1159	1354142G>A		1	G	G	G	G	G	G	G	G	G	G	G	G	G	G	G	G	G	-	G	G	G	G	G	G	G	G	G	G	G	G	G	G	G	G	G	G	G	G	G	G	G
1355211	G	A	intergenic_region	MODIFIER	ML1159-ML1160	1355211G>A		1	G	G	G	G	G	G	G	G	G	G	G	G	G	G	G	G	G	G	G	G	G	G	G	G	G	G	G	G	G	G	G	G	G	G	G	G	G	G	G	G	G
1355640	G	A	non_coding_transcript_exon_variant	MODIFIER	ML1160	1779C>T		1	G	G	G	G	G	G	G	G	G	G	G	G	G	G	G	G	G	G	G	G	G	G	G	G	G	G	G	G	G	G	G	G	G	G	G	G	G	G	G	G	G
1357542	C	T	non_coding_transcript_exon_variant	MODIFIER	ML1161	1999G>A		2	C	C	C	C	C	C	C	C	C	C	C	C	C	C	C	C	C	C	C	C	C	C	C	C	C	C	C	C	C	C	C	C	C	C	C	C	C	C	C	C	C
1358191	G	T	non_coding_transcript_exon_variant	MODIFIER	ML1161	1350C>A		1	G	G	G	G	G	G	G	G	G	G	G	G	G	G	G	G	G	G	G	G	G	G	G	G	G	G	G	G	G	G	G	G	G	G	G	G	G	G	G	G	G
1358939	T	C	non_coding_transcript_exon_variant	MODIFIER	ML1161	602A>G		2	T	T	T	T	T	T	T	T	T	T	T	T	T	-	T	T	T	T	T	T	T	T	T	T	T	T	T	T	T	T	T	T	T	T	T	T	T	T	T	T	T
1360503	T	C	non_coding_transcript_exon_variant	MODIFIER	ML1162	412T>C		1	T	T	T	T	T	T	T	T	T	T	T	T	T	T	T	T	T	-	T	T	T	T	T	T	T	T	T	T	T	T	T	T	T	T	T	T	T	T	T	T	T
1366178	C	A	missense_variant	MODERATE	ML1167	628C>A	Pro210Thr	1	C	C	C	C	-	C	C	C	C	C	C	C	C	-	C	C	C	-	C	C	C	C	C	C	C	C	C	C	C	C	C	C	C	C	-	C	C	C	C	C	C
1366492	C	T	synonymous_variant	LOW	ML1167	942C>T	Ile314Ile	1	C	C	C	C	C	C	C	C	C	C	C	C	C	C	C	C	C	C	C	C	C	C	C	C	C	C	C	C	C	C	C	C	C	C	C	C	C	C	C	C	C
1368008	T	C	non_coding_transcript_exon_variant	MODIFIER	cysM	598T>C		13	T	T	T	T	T	T	T	T	T	T	T	T	T	T	T	T	T	-	T	T	T	T	T	T	T	T	T	T	T	T	T	T	T	T	-	T	T	T	T	T	T
1368031	C	T	non_coding_transcript_exon_variant	MODIFIER	cysM	621C>T		2	C	C	C	C	C	C	C	C	C	C	C	C	C	C	C	C	C	-	C	C	C	C	C	C	C	C	C	C	C	C	C	C	C	C	C	C	C	C	C	C	C
1368545	G	C	missense_variant	MODERATE	ML1171	54G>C	Glu18Asp	1	G	G	G	G	G	G	G	G	G	G	G	G	G	G	G	G	G	G	G	G	G	G	G	G	G	G	G	G	G	G	G	G	G	G	G	G	G	G	G	G	G
1368593	G	A	synonymous_variant	LOW	ML1171	102G>A	Arg34Arg	1	G	G	G	G	G	G	G	G	G	G	G	G	G	G	G	G	G	G	G	G	G	G	G	G	G	G	G	G	G	G	G	G	G	G	-	G	G	G	G	G	G
1368608	G	A	synonymous_variant	LOW	ML1171	117G>A	Gly39Gly	1	G	G	G	G	G	G	G	G	G	G	G	G	G	G	G	G	G	G	G	G	G	G	G	G	G	G	G	G	G	G	G	G	G	G	-	G	G	G	G	G	G
1368618	C	T	missense_variant	MODERATE	ML1171	127C>T	Leu43Phe	1	C	C	C	C	C	C	C	C	C	C	C	C	T	C	C	C	C	-	C	C	C	C	C	C	C	C	C	C	C	C	C	C	C	C	-	C	C	C	C	C	C
1369159	C	T	missense_variant	MODERATE	ML1171	668C>T	Thr223Ile	1	C	C	C	C	C	C	C	C	C	C	C	C	C	C	C	C	C	C	C	C	C	C	C	C	C	C	C	C	C	C	C	C	C	C	C	C	C	C	C	C	C
1369468	G	A	synonymous_variant	LOW	murI	264G>A	Glu88Glu	1	G	G	G	G	G	G	G	G	G	G	G	G	G	G	G	G	G	G	G	G	G	G	G	-	G	G	G	G	G	G	G	G	G	G	G	-	G	G	G	G	G
1370180	C	T	missense_variant	MODERATE	ML1173	85C>T	Pro29Ser	1	C	C	C	C	C	C	C	C	C	C	C	C	C	-	C	C	-	T	C	C	C	C	C	C	-	C	C	C	C	C	C	C	C	C	C	C	C	C	C	C	C
1371914	A	C	missense_variant	MODERATE	ML1175	133A>C	Thr45Pro	1	A	A	A	A	A	A	A	A	A	A	A	A	A	A	A	A	A	A	A	A	A	A	A	A	A	A	A	A	A	A	A	A	A	A	A	A	A	C	A	A	A
1372166	C	T	missense_variant	MODERATE	ML1175	385C>T	Pro129Ser	1	C	C	C	C	-	C	C	C	C	C	C	C	C	-	C	C	C	C	C	C	C	C	C	C	C	C	C	C	C	C	C	C	C	C	C	C	C	C	C	C	C
1372339	C	T	synonymous_variant	LOW	ML1175	558C>T	Arg186Arg	1	C	C	C	C	C	C	C	C	C	C	C	C	C	C	C	C	C	C	C	C	C	C	C	C	C	C	C	C	C	C	C	C	C	C	C	C	C	C	C	C	C
1372632	G	A	synonymous_variant	LOW	ML1176	213C>T	Phe71Phe	1	G	G	G	G	G	G	G	G	G	G	G	G	G	G	G	G	G	G	G	G	G	G	G	G	G	G	G	G	G	G	G	G	G	G	G	G	G	G	G	G	G
1373666	C	T	intergenic_region	MODIFIER	ML1177-leuW	1373666C>T		1	C	C	C	C	C	C	C	C	C	C	C	C	C	C	C	C	C	C	C	C	C	C	C	C	C	C	C	C	C	C	C	C	C	C	C	C	C	C	C	C	C
1374169	G	C	intergenic_region	MODIFIER	leuW-ML1178	1374169G>C		1	G	G	G	G	C	G	G	G	G	G	G	G	G	G	G	G	G	G	G	G	G	G	G	G	G	G	G	G	G	G	G	G	G	G	G	G	G	G	G	G	G
1374268	G	A	intergenic_region	MODIFIER	leuW-ML1178	1374268G>A		1	G	G	G	G	G	G	G	G	G	G	G	G	G	G	G	G	G	G	G	G	G	G	G	G	G	G	G	G	G	G	G	G	G	G	G	G	G	G	G	G	G
1374284	G	A	intergenic_region	MODIFIER	leuW-ML1178	1374284G>A		1	G	G	G	G	G	G	G	G	G	G	G	G	G	G	G	G	G	G	G	G	G	G	G	G	G	G	G	G	G	G	G	G	G	G	G	-	G	G	G	G	G
1374294	T	C	intergenic_region	MODIFIER	leuW-ML1178	1374294T>C		1	T	T	T	T	T	T	T	T	T	T	T	T	T	T	T	T	T	T	T	T	T	T	T	T	T	T	T	T	T	T	T	T	T	T	T	-	T	T	T	T	T
1374547	G	C	intergenic_region	MODIFIER	leuW-ML1178	1374547G>C		1	G	G	G	G	G	G	G	G	G	G	G	G	G	G	G	G	G	G	G	G	G	G	G	G	G	G	G	G	G	G	G	C	G	G	G	G	G	G	G	G	G
1374638	G	A	intergenic_region	MODIFIER	leuW-ML1178	1374638G>A		1	G	G	G	G	G	G	G	G	G	G	G	G	G	G	G	G	G	-	G	G	G	G	G	G	G	G	G	G	G	G	G	G	G	G	G	G	G	G	G	G	G
1374909	T	C	intergenic_region	MODIFIER	leuW-ML1178	1374909T>C		1	T	T	T	T	T	T	T	T	T	T	T	T	T	T	T	T	T	T	T	T	T	T	T	T	T	T	T	T	T	T	T	T	T	T	T	T	T	T	T	T	T
1376454	G	A	intergenic_region	MODIFIER	ML1178-ML1179	1376454G>A		1	G	G	G	G	G	G	G	G	G	G	G	G	G	G	G	G	G	-	G	G	G	G	G	G	G	G	G	G	G	G	G	G	G	G	G	G	G	G	G	G	G
1377177	C	T	intergenic_region	MODIFIER	ML1178-ML1179	1377177C>T		1	C	C	C	C	C	C	C	C	C	C	C	C	C	C	C	C	C	C	C	C	C	C	C	C	C	C	C	C	C	C	C	C	C	C	C	C	C	C	C	C	C
1377178	A	G	intergenic_region	MODIFIER	ML1178-ML1179	1377178A>G		1	A	A	A	A	A	A	A	A	A	A	A	A	A	A	A	A	A	A	A	A	A	A	A	A	A	A	A	A	A	A	A	A	A	A	A	A	A	A	A	A	A
[truncated: 2,496 more rows]
[truncated: 245 more columns]

## Sheet: Sup_table_8
POS	REF	ALT	EFF	Impact	Gene	Codon_change	A.acid_change	TN	LRC-1A	Indonesia-1	Thai-53	Thai-237	Md04033	Md09054B	Ph15	Ph17	RB022_2	RB063	RB073	RB182	RB185	RN084	S2_95034	Ye3s2	RB001	RB003	RB069	RB074	RN001	RN095	RN165	1262-16	Airaku-3	Br2016-18	S11_Inde_2	Thai-311	Ye4-12	Ye4-8	B14668	Br2016-141	Congo1	MGI-1	MM137	MM149	MM29890	Np14624	Np14689	Np14958	RB041
73	A	G	missense_variant	MODERATE	dnaA	73A>G	Ser25Gly	A	A	A	A	A	A	A	A	A	A	A	A	A	A	A	A	-	A	A	A	A	A	A	A	A	A	A	A	A	A	A	A	A	A	A	A	A	A	A	A	A	A
451	G	A	missense_variant	MODERATE	dnaA	451G>A	Gly151Arg	G	G	G	G	G	G	G	G	G	G	G	G	G	G	G	G	G	G	G	G	G	G	G	G	G	G	G	G	G	G	G	G	G	-	G	G	G	G	G	G	G	G
593	G	A	missense_variant	MODERATE	dnaA	593G>A	Arg198Gln	G	G	G	G	G	G	G	G	G	G	G	G	G	G	G	G	G	G	G	G	G	G	G	G	G	G	G	G	G	G	G	G	G	G	G	G	G	G	G	G	G	G
883	G	A	missense_variant	MODERATE	dnaA	883G>A	Gly295Ser	G	G	G	G	G	G	G	G	G	G	G	G	G	G	G	G	G	G	G	G	G	G	G	G	G	G	G	G	G	G	G	G	G	G	G	G	G	G	G	G	G	G
1011	G	A	synonymous_variant	LOW	dnaA	1011G>A	Glu337Glu	G	G	G	G	G	G	G	G	G	G	G	G	G	G	G	G	G	G	G	G	G	G	G	G	G	G	G	G	G	G	G	G	G	G	G	G	G	G	G	G	G	G
1113	C	T	synonymous_variant	LOW	dnaA	1113C>T	Val371Val	C	C	C	C	C	C	C	C	C	C	C	C	C	-	C	C	C	C	C	C	C	C	C	C	C	C	C	C	C	C	C	C	C	C	C	C	C	C	C	C	C	C
1716	C	T	intergenic_region	MODIFIER	dnaA-dnaN	1716C>T		C	C	C	C	C	C	C	C	C	C	C	C	C	C	C	-	C	C	C	C	C	C	C	C	C	C	C	C	C	C	C	C	C	C	C	C	C	C	C	C	C	C
2049	G	A	intergenic_region	MODIFIER	dnaA-dnaN	2049G>A		G	G	G	G	G	G	G	G	G	G	G	G	G	G	G	G	G	G	G	G	G	G	G	G	G	G	G	G	G	G	G	G	G	G	G	G	G	G	G	G	G	G
2251	C	T	synonymous_variant	LOW	dnaN	171C>T	Ser57Ser	C	C	C	C	C	C	C	C	C	C	C	C	C	C	C	C	C	C	C	C	C	C	C	C	C	C	C	C	C	C	C	C	C	C	C	C	C	C	C	C	C	C
2458	C	T	synonymous_variant	LOW	dnaN	378C>T	Tyr126Tyr	C	C	C	C	C	C	C	C	C	C	C	C	C	C	C	C	C	C	C	C	C	C	C	C	C	C	C	C	C	C	C	C	C	C	C	C	C	C	C	C	C	C
2724	C	T	missense_variant	MODERATE	dnaN	644C>T	Ala215Val	C	C	C	C	C	C	C	C	C	C	C	C	C	C	C	C	C	C	C	C	C	C	C	C	C	C	C	C	C	C	C	C	C	C	C	C	C	C	C	C	C	C
4180	G	A	synonymous_variant	LOW	recF	900G>A	Ser300Ser	G	G	G	G	G	G	G	G	G	G	G	G	G	G	G	G	G	G	G	G	G	G	G	G	G	G	G	G	G	G	G	G	G	G	G	G	G	G	G	G	G	G
4423	G	A	synonymous_variant	LOW	recF	1143G>A	Ser381Ser	G	G	G	G	G	G	G	G	G	G	G	G	G	G	G	A	G	G	G	G	G	G	G	G	G	G	G	G	G	G	G	G	G	G	G	G	G	G	G	G	G	G
4513	G	A	missense_variant	MODERATE	ML0004	79G>A	Val27Ile	G	G	G	G	G	G	G	G	G	G	G	G	G	G	G	G	G	G	G	G	G	G	G	G	G	G	G	G	G	G	G	G	G	G	G	G	G	G	G	G	G	G
4595	T	G	missense_variant	MODERATE	ML0004	161T>G	Val54Gly	T	T	T	T	T	T	T	T	T	T	T	T	T	-	T	T	T	T	T	T	T	T	T	T	T	T	T	T	T	T	T	T	T	T	T	T	T	T	T	T	T	T
4972	G	A	missense_variant	MODERATE	ML0004	538G>A	Ala180Thr	G	G	G	G	G	G	G	G	G	G	G	G	G	G	G	G	G	G	G	G	G	G	G	G	G	G	G	G	G	G	G	G	G	G	G	G	G	G	G	G	G	G
5066	G	T	intergenic_region	MODIFIER	ML0004-gyrB	5066G>T		G	G	G	G	G	G	G	G	G	G	G	G	G	G	G	-	G	G	G	G	G	G	G	G	G	T	G	G	T	G	G	G	G	G	G	G	G	G	G	G	G	G
11651	C	T	missense_variant	MODERATE	ML0007	457C>T	Arg153Cys	C	C	C	C	C	C	C	C	C	C	C	C	C	C	C	C	C	C	C	C	C	C	C	C	C	C	C	C	C	C	C	C	C	C	C	C	C	C	C	C	C	C
11728	A	G	missense_variant	MODERATE	ML0007	534A>G	Ile178Met	A	A	A	A	A	A	A	A	A	A	A	A	A	A	A	A	A	A	A	A	A	A	A	A	A	A	A	A	A	A	A	A	A	A	A	A	A	A	A	A	A	A
11962	C	T	synonymous_variant	LOW	ML0007	768C>T	Asn256Asn	C	C	C	C	C	C	C	C	C	C	C	C	C	C	C	C	C	C	C	C	C	C	C	C	C	C	C	C	C	C	C	C	C	C	C	C	C	C	C	C	C	C
12046	C	T	synonymous_variant	LOW	ML0007	852C>T	Val284Val	C	C	C	C	C	C	C	C	C	C	C	C	C	C	C	C	C	C	C	C	C	C	C	C	C	C	C	C	C	C	C	C	C	C	C	C	C	C	C	C	C	C
12143	G	A	intergenic_region	MODIFIER	ML0007-ileT	12143G>A		G	G	G	G	G	G	G	G	G	G	G	G	G	G	G	G	G	G	G	G	G	G	G	G	G	G	G	G	G	G	G	G	G	G	G	G	G	G	G	G	G	G
12168	C	T	intergenic_region	MODIFIER	ML0007-ileT	12168C>T		C	C	C	C	C	C	C	C	C	C	C	C	C	C	C	C	C	C	C	C	C	C	C	C	C	C	C	C	C	C	C	C	C	C	C	C	C	C	C	C	C	C
12492	C	T	intergenic_region	MODIFIER	alaT-ML0008	12492C>T		C	C	C	C	C	C	C	C	C	C	C	C	C	C	C	C	C	C	C	C	C	C	C	C	C	C	C	C	C	C	C	C	C	C	C	C	C	C	C	C	C	C
12499	G	A	intergenic_region	MODIFIER	alaT-ML0008	12499G>A		G	G	G	G	G	G	G	G	G	G	G	G	G	G	G	G	G	G	G	G	G	G	G	G	G	G	G	G	G	G	G	G	G	G	G	G	G	G	G	G	G	G
12632	G	A	intergenic_region	MODIFIER	alaT-ML0008	12632G>A		G	G	G	G	G	G	G	G	G	G	G	G	G	G	G	G	G	G	G	G	G	G	G	G	G	G	G	G	G	G	G	G	G	G	G	G	G	G	G	G	G	G
12699	G	A	intergenic_region	MODIFIER	alaT-ML0008	12699G>A		G	G	G	G	G	G	G	G	G	G	G	G	G	G	G	G	G	G	G	G	G	G	G	G	G	G	G	G	G	G	G	G	G	G	-	G	G	G	G	G	G	G
12709	A	G	intergenic_region	MODIFIER	alaT-ML0008	12709A>G		A	A	A	A	A	A	A	A	A	A	A	A	A	A	A	G	A	A	A	A	A	A	A	A	A	A	A	A	A	A	A	A	A	A	-	A	A	A	A	A	A	A
12748	C	T	intergenic_region	MODIFIER	alaT-ML0008	12748C>T		C	C	C	C	C	C	C	C	C	C	C	C	C	C	C	C	C	C	C	C	C	C	C	C	C	C	C	C	C	C	C	C	C	C	C	C	C	C	C	C	C	C
12789	G	A	intergenic_region	MODIFIER	alaT-ML0008	12789G>A		G	G	G	G	G	G	G	G	G	A	G	G	G	G	G	-	G	G	G	G	G	G	G	G	G	G	G	G	G	G	G	G	G	G	G	G	G	G	G	G	G	G
12924	C	T	missense_variant	MODERATE	ML0008	307G>A	Ala103Thr	C	C	C	C	C	C	C	C	C	C	C	C	C	C	C	C	C	C	C	C	C	C	C	C	C	C	C	C	C	C	C	C	C	C	C	C	C	C	C	C	C	C
12975	A	G	missense_variant	MODERATE	ML0008	256T>C	Ser86Pro	A	A	A	A	A	A	A	A	A	A	A	A	A	A	A	A	A	A	A	A	A	A	A	A	A	A	A	A	A	A	A	A	A	A	A	A	A	A	A	A	A	A
13017	C	T	missense_variant	MODERATE	ML0008	214G>A	Asp72Asn	C	C	C	C	C	C	C	C	C	C	C	C	C	C	C	C	C	C	C	C	C	C	C	C	C	C	C	C	C	C	C	C	C	C	C	C	C	C	C	C	C	C
13311	C	T	intergenic_region	MODIFIER	ML0008-ML0009	13311C>T		C	C	C	C	C	C	C	C	C	C	C	C	C	C	C	C	-	C	C	C	C	C	C	C	C	C	C	C	C	C	C	C	C	C	C	C	C	C	C	C	C	C
13343	C	G	intergenic_region	MODIFIER	ML0008-ML0009	13343C>G		C	C	C	C	C	C	C	C	C	C	C	C	C	C	C	C	-	C	C	C	C	C	C	C	C	C	C	C	C	C	C	C	C	C	C	C	C	C	C	C	C	C
13392	A	G	intergenic_region	MODIFIER	ML0008-ML0009	13392A>G		A	A	A	A	A	A	A	A	A	A	A	A	A	A	A	A	-	A	A	A	A	A	A	A	A	A	A	A	A	A	A	A	A	A	A	A	A	A	-	A	A	A
13412	T	A	intergenic_region	MODIFIER	ML0008-ML0009	13412T>A		T	T	T	T	T	T	T	T	T	T	T	T	T	T	T	T	-	T	T	T	T	T	T	T	T	T	T	T	T	T	T	T	T	T	T	T	T	T	T	T	T	T
13482	G	C	intergenic_region	MODIFIER	ML0008-ML0009	13482G>C		G	G	G	G	G	G	G	G	G	G	G	G	G	G	G	G	-	G	G	G	G	G	G	G	G	G	G	G	G	G	G	G	G	G	G	G	G	G	-	G	G	G
13587	G	T	intergenic_region	MODIFIER	ML0008-ML0009	13587G>T		G	G	G	G	G	G	G	G	G	G	G	G	G	G	G	-	-	G	G	G	G	G	G	G	G	G	G	G	G	G	G	G	G	G	G	G	G	G	-	G	G	G
13593	G	A	intergenic_region	MODIFIER	ML0008-ML0009	13593G>A		G	G	G	G	G	G	G	G	G	G	G	G	G	-	G	-	-	G	G	G	G	G	G	G	G	G	G	G	G	G	G	G	G	G	G	G	G	A	-	G	G	G
13808	G	T	missense_variant	MODERATE	ML0009	34G>T	Ala12Ser	G	G	G	G	G	G	G	G	G	G	G	G	G	G	G	G	-	G	G	G	G	G	G	G	G	G	G	T	G	G	G	G	G	G	G	G	G	G	-	G	G	G
13835	G	C	missense_variant	MODERATE	ML0009	61G>C	Val21Leu	G	G	G	G	G	G	G	G	G	G	G	G	G	-	G	G	-	G	G	C	G	G	G	C	G	G	G	G	G	G	G	G	G	G	G	G	G	G	-	G	G	G
13907	C	T	missense_variant	MODERATE	ML0009	133C>T	Pro45Ser	C	C	C	C	C	C	C	C	C	C	C	C	C	-	C	C	-	C	C	C	C	C	C	C	C	C	C	C	C	C	C	C	C	C	C	C	C	C	-	C	C	C
13908	C	T	missense_variant	MODERATE	ML0009	134C>T	Pro45Leu	C	C	C	C	C	C	C	C	C	C	C	C	C	-	C	C	-	C	C	C	C	C	C	C	C	C	T	C	C	C	C	C	T	T	C	T	T	C	-	C	C	C
13916	C	T	missense_variant	MODERATE	ML0009	142C>T	His48Tyr	C	C	C	C	C	C	C	C	C	C	C	C	C	-	C	C	-	C	C	C	C	C	C	C	C	C	C	C	C	C	C	C	C	C	C	C	C	C	-	C	C	C
13953	T	C	missense_variant	MODERATE	ML0009	179T>C	Ile60Thr	T	T	T	T	T	T	T	T	T	T	T	T	T	T	T	T	-	T	T	T	T	T	T	T	T	T	T	T	T	T	T	T	T	T	T	T	T	T	-	T	T	T
13994	C	T	intergenic_region	MODIFIER	ML0009-ML0010	13994C>T		C	C	C	C	C	C	C	C	C	C	C	C	C	C	C	C	-	C	C	C	C	C	C	C	C	C	C	C	C	C	C	C	C	C	C	C	C	C	-	C	C	C
14313	T	C	intergenic_region	MODIFIER	ML0009-ML0010	14313T>C		T	T	T	T	T	T	T	T	T	T	T	T	T	T	T	T	-	T	T	T	T	T	T	T	T	T	T	T	T	T	T	T	T	T	T	T	T	T	-	T	T	T
14320	G	T	intergenic_region	MODIFIER	ML0009-ML0010	14320G>T		G	G	G	G	G	G	G	G	G	G	G	G	G	G	G	G	-	G	G	G	G	G	G	G	G	G	G	G	G	G	G	G	G	G	G	G	G	G	-	G	G	G
14367	A	G	intergenic_region	MODIFIER	ML0009-ML0010	14367A>G		A	A	A	A	A	A	A	A	G	A	A	A	A	A	A	-	-	A	A	A	A	A	A	A	A	A	A	A	A	A	A	A	A	A	A	A	A	A	-	A	A	A
14373	T	C	intergenic_region	MODIFIER	ML0009-ML0010	14373T>C		T	T	T	T	T	T	T	T	T	T	T	T	T	T	T	-	-	T	T	T	T	T	T	T	T	T	T	T	T	T	T	T	T	T	T	T	T	T	-	T	T	T
14432	T	C	intergenic_region	MODIFIER	ML0009-ML0010	14432T>C		T	T	T	T	T	T	T	T	T	T	T	T	T	T	T	T	-	T	T	T	T	T	T	T	T	T	T	T	T	T	T	T	T	T	T	T	T	T	-	T	T	T
14444	G	T	intergenic_region	MODIFIER	ML0009-ML0010	14444G>T		G	G	G	G	G	G	G	G	G	G	G	G	G	G	G	G	-	G	G	G	G	G	G	G	G	G	G	G	G	G	G	G	G	G	G	G	G	G	-	G	G	G
14477	T	C	intergenic_region	MODIFIER	ML0009-ML0010	14477T>C		T	T	T	T	T	T	T	T	T	T	T	T	T	T	T	T	-	T	T	T	T	T	T	T	T	T	T	T	T	T	T	T	T	T	T	T	T	T	-	T	T	T
14502	G	A	intergenic_region	MODIFIER	ML0009-ML0010	14502G>A		G	G	G	G	G	G	G	G	G	G	G	G	G	G	G	G	-	A	A	A	A	A	A	A	G	G	G	G	G	G	G	G	G	G	G	G	G	G	-	G	G	G
14554	C	T	intergenic_region	MODIFIER	ML0009-ML0010	14554C>T		C	C	C	C	C	C	C	C	C	C	C	C	C	C	C	C	-	C	C	C	C	C	C	C	C	C	C	C	C	C	C	C	C	C	C	C	C	C	-	C	C	C
14574	C	T	intergenic_region	MODIFIER	ML0009-ML0010	14574C>T		C	C	C	C	C	C	C	C	C	C	C	C	C	C	C	C	-	C	C	C	C	C	C	C	C	C	T	C	C	C	C	C	T	C	C	T	T	C	-	C	C	C
14602	G	A	intergenic_region	MODIFIER	ML0009-ML0010	14602G>A		G	G	G	G	G	G	G	G	G	G	G	G	G	G	G	G	-	G	G	G	G	G	G	G	G	G	G	G	G	G	G	G	G	G	G	G	G	G	-	G	G	G
14676	C	T	intergenic_region	MODIFIER	ML0009-ML0010	14676C>T		C	C	C	C	C	C	C	C	C	C	C	C	C	C	C	C	-	C	C	C	C	C	C	C	C	C	C	C	C	C	C	C	C	C	C	C	C	C	-	C	C	C
14773	G	A	intergenic_region	MODIFIER	ML0009-ML0010	14773G>A		G	G	G	G	G	G	G	G	G	G	G	G	G	G	G	G	-	G	G	G	G	G	G	G	G	G	G	G	G	G	G	G	G	G	G	G	G	G	-	G	G	G
14948	C	T	intergenic_region	MODIFIER	ML0009-ML0010	14948C>T		C	C	C	C	C	C	C	C	C	C	C	C	C	C	C	C	C	C	C	C	C	C	C	C	C	C	C	C	C	C	C	C	C	C	C	C	C	C	-	C	C	C
15282	A	G	intergenic_region	MODIFIER	ML0009-ML0010	15282A>G		A	A	A	A	A	A	A	A	A	A	A	A	A	A	A	-	-	A	A	A	A	A	A	A	A	A	A	A	A	A	A	A	A	A	A	A	A	A	A	A	A	A
15416	G	A	intergenic_region	MODIFIER	ML0009-ML0010	15416G>A		G	G	G	G	G	G	G	G	G	G	G	G	G	G	G	G	G	G	G	G	G	G	G	G	G	G	G	G	G	G	G	G	G	-	G	G	G	G	G	G	G	G
15439	G	A	non_coding_transcript_exon_variant	MODIFIER	ML0010	329C>T		G	G	G	G	G	G	G	G	G	G	G	G	G	G	G	G	G	G	G	G	G	G	G	G	G	G	G	G	G	G	G	G	G	G	G	G	G	G	G	G	G	G
15658	G	A	non_coding_transcript_exon_variant	MODIFIER	ML0010	110C>T		G	G	G	G	G	G	G	G	G	G	G	G	G	G	G	G	G	G	G	G	G	G	G	G	G	G	G	G	G	G	G	G	G	G	G	G	G	G	G	G	G	G
15662	G	A	non_coding_transcript_exon_variant	MODIFIER	ML0010	106C>T		G	G	G	G	G	G	G	G	G	G	G	G	G	G	G	G	G	G	G	G	G	G	G	G	G	G	G	G	G	G	G	G	G	G	G	G	G	G	G	G	G	G
15672	G	A	non_coding_transcript_exon_variant	MODIFIER	ML0010	96C>T		G	G	G	G	G	G	G	G	G	G	G	G	G	G	G	G	G	G	G	G	G	G	G	G	G	G	G	G	G	G	G	G	G	G	G	G	G	G	G	G	G	G
15744	T	C	non_coding_transcript_exon_variant	MODIFIER	ML0010	24A>G		T	T	T	T	T	T	T	T	T	T	T	T	T	T	T	T	T	T	T	T	T	T	T	T	T	T	T	T	T	T	T	T	T	T	T	T	T	T	T	T	T	T
15809	G	A	intergenic_region	MODIFIER	ML0010-ppiA	15809G>A		G	G	G	G	G	G	G	G	G	G	G	G	G	G	G	G	G	G	G	G	G	G	G	G	G	G	G	G	G	G	G	G	G	G	G	G	G	G	G	G	G	G
15814	C	T	intergenic_region	MODIFIER	ML0010-ppiA	15814C>T		C	C	C	C	C	C	C	C	C	C	C	C	C	C	C	C	C	C	C	C	C	C	C	C	C	C	C	C	C	C	C	C	C	C	C	C	C	C	C	C	C	C
15970	G	A	intergenic_region	MODIFIER	ML0010-ppiA	15970G>A		G	G	G	G	G	G	G	G	G	G	G	G	G	G	G	G	A	G	G	G	G	G	G	G	G	G	G	G	G	G	G	G	G	G	G	G	G	G	G	G	G	G
15985	G	A	intergenic_region	MODIFIER	ML0010-ppiA	15985G>A		G	G	G	G	G	G	G	G	G	G	G	G	G	G	G	G	G	G	G	G	G	G	G	G	G	G	G	G	G	G	G	G	G	G	G	G	G	G	G	G	G	G
16094	C	A	missense_variant	MODERATE	ppiA	102C>A	His34Gln	C	C	C	C	C	C	C	C	C	C	C	C	C	C	C	C	C	C	C	C	C	C	C	C	C	C	C	C	C	C	C	C	C	C	C	C	C	C	C	C	C	C
16320	C	T	missense_variant	MODERATE	ppiA	328C>T	Pro110Ser	C	C	C	C	C	C	C	C	C	C	C	C	C	-	C	C	C	C	C	C	C	C	C	C	C	C	C	C	-	C	C	C	C	C	C	C	C	C	C	C	C	C
16559	A	G	intergenic_region	MODIFIER	ppiA-ML0012	16559A>G		A	A	A	A	A	A	A	A	A	A	A	A	A	A	A	A	A	A	A	A	A	A	A	A	A	A	A	A	A	A	A	A	A	A	A	A	A	A	A	A	A	A
16678	A	G	missense_variant	MODERATE	ML0012	302T>C	Leu101Ser	A	A	A	A	A	A	A	A	A	A	A	A	A	A	A	A	A	A	A	A	A	A	A	A	A	A	A	A	A	A	A	G	A	A	A	A	A	A	A	A	G	A
16732	T	C	missense_variant	MODERATE	ML0012	248A>G	Asp83Gly	T	T	T	T	T	T	T	T	T	T	T	T	T	T	T	T	T	T	T	T	T	T	T	T	T	T	T	T	T	T	T	T	T	T	T	T	T	T	T	T	T	T
16810	G	A	missense_variant	MODERATE	ML0012	170C>T	Ala57Val	G	G	G	G	G	G	G	G	G	G	G	G	G	-	G	G	G	G	G	G	G	G	G	G	G	G	G	G	G	G	G	G	G	G	G	G	G	G	G	G	G	G
17049	C	T	intergenic_region	MODIFIER	ML0012-ML0013	17049C>T		C	C	C	C	C	C	C	C	C	C	C	C	C	C	C	C	C	C	C	C	C	C	C	C	C	C	C	C	C	C	C	C	C	-	C	C	C	C	C	C	C	C
17052	G	T	intergenic_region	MODIFIER	ML0012-ML0013	17052G>T		G	G	G	G	G	G	G	G	G	G	G	G	G	G	G	G	G	G	G	G	G	G	G	G	G	G	G	G	G	G	G	G	G	-	G	G	G	G	G	G	G	G
17053	A	C	intergenic_region	MODIFIER	ML0012-ML0013	17053A>C		A	A	A	A	A	A	A	A	A	A	A	A	A	A	A	A	A	A	A	A	A	A	A	A	A	A	A	A	A	A	A	A	A	-	A	A	A	A	A	A	A	A
17116	C	A	intergenic_region	MODIFIER	ML0012-ML0013	17116C>A		C	C	C	C	C	C	C	C	C	C	C	C	C	C	C	C	C	C	C	C	C	C	C	C	C	C	C	C	C	C	C	C	C	C	C	C	C	C	C	C	C	C
17154	G	A	missense_variant	MODERATE	ML0013	262C>T	Leu88Phe	G	G	G	G	G	G	G	G	G	G	G	G	G	G	G	G	G	G	G	G	G	G	G	G	G	G	G	G	G	G	G	G	G	G	G	G	G	G	G	G	G	G
17157	G	A	synonymous_variant	LOW	ML0013	259C>T	Leu87Leu	G	G	G	G	G	G	G	G	G	G	G	G	G	G	G	G	G	G	G	G	G	G	G	G	G	G	G	G	G	G	G	G	G	G	G	G	G	G	G	G	G	G
17173	G	A	synonymous_variant	LOW	ML0013	243C>T	Phe81Phe	G	G	G	G	G	G	G	G	G	G	G	G	G	G	G	G	G	G	G	G	G	G	G	G	G	G	G	G	G	G	G	G	G	G	G	G	G	G	G	G	G	G
17229	C	T	missense_variant	MODERATE	ML0013	187G>A	Ala63Thr	C	C	C	C	C	C	C	C	C	C	C	C	C	C	C	C	C	C	C	C	C	C	C	C	C	C	C	C	C	C	C	C	C	C	C	C	C	C	C	C	C	C
17278	G	A	synonymous_variant	LOW	ML0013	138C>T	Val46Val	G	G	G	G	G	G	G	G	G	G	G	G	G	G	G	G	G	G	G	G	G	G	G	G	G	G	G	G	G	G	G	G	G	G	G	G	G	G	G	G	G	G
17425	G	A	intergenic_region	MODIFIER	ML0013-ML0014	17425G>A		G	G	G	G	G	G	G	G	G	G	G	G	G	G	G	G	G	G	G	G	G	G	G	G	G	G	G	G	G	G	G	G	G	G	G	G	G	G	G	G	G	G
17571	G	A	non_coding_transcript_exon_variant	MODIFIER	ML0014	89G>A		G	G	G	G	G	G	G	G	G	G	G	G	G	-	G	G	G	G	G	G	G	G	G	G	G	G	G	G	G	G	G	G	G	A	G	G	G	G	G	G	G	G
17578	G	A	non_coding_transcript_exon_variant	MODIFIER	ML0014	96G>A		G	G	G	G	G	G	G	G	G	G	G	G	G	-	G	G	G	G	G	G	G	G	G	G	G	G	G	G	G	G	G	G	G	G	G	G	G	G	G	G	G	G
17583	G	A	non_coding_transcript_exon_variant	MODIFIER	ML0014	101G>A		G	G	G	G	G	G	G	G	G	G	G	G	G	-	G	G	G	G	G	G	A	G	A	G	G	G	G	G	G	G	G	G	G	G	G	G	G	G	G	G	G	G
17669	C	T	non_coding_transcript_exon_variant	MODIFIER	ML0014	187C>T		C	C	C	C	C	C	C	C	C	C	C	C	C	-	C	C	C	C	C	C	C	C	C	C	C	C	C	C	C	C	C	C	C	C	-	C	C	C	C	C	C	C
17749	G	A	non_coding_transcript_exon_variant	MODIFIER	ML0014	267G>A		G	G	G	G	G	G	G	G	G	G	G	G	G	G	G	G	G	G	G	G	G	G	G	G	G	G	G	G	G	G	G	G	G	G	G	G	G	G	G	G	G	G
17895	G	A	non_coding_transcript_exon_variant	MODIFIER	ML0014	413G>A		G	G	G	G	G	G	G	G	G	G	G	G	G	-	G	G	-	G	G	G	G	G	G	G	G	G	G	G	G	G	G	G	G	G	G	G	G	G	G	G	G	G
17935	T	C	non_coding_transcript_exon_variant	MODIFIER	ML0014	453T>C		T	T	T	T	T	T	T	T	T	T	T	T	T	T	T	T	-	T	T	T	T	T	T	T	T	T	T	T	T	T	T	T	T	T	T	T	T	T	T	T	T	T
18026	C	T	non_coding_transcript_exon_variant	MODIFIER	ML0014	544C>T		C	C	C	C	C	C	C	C	C	C	C	C	C	C	C	C	-	C	C	C	C	C	C	C	C	C	C	C	C	C	C	C	C	C	C	C	C	C	C	C	C	C
18069	G	A	non_coding_transcript_exon_variant	MODIFIER	ML0014	587G>A		G	G	G	G	G	G	G	G	G	G	G	G	G	-	G	G	-	G	G	G	G	G	G	G	G	G	G	G	G	G	G	G	G	G	G	G	G	G	G	G	G	G
18439	G	A	missense_variant	MODERATE	pabA	115G>A	Asp39Asn	G	G	G	G	G	G	G	G	G	G	G	G	G	G	G	G	G	G	G	G	G	G	G	G	G	G	G	G	G	G	G	G	G	G	G	G	G	G	G	G	G	G
18528	G	A	synonymous_variant	LOW	pabA	204G>A	Leu68Leu	G	G	G	G	G	G	G	G	G	G	G	G	G	G	G	G	G	G	G	G	G	G	G	G	G	G	G	G	G	G	G	G	G	G	-	G	G	G	G	G	G	G
18544	G	A	missense_variant	MODERATE	pabA	220G>A	Ala74Thr	G	G	G	G	G	G	G	G	G	G	-	G	G	G	G	G	G	G	G	G	G	G	G	G	G	G	G	G	G	G	G	G	G	G	-	G	G	G	G	G	G	-
18754	G	A	missense_variant	MODERATE	pabA	430G>A	Val144Ile	G	G	G	G	G	G	G	G	G	G	G	G	G	G	G	G	G	G	G	G	G	G	G	G	G	G	G	G	G	G	G	G	G	G	G	G	G	G	G	G	G	G
18915	C	T	synonymous_variant	LOW	pabA	591C>T	Asp197Asp	C	C	C	C	C	C	C	C	C	C	C	C	C	C	C	C	C	C	C	C	C	C	C	C	C	C	C	C	C	C	C	C	C	C	C	C	C	C	C	C	C	C
18929	G	A	missense_variant	MODERATE	pabA	605G>A	Arg202His	G	G	G	G	G	G	G	G	G	G	G	G	G	G	G	G	G	G	G	G	G	G	G	G	G	G	G	G	G	G	G	G	G	G	G	G	G	G	G	G	G	G
19071	G	A	missense_variant	MODERATE	pknB	1799C>T	Ala600Val	G	G	G	G	G	G	G	G	G	G	G	G	G	G	G	G	G	G	G	G	G	G	G	G	G	G	G	G	G	G	G	G	G	G	-	G	G	G	G	G	G	G
19452	G	A	missense_variant	MODERATE	pknB	1418C>T	Thr473Ile	G	G	G	G	G	G	G	G	G	G	G	G	G	G	G	G	G	G	G	G	G	G	G	G	G	G	G	G	G	G	G	G	G	G	G	G	G	G	G	G	G	G
19469	G	A	synonymous_variant	LOW	pknB	1401C>T	Asn467Asn	G	G	G	G	G	G	G	G	G	G	G	G	G	G	G	G	G	G	G	G	G	G	G	G	G	G	G	G	G	G	G	G	G	G	G	G	G	G	G	G	G	G
19659	G	A	missense_variant	MODERATE	pknB	1211C>T	Ala404Val	G	G	G	G	G	G	G	G	G	G	G	G	G	G	G	G	G	G	G	G	G	G	G	G	G	G	G	G	G	G	G	G	G	G	G	G	G	G	G	G	G	G
19848	G	A	missense_variant	MODERATE	pknB	1022C>T	Ala341Val	G	G	G	G	G	G	G	G	G	G	G	G	G	G	G	-	G	G	G	G	G	G	G	G	G	G	A	G	G	G	G	G	A	A	G	A	A	A	G	G	G	G
19909	T	A	missense_variant	MODERATE	pknB	961A>T	Ser321Cys	T	T	T	A	T	T	T	T	T	T	T	T	T	T	T	T	T	T	T	T	T	T	T	T	T	T	T	T	T	T	T	T	T	T	T	T	T	T	T	T	T	T
20060	G	A	synonymous_variant	LOW	pknB	810C>T	Ala270Ala	G	G	G	G	G	G	G	G	G	G	G	G	G	-	G	G	G	G	G	G	G	G	G	G	G	G	G	G	G	G	G	G	G	G	G	G	G	G	G	G	G	G
20125	C	T	missense_variant	MODERATE	pknB	745G>A	Val249Ile	C	C	C	C	C	C	C	C	C	C	C	C	C	C	C	C	C	C	C	C	C	C	C	C	C	C	C	C	C	C	C	C	C	C	C	C	C	C	T	C	C	C
20211	G	A	missense_variant	MODERATE	pknB	659C>T	Pro220Leu	G	G	G	G	G	G	G	G	G	G	G	G	G	G	G	G	G	G	G	G	G	G	G	G	G	G	G	G	G	G	G	G	G	A	G	G	G	G	G	G	G	G
20606	G	A	synonymous_variant	LOW	pknB	264C>T	Pro88Pro	G	G	G	G	G	G	G	G	G	G	G	G	G	G	G	G	-	G	G	G	G	G	G	G	G	G	G	G	G	G	G	G	G	G	G	G	G	G	G	G	G	G
20621	G	A	synonymous_variant	LOW	pknB	249C>T	Ser83Ser	G	G	G	G	G	G	G	G	G	G	G	G	G	G	G	G	G	G	G	G	G	G	G	G	G	G	G	G	G	G	G	G	G	G	G	G	G	G	G	G	G	G
20726	G	A	synonymous_variant	LOW	pknB	144C>T	Arg48Arg	G	G	G	G	G	G	G	G	G	G	G	G	G	-	G	G	G	G	G	G	G	G	G	G	G	G	G	G	G	G	G	G	G	G	G	G	G	G	G	G	G	G
20878	C	A	intergenic_region	MODIFIER	pknB-pknA	20878C>A		C	C	C	C	C	C	C	C	C	C	C	C	C	C	C	C	C	C	C	C	C	C	C	C	C	C	C	C	C	C	C	C	C	C	C	C	C	C	C	C	C	C
20906	G	A	synonymous_variant	LOW	pknA	1287C>T	Asp429Asp	G	G	G	G	G	G	G	G	G	G	G	G	G	G	G	G	G	G	G	G	G	G	G	G	G	G	G	G	G	G	G	G	G	G	G	G	G	G	G	G	G	G
20910	G	A	missense_variant	MODERATE	pknA	1283C>T	Thr428Ile	G	G	G	G	G	G	G	G	G	G	G	G	G	G	G	G	G	G	G	G	G	G	G	G	G	G	G	G	G	G	G	G	G	G	G	G	G	G	G	G	G	G
20913	G	A	missense_variant	MODERATE	pknA	1280C>T	Ala427Val	G	G	G	G	G	G	G	G	G	G	G	G	G	G	G	G	G	G	G	G	G	G	G	G	G	G	G	G	G	G	G	G	G	G	G	G	G	G	G	G	G	G
20918	G	A	synonymous_variant	LOW	pknA	1275C>T	Ala425Ala	G	G	G	G	G	G	G	G	G	G	G	G	G	G	G	G	G	G	G	G	G	G	G	G	G	G	G	G	G	G	G	G	G	G	G	G	G	G	G	G	G	G
21139	G	T	missense_variant	MODERATE	pknA	1054C>A	Leu352Met	G	G	G	G	G	G	G	G	G	G	G	G	G	G	G	G	G	G	G	G	G	G	G	G	G	G	G	G	G	G	G	G	G	G	G	G	G	G	G	G	G	G
21141	G	A	missense_variant	MODERATE	pknA	1052C>T	Ala351Val	G	G	G	G	G	G	G	G	G	G	G	G	G	G	G	G	G	G	G	G	G	G	G	G	G	G	G	G	G	G	G	G	G	G	G	G	G	G	G	G	G	G
21266	G	A	synonymous_variant	LOW	pknA	927C>T	Cys309Cys	G	G	G	G	G	G	G	G	G	G	G	G	G	G	G	G	A	G	G	G	G	G	G	G	G	G	G	G	G	G	G	G	G	G	G	G	G	G	G	G	G	G
21959	G	A	synonymous_variant	LOW	pknA	234C>T	Asp78Asp	G	G	G	G	G	G	G	G	G	G	G	G	G	G	G	G	G	G	G	G	G	G	G	G	G	G	G	G	G	G	G	G	G	-	-	G	G	G	G	G	G	G
22061	G	A	synonymous_variant	LOW	pknA	132C>T	Leu44Leu	G	G	G	G	G	G	G	G	G	G	G	G	G	G	G	G	-	G	G	G	G	G	G	G	G	G	G	G	G	G	G	G	G	G	G	G	G	G	G	G	G	G
22151	G	A	synonymous_variant	LOW	pknA	42C>T	Arg14Arg	G	G	G	G	G	G	G	G	G	G	G	G	G	G	G	G	-	G	G	G	G	G	G	G	G	G	G	G	G	G	G	G	G	G	G	G	G	G	G	G	G	G
22216	G	A	synonymous_variant	LOW	pbpA	1452C>T	Ile484Ile	G	G	G	G	G	G	G	G	G	G	G	G	G	G	G	G	-	G	G	G	G	G	G	G	G	G	G	G	G	G	G	G	G	G	G	G	G	G	G	G	G	G
22488	G	A	missense_variant	MODERATE	pbpA	1180C>T	Pro394Ser	G	G	G	G	G	G	G	G	G	G	G	G	G	G	G	G	G	G	G	G	G	G	G	G	G	G	G	G	G	G	G	G	G	G	G	G	G	G	G	G	G	G
22719	G	A	synonymous_variant	LOW	pbpA	949C>T	Leu317Leu	G	G	G	G	G	G	G	G	G	G	G	G	G	G	G	G	G	G	G	G	G	G	G	G	G	G	G	G	G	G	G	G	G	G	G	G	G	G	G	G	G	G
22909	G	A	synonymous_variant	LOW	pbpA	759C>T	Pro253Pro	G	G	G	G	G	G	G	G	G	G	G	G	G	G	G	G	G	G	G	G	G	G	G	G	A	G	G	A	G	G	G	G	G	G	A	G	G	G	A	G	G	A
23040	G	A	synonymous_variant	LOW	pbpA	628C>T	Leu210Leu	G	G	G	G	G	G	G	G	G	G	G	G	G	G	G	G	G	G	G	G	G	G	G	G	G	G	G	G	G	G	G	G	G	G	G	G	G	G	G	G	G	G
23381	G	A	missense_variant	MODERATE	pbpA	287C>T	Ser96Phe	G	G	G	G	G	G	G	G	G	G	G	G	G	-	G	G	G	G	G	G	G	G	G	G	G	G	G	G	G	G	G	G	G	G	G	G	G	G	G	G	G	G
23700	G	A	synonymous_variant	LOW	rodA	1362C>T	Ile454Ile	G	G	G	G	G	G	G	G	G	G	G	G	G	G	G	G	-	G	G	G	G	G	G	G	G	G	G	G	G	G	G	G	G	G	G	G	G	G	G	G	G	G
24230	T	C	missense_variant	MODERATE	rodA	832A>G	Thr278Ala	T	T	T	T	T	T	T	T	T	T	T	T	T	T	T	T	T	T	T	T	T	T	T	T	T	T	T	T	T	T	T	T	T	T	T	T	T	T	T	T	T	T
24864	G	A	synonymous_variant	LOW	rodA	198C>T	Ala66Ala	G	G	G	G	G	G	G	G	G	G	G	G	G	G	G	G	G	G	G	G	G	G	G	G	G	G	G	G	G	G	G	G	G	G	G	G	G	G	G	G	G	G
25118	C	T	synonymous_variant	LOW	ML0020	1470G>A	Thr490Thr	C	C	C	C	C	C	C	C	C	C	C	C	C	C	C	C	C	C	C	C	C	C	C	C	C	C	C	C	C	C	C	C	C	C	C	C	C	C	C	C	C	C
25414	C	T	missense_variant	MODERATE	ML0020	1174G>A	Ala392Thr	C	C	C	C	C	C	C	C	C	C	C	C	C	C	C	C	C	C	C	C	C	C	C	C	C	C	C	C	C	C	C	C	C	C	C	C	C	C	C	C	C	C
26545	G	A	synonymous_variant	LOW	ML0020	43C>T	Leu15Leu	G	G	G	G	G	G	G	G	G	G	G	G	G	-	G	G	G	G	G	G	G	G	G	G	G	G	G	G	G	G	G	G	G	G	G	G	G	G	G	G	G	G
27143	A	C	intergenic_region	MODIFIER	ML0021-ML0022	27143A>C		A	A	A	A	A	A	A	A	A	A	A	A	A	A	A	A	-	A	A	A	A	A	A	A	A	A	A	A	A	A	A	A	A	A	A	A	A	A	A	A	A	A
27227	G	A	synonymous_variant	LOW	ML0022	1413C>T	Ala471Ala	G	G	G	G	G	G	G	G	G	G	G	G	G	G	G	G	G	G	G	G	G	G	G	G	G	G	G	G	G	G	G	G	G	G	G	G	G	G	G	G	G	G
27623	C	T	synonymous_variant	LOW	ML0022	1017G>A	Gln339Gln	C	C	C	C	C	C	C	C	C	C	C	C	C	-	C	C	C	C	C	C	C	C	C	C	C	C	C	C	C	C	C	C	C	C	C	C	C	C	C	C	C	C
27730	G	A	missense_variant	MODERATE	ML0022	910C>T	Pro304Ser	G	G	G	G	G	G	G	G	G	G	G	G	G	G	G	G	-	G	G	G	G	G	G	G	G	G	G	G	G	G	G	G	G	G	G	G	G	G	G	G	G	G
28397	C	T	synonymous_variant	LOW	ML0022	243G>A	Thr81Thr	C	C	C	C	C	C	C	C	C	C	C	C	C	-	C	C	C	C	C	C	C	C	C	C	C	C	C	C	C	C	C	C	C	C	C	C	C	C	C	C	C	C
28594	C	T	missense_variant	MODERATE	ML0022	46G>A	Glu16Lys	C	C	C	C	C	C	C	C	C	C	C	C	C	C	C	C	C	C	C	C	C	C	C	C	C	C	C	C	C	C	C	C	C	C	C	C	C	C	C	C	C	C
28689	C	T	intergenic_region	MODIFIER	ML0022-leuT	28689C>T		C	C	C	C	C	C	C	C	C	C	C	C	C	C	C	C	C	C	C	C	C	C	C	C	C	C	C	C	C	C	C	C	C	C	C	C	C	C	C	C	C	C
29055	G	T	missense_variant	MODERATE	ML0023	211C>A	His71Asn	G	G	G	G	G	G	G	G	G	G	G	G	G	G	G	G	-	G	G	G	G	G	G	G	G	G	G	G	G	G	G	G	G	G	G	G	G	G	G	G	G	G
29107	G	A	synonymous_variant	LOW	ML0023	159C>T	Ile53Ile	G	G	G	G	G	G	G	G	G	G	G	G	G	G	G	G	-	G	G	G	G	G	G	G	G	G	G	G	G	A	G	G	G	G	G	G	G	G	G	G	G	G
29311	C	T	intergenic_region	MODIFIER	ML0023-ML0024	29311C>T		C	C	C	C	C	C	C	C	C	C	C	C	C	C	C	C	-	C	C	C	C	C	C	C	C	C	C	C	C	C	C	C	C	C	C	C	C	C	C	T	C	C
29508	C	T	intergenic_region	MODIFIER	ML0023-ML0024	29508C>T		C	C	C	C	C	C	C	C	C	C	C	C	C	C	C	C	C	C	C	C	C	C	C	C	C	C	C	C	C	C	C	C	C	C	C	C	C	C	C	C	C	C
29563	C	T	intergenic_region	MODIFIER	ML0023-ML0024	29563C>T		C	C	C	C	C	C	C	C	C	C	C	C	C	C	C	C	C	C	C	C	C	C	C	C	C	C	C	C	C	C	C	C	C	C	C	C	C	C	C	C	C	C
29637	C	T	intergenic_region	MODIFIER	ML0023-ML0024	29637C>T		C	C	C	C	C	C	C	C	C	C	C	C	C	C	C	C	C	C	C	C	C	C	C	C	C	C	C	C	C	C	C	C	C	C	C	C	C	C	C	C	C	C
[truncated: 3,534 more rows]
[truncated: 236 more columns]

## Sheet: Sup_table_9
POS	REF	ALT	nucleic acid manually changed	Genome	Comment
[truncated: 22 more rows]

## Sheet: Sup_table_10
POSITION	Strain	REF	ALT	EFF	Gene	Codon_change	A.acid_change	Comment
[truncated: 57 more rows]
